# Supplementary material for: Synthesis and crystal structure of [2,7,12-trimethyl-3,7,11,17-tetra­aza­bicyclo­[11.3.1]hepta­deca-1(17),13,15-triene-κ4 N]copper(II) bis­(perchlorate)
Source: Acta Crystallogr E Crystallogr Commun. 2016 Jun 21;72(Pt 7):1009–12. doi: 10.1107/S2056989016009701 (PMC4992927; doi:10.1107/S2056989016009701)
Supplement: Supplementary file 1 [file e-72-01009-sup1.cif]

##############################################################################
#                                                                            #
# This CIF contains the data in a paper accepted for publication in          #
# Acta Crystallographica Section E. It conforms to the requirements of       #
# Notes for Authors for Acta Crystallographica Section E, and has been       #
# peer reviewed under the auspices of the IUCr Commission on Journals.       #
#                                                                            #
# Full details of the Crystallographic Information File format               #
# are given in the paper "The Crystallographic Information File (CIF):       #
# a New Standard Archive File for Crystallography" by S. R. Hall, F. H.      #
# Allen and I. D. Brown [Acta Cryst. (1991), A47, 655-685].                  #
#                                                                            #
# The current version of the core CIF dictionary is obtainable from          #
# ftp://ftp.iucr.org/pub/cif_core.dic.                                       #
#                                                                            #
# Software is freely available for graphical display of the structure(s)     #
# in this CIF. For information consult the CIF software page                 #
# http://www.iucr.org/resources/cif/software.                                #
#                                                                            #
# This file may be used for bona fide research purposes within the           #
# scientific community so long as proper attribution is given to the journal # 
# article from which it was obtained.                                        #
#                                                                            #
##############################################################################
data_I
_audit_creation_method     'SHELXL-2014/7'
_journal_date_recd_electronic     2016-06-09
_journal_date_accepted     2016-06-15
_journal_name_full     'Acta Crystallographica, Section E'
_journal_year     2016
_journal_volume     72
_journal_issue      7
_journal_page_first     1009
_journal_page_last     1012
_journal_paper_category     GM
_journal_paper_doi     10.1107/S2056989016009701
_journal_coeditor_code     ZL2666
_publ_contact_author_name     'Voltaire G. Organo'
_publ_contact_author_address
;
Department of Physical Sciences and Mathematics, College of Arts and Sciences,
University of the Philippines, Manila 1000
Philippines
;
_publ_contact_author_email     'vgorgano@up.edu.ph'
_publ_contact_author_fax     ?
_publ_contact_author_phone     ?
_publ_section_title
;\
Synthesis and crystal structure of
[2,7,12-trimethyl-3,7,11,17-tetraazabicyclo[11.3.1]heptadeca-1(17),13,15-\
triene-\k^4^<i>N</i>]copper(II) bis(perchlorate)
;
_publ_section_title_footnote     .
loop_
    _publ_author_name
    _publ_author_footnote
    _publ_author_address
    'Hilvano, Edward Gabrielle V.' .
;
Department of Physical Sciences and Mathematics, College of Arts and Sciences,
University of the Philippines, Manila 1000
Philippines
;
    'Yang, Guang' .
;
Department of Chemistry, Tufts University, Medford, Massachusetts 02155,
USA
;
    'Emnacen, Inno A.' .
;
Department of Physical Sciences and Mathematics, College of Arts and Sciences,
University of the Philippines, Manila 1000
Philippines
;
    'Rybak-Akimova, Elena V.' .
;
Department of Chemistry, Tufts University, Medford, Massachusetts 02155,
USA
;
    'Billones, Junie B.' .
;
Department of Physical Sciences and Mathematics, College of Arts and Sciences,
University of the Philippines, Manila 1000
Philippines
;
    'Carrillo, Maria Constancia O.' .
;
Department of Physical Sciences and Mathematics, College of Arts and Sciences,
University of the Philippines, Manila 1000
Philippines
;
    'Noll, Bruce C.' .
;
Bruker AXS Inc., 5465 E. Cheryl Parkway, Madison, WI 53711,
USA
;
    'Organo, Voltaire G.' .
;
Department of Physical Sciences and Mathematics, College of Arts and Sciences,
University of the Philippines, Manila 1000
Philippines
;
_publ_section_synopsis
;
A copper(II) complex of a pyridine-containing macrocycle (PyMAC) reveals a
six-coordinated octahedral Cu^II^ complex with a tetradentate aminopyridine
macrocycle ligand surrounding the metal centre in a square-planar geometry.
Two weakly bound perchlorate counter-ions occupy the axial sites above and
below the macrocyclic plane.
;
_database_code_depnum_ccdc_archive     'CCDC 1485717'
_chemical_name_systematic
;
[2,7,12-Trimethyl-3,7,11,17-tetraazabicyclo[11.3.1]heptadeca-\
1(17),13,15-triene-\k^4^<i>N</i>]copper(II) bis(perchlorate)
;
_chemical_name_common     ?
_chemical_formula_moiety     'C16 H28 Cu N4 2+, 2(Cl O4 -)'
_chemical_formula_sum     'C16 H28 Cl2 Cu N4 O8'
_chemical_formula_iupac     '[Cu (C16 H28 N4)] (Cl O4)2'
_chemical_formula_weight     538.86
_chemical_melting_point     ?
_shelx_space_group_comment
;
The symmetry employed for this shelxl refinement is uniquely defined
by the following loop, which should always be used as a source of
symmetry information in preference to the above space-group names.
They are only intended as comments.
;
_space_group_crystal_system     monoclinic
_space_group_name_H-M_alt     'P 21/n'
_space_group_name_Hall     '-P 2yn'
loop_
    _space_group_symop_operation_xyz
    'x, y, z'
    '-x+1/2, y+1/2, -z+1/2'
    '-x, -y, -z'
    'x-1/2, -y-1/2, z-1/2'
_cell_length_a     8.6918(12)
_cell_length_b     12.0588(16)
_cell_length_c     20.068(3)
_cell_angle_alpha     90
_cell_angle_beta     90.153(3)
_cell_angle_gamma     90
_cell_volume     2103.4(5)
_cell_formula_units_Z     4
_cell_measurement_reflns_used     9732
_cell_measurement_theta_min     2.89
_cell_measurement_theta_max     30.64
_cell_measurement_temperature     100(2)
_exptl_crystal_description     'clear dark blue cube'
_exptl_crystal_colour     'clear dark blue'
_exptl_crystal_size_max     0.24
_exptl_crystal_size_mid     0.21
_exptl_crystal_size_min     0.21
_exptl_crystal_density_diffrn     1.702
_exptl_crystal_density_meas     ?
_exptl_crystal_density_method     ?
_exptl_crystal_F_000     1116
_exptl_absorpt_coefficient_mu     1.346
_exptl_absorpt_correction_type     multi-scan
_exptl_absorpt_process_details
;
(Krause <i>et al.</i>,  2015)
;
_shelx_estimated_absorpt_T_min     ?
_shelx_estimated_absorpt_T_max     ?
_exptl_absorpt_correction_T_min     0.4135
_exptl_absorpt_correction_T_max     0.4541
_diffrn_ambient_temperature     100(2)
_diffrn_radiation_type     MoK\a
_diffrn_radiation_wavelength     0.71073
_diffrn_measurement_device_type     'Bruker D8 QUEST'
_diffrn_measurement_method     '\f and \w scans'
_diffrn_detector_area_resol_mean     1.024
_diffrn_reflns_number     36478
_diffrn_reflns_av_R_equivalents     0.0297
_diffrn_reflns_theta_min     2.889
_diffrn_reflns_theta_max     29.221
_diffrn_reflns_theta_full     25.242
_diffrn_measured_fraction_theta_max     0.992
_diffrn_measured_fraction_theta_full     0.996
_diffrn_reflns_limit_h_min     -11
_diffrn_reflns_limit_h_max     11
_diffrn_reflns_limit_k_min     -16
_diffrn_reflns_limit_k_max     16
_diffrn_reflns_limit_l_min     -27
_diffrn_reflns_limit_l_max     27
_refine_special_details
;
 Refined as a 2-component twin.
;
_reflns_number_total     5284
_reflns_number_gt     5054
_reflns_threshold_expression     'I > 2\s(I)'
_refine_ls_structure_factor_coef     Fsqd
_refine_ls_matrix_type     full
_refine_ls_R_factor_all     0.0272
_refine_ls_R_factor_gt     0.0255
_refine_ls_wR_factor_gt     0.0616
_refine_ls_wR_factor_ref     0.0623
_refine_ls_goodness_of_fit_ref     1.062
_refine_ls_restrained_S_all     1.062
_refine_ls_number_reflns     5284
_refine_ls_number_parameters     292
_refine_ls_number_restraints     0
_refine_ls_hydrogen_treatment     mixed
_refine_ls_weighting_scheme     calc
_refine_ls_weighting_details
              'w=1/[\s^2^(Fo^2^)+(0.0270P)^2^+0.3690P] where P=(Fo^2^+2Fc^2^)/3'
_atom_sites_solution_hydrogens     mixed
_atom_sites_solution_primary     ?
_atom_sites_solution_secondary     ?
_refine_ls_shift/su_max     0.002
_refine_ls_shift/su_mean     0.000
_refine_diff_density_max     0.498
_refine_diff_density_min     -0.332
_refine_ls_extinction_method     none
_refine_ls_extinction_coef     .
loop_
    _atom_type_symbol
    _atom_type_description
    _atom_type_scat_dispersion_real
    _atom_type_scat_dispersion_imag
    _atom_type_scat_source
    'C' 'C' 0.0033 0.0016
                         'International Tables Vol C Tables 4.2.6.8 and 6.1.1.4'
    'H' 'H' 0.0000 0.0000
                         'International Tables Vol C Tables 4.2.6.8 and 6.1.1.4'
    'Cl' 'Cl' 0.1484 0.1585
                         'International Tables Vol C Tables 4.2.6.8 and 6.1.1.4'
    'Cu' 'Cu' 0.3201 1.2651
                         'International Tables Vol C Tables 4.2.6.8 and 6.1.1.4'
    'N' 'N' 0.0061 0.0033
                         'International Tables Vol C Tables 4.2.6.8 and 6.1.1.4'
    'O' 'O' 0.0106 0.0060
                         'International Tables Vol C Tables 4.2.6.8 and 6.1.1.4'
_computing_data_collection
;
APEX2 and <i>Bruker Instrument Service</i> (Bruker, 2013)
;
_computing_cell_refinement
;
SAINT (Bruker, 2013)
;
_computing_data_reduction
;
SAINT (Bruker, 2013)
;
_computing_structure_solution
;
SHELXT (Sheldrick, 2015a)
;
_computing_structure_refinement
;
SHELXL2014 (Sheldrick, 2015b)
;
_computing_molecular_graphics
;
Mercury (Macrae <i>et al.</i>,  2006) and OLEX2 (Dolomanov <i>et
al.</i>,  2009)
;
_computing_publication_material
;
publCIF (Westrip, 2010)
;
loop_
    _atom_site_type_symbol
    _atom_site_label
    _atom_site_fract_x
    _atom_site_fract_y
    _atom_site_fract_z
    _atom_site_U_iso_or_equiv
    _atom_site_adp_type
    _atom_site_calc_flag
    _atom_site_occupancy
    _atom_site_disorder_assembly
    _atom_site_disorder_group
    Cu Cu1 0.19755(3) 0.24103(2) 0.38162(2) 0.01124(5) Uani d 1 . .
    N N1 0.00263(15) 0.31793(10) 0.38014(7) 0.0121(2) Uani d 1 . .
    N N2 0.14981(17) 0.22614(12) 0.48078(7) 0.0131(3) Uani d 1 . .
    H H2 0.131(3) 0.1590(18) 0.4820(11) 0.016(5) Uiso d 1 . .
    N N3 0.40687(15) 0.17015(10) 0.38456(7) 0.0133(2) Uani d 1 . .
    N N4 0.16917(17) 0.24951(11) 0.28059(7) 0.0133(3) Uani d 1 . .
    H H4 0.126(2) 0.1870(18) 0.2721(10) 0.014(5) Uiso d 1 . .
    C C1 -0.05040(19) 0.35796(13) 0.32233(8) 0.0132(3) Uani d 1 . .
    C C2 -0.1787(2) 0.42658(14) 0.32010(8) 0.0158(3) Uani d 1 . .
    H H2A -0.2162 0.4538 0.2799 0.019 Uiso calc 1 . .
    C C3 -0.24897(18) 0.45302(14) 0.37997(9) 0.0169(3) Uani d 1 . .
    H H3 -0.3339 0.4999 0.3803 0.020 Uiso calc 1 . .
    C C4 -0.1932(2) 0.40991(13) 0.43957(8) 0.0160(3) Uani d 1 . .
    H H4A -0.2407 0.4268 0.4798 0.019 Uiso calc 1 . .
    C C5 -0.06452(19) 0.34082(13) 0.43793(8) 0.0126(3) Uani d 1 . .
    C C6 0.00692(19) 0.28859(13) 0.49932(8) 0.0135(3) Uani d 1 . .
    H H6 0.0363 0.3483 0.5299 0.016 Uiso calc 1 . .
    C C7 -0.1071(2) 0.21384(15) 0.53495(9) 0.0191(3) Uani d 1 . .
    H H7A -0.1304 0.1510 0.5073 0.029 Uiso calc 1 . .
    H H7B -0.1998 0.2544 0.5438 0.029 Uiso calc 1 . .
    H H7C -0.0630 0.1888 0.5762 0.029 Uiso calc 1 . .
    C C8 0.2787(2) 0.24911(14) 0.52748(9) 0.0162(4) Uani d 1 . .
    H H8A 0.2451 0.2360 0.5728 0.019 Uiso calc 1 . .
    H H8B 0.3086 0.3264 0.5238 0.019 Uiso calc 1 . .
    C C9 0.4161(2) 0.17602(15) 0.51239(8) 0.0186(3) Uani d 1 . .
    H H9A 0.3824 0.0993 0.5121 0.022 Uiso calc 1 . .
    H H9B 0.4906 0.1842 0.5481 0.022 Uiso calc 1 . .
    C C10 0.4954(2) 0.20050(14) 0.44663(8) 0.0159(3) Uani d 1 . .
    H H10A 0.5183 0.2792 0.4450 0.019 Uiso calc 1 . .
    H H10B 0.5927 0.1611 0.4460 0.019 Uiso calc 1 . .
    C C11 0.3963(2) 0.04734(13) 0.38084(10) 0.0193(3) Uani d 1 . .
    H H11A 0.3423 0.0199 0.4191 0.029 Uiso calc 1 . .
    H H11B 0.4979 0.0162 0.3799 0.029 Uiso calc 1 . .
    H H11C 0.3418 0.0265 0.3411 0.029 Uiso calc 1 . .
    C C12 0.5038(2) 0.21068(15) 0.32814(9) 0.0174(3) Uani d 1 . .
    H H12A 0.6037 0.1750 0.3311 0.021 Uiso calc 1 . .
    H H12B 0.5200 0.2897 0.3337 0.021 Uiso calc 1 . .
    C C13 0.4389(2) 0.19068(15) 0.25850(9) 0.0177(3) Uani d 1 . .
    H H13A 0.5213 0.1989 0.2264 0.021 Uiso calc 1 . .
    H H13B 0.4023 0.1148 0.2558 0.021 Uiso calc 1 . .
    C C14 0.3084(2) 0.26795(13) 0.23923(8) 0.0164(3) Uani d 1 . .
    H H14A 0.3422 0.3441 0.2444 0.020 Uiso calc 1 . .
    H H14B 0.2825 0.2564 0.1927 0.020 Uiso calc 1 . .
    C C15 0.04536(19) 0.33025(14) 0.26215(8) 0.0142(3) Uani d 1 . .
    H H15 0.0967 0.3989 0.2484 0.017 Uiso calc 1 . .
    C C16 -0.0511(2) 0.29131(16) 0.20309(8) 0.0216(4) Uani d 1 . .
    H H16A 0.0151 0.2758 0.1660 0.032 Uiso calc 1 . .
    H H16B -0.1229 0.3483 0.1909 0.032 Uiso calc 1 . .
    H H16C -0.1061 0.2253 0.2151 0.032 Uiso calc 1 . .
    Cl Cl1 0.31018(5) 0.52884(3) 0.37452(2) 0.01419(7) Uani d 1 . .
    O O1 0.40486(16) 0.60559(10) 0.41159(6) 0.0200(2) Uani d 1 . .
    O O2 0.15073(13) 0.55835(10) 0.38070(7) 0.0214(2) Uani d 1 . .
    O O3 0.33372(15) 0.41828(10) 0.40105(7) 0.0221(3) Uani d 1 . .
    O O4 0.35382(17) 0.53023(11) 0.30525(6) 0.0254(3) Uani d 1 . .
    Cl Cl2 -0.09242(5) 0.01135(3) 0.35753(2) 0.01541(8) Uani d 1 . .
    O O5 -0.14975(19) 0.09033(13) 0.30953(8) 0.0323(4) Uani d 1 . .
    O O6 0.05744(15) 0.04607(11) 0.38012(8) 0.0289(3) Uani d 1 . .
    O O7 -0.1936(2) 0.00640(14) 0.41356(8) 0.0373(4) Uani d 1 . .
    O O8 -0.08306(17) -0.09626(11) 0.32766(7) 0.0249(3) Uani d 1 . .
loop_
    _atom_site_aniso_label
    _atom_site_aniso_U_11
    _atom_site_aniso_U_22
    _atom_site_aniso_U_33
    _atom_site_aniso_U_12
    _atom_site_aniso_U_13
    _atom_site_aniso_U_23
    Cu1 0.01167(8) 0.01105(8) 0.01101(8) 0.00167(6) -0.00066(9) 0.00045(6)
    N1 0.0128(6) 0.0102(5) 0.0133(6) -0.0014(4) 0.0012(5) 0.0002(5)
    N2 0.0142(6) 0.0122(6) 0.0130(6) 0.0025(5) -0.0011(5) -0.0005(5)
    N3 0.0126(6) 0.0100(5) 0.0173(6) -0.0007(5) -0.0024(5) -0.0011(5)
    N4 0.0152(8) 0.0105(6) 0.0144(6) 0.0008(5) 0.0011(5) 0.0002(4)
    C1 0.0128(7) 0.0127(7) 0.0141(7) -0.0009(5) -0.0001(6) -0.0001(6)
    C2 0.0154(8) 0.0162(7) 0.0156(7) 0.0016(6) -0.0027(6) 0.0016(6)
    C3 0.0140(6) 0.0167(7) 0.0201(7) 0.0034(5) 0.0009(6) 0.0001(7)
    C4 0.0144(7) 0.0185(7) 0.0151(7) 0.0023(6) 0.0018(6) -0.0011(6)
    C5 0.0136(7) 0.0123(7) 0.0121(7) -0.0014(6) -0.0006(5) 0.0005(5)
    C6 0.0151(8) 0.0129(7) 0.0124(7) 0.0017(6) 0.0004(6) 0.0001(6)
    C7 0.0206(8) 0.0182(8) 0.0185(8) 0.0021(7) 0.0052(7) 0.0038(6)
    C8 0.0149(10) 0.0211(8) 0.0126(7) -0.0006(6) -0.0029(6) 0.0000(6)
    C9 0.0173(8) 0.0214(8) 0.0170(8) 0.0015(7) -0.0028(6) 0.0033(6)
    C10 0.0136(7) 0.0173(8) 0.0167(7) 0.0000(6) -0.0031(6) 0.0001(6)
    C11 0.0196(7) 0.0119(7) 0.0264(8) 0.0012(6) -0.0035(7) -0.0011(7)
    C12 0.0131(8) 0.0208(8) 0.0182(8) -0.0005(6) 0.0011(6) -0.0015(6)
    C13 0.0167(8) 0.0188(8) 0.0176(8) 0.0026(6) 0.0034(6) -0.0024(6)
    C14 0.0171(8) 0.0175(7) 0.0147(7) -0.0001(7) 0.0037(7) -0.0007(5)
    C15 0.0162(8) 0.0142(7) 0.0122(7) 0.0033(6) 0.0014(6) 0.0020(5)
    C16 0.0247(9) 0.0277(9) 0.0124(7) 0.0078(7) -0.0030(6) 0.0000(7)
    Cl1 0.01690(16) 0.01039(15) 0.01528(15) -0.00062(12) 0.00114(15)
                                                                    -0.00024(12)
    O1 0.0203(6) 0.0171(6) 0.0225(6) -0.0045(5) -0.0008(5) -0.0051(5)
    O2 0.0157(5) 0.0206(6) 0.0280(6) 0.0019(4) -0.0006(5) 0.0012(5)
    O3 0.0252(7) 0.0109(5) 0.0303(6) -0.0007(5) -0.0027(5) 0.0048(5)
    O4 0.0359(8) 0.0230(7) 0.0175(6) 0.0010(6) 0.0083(5) -0.0005(5)
    Cl2 0.01338(16) 0.01372(16) 0.01913(17) -0.00071(13) 0.00050(15)
                                                                    -0.00212(13)
    O5 0.0370(9) 0.0249(7) 0.0349(8) 0.0108(6) -0.0117(6) 0.0023(6)
    O6 0.0200(6) 0.0197(6) 0.0470(8) -0.0074(5) -0.0096(7) 0.0012(6)
    O7 0.0401(9) 0.0351(8) 0.0368(8) -0.0028(7) 0.0230(8) -0.0050(6)
    O8 0.0283(7) 0.0176(6) 0.0287(7) 0.0024(5) -0.0031(6) -0.0091(5)
_geom_special_details
;
All esds (except the esd in the dihedral angle between two l.s. planes) are
estimated using the full covariance matrix. The cell esds are taken into
account individually in the estimation of esds in distances, angles and
torsion angles; correlations between esds in cell parameters are only used
when they are defined by crystal symmetry. An approximate (isotropic)
treatment of cell esds is used for estimating esds involving l.s. planes.
;
loop_
    _geom_bond_atom_site_label_1
    _geom_bond_atom_site_label_2
    _geom_bond_site_symmetry_2
    _geom_bond_distance
    _geom_bond_publ_flag
    Cu1 N1 . 1.9316(13) ?
    Cu1 N2 . 2.0417(14) ?
    Cu1 N3 . 2.0108(13) ?
    Cu1 N4 . 2.0444(15) ?
    Cu1 O3 . 2.4736(13) ?
    Cu1 O6 . 2.6478(13) ?
    N1 C1 . 1.337(2) ?
    N1 C5 . 1.329(2) ?
    N2 H2 . 0.83(2) ?
    N2 C6 . 1.500(2) ?
    N2 C8 . 1.485(2) ?
    N3 C10 . 1.507(2) ?
    N3 C11 . 1.4857(19) ?
    N3 C12 . 1.496(2) ?
    N4 H4 . 0.86(2) ?
    N4 C14 . 1.486(2) ?
    N4 C15 . 1.497(2) ?
    C1 C2 . 1.389(2) ?
    C1 C15 . 1.506(2) ?
    C2 H2A . 0.9300 ?
    C2 C3 . 1.386(2) ?
    C3 H3 . 0.9300 ?
    C3 C4 . 1.390(2) ?
    C4 H4A . 0.9300 ?
    C4 C5 . 1.395(2) ?
    C5 C6 . 1.515(2) ?
    C6 H6 . 0.9800 ?
    C6 C7 . 1.520(2) ?
    C7 H7A . 0.9600 ?
    C7 H7B . 0.9600 ?
    C7 H7C . 0.9600 ?
    C8 H8A . 0.9700 ?
    C8 H8B . 0.9700 ?
    C8 C9 . 1.515(3) ?
    C9 H9A . 0.9700 ?
    C9 H9B . 0.9700 ?
    C9 C10 . 1.519(2) ?
    C10 H10A . 0.9700 ?
    C10 H10B . 0.9700 ?
    C11 H11A . 0.9600 ?
    C11 H11B . 0.9600 ?
    C11 H11C . 0.9600 ?
    C12 H12A . 0.9700 ?
    C12 H12B . 0.9700 ?
    C12 C13 . 1.525(2) ?
    C13 H13A . 0.9700 ?
    C13 H13B . 0.9700 ?
    C13 C14 . 1.517(3) ?
    C14 H14A . 0.9700 ?
    C14 H14B . 0.9700 ?
    C15 H15 . 0.9800 ?
    C15 C16 . 1.524(2) ?
    C16 H16A . 0.9600 ?
    C16 H16B . 0.9600 ?
    C16 H16C . 0.9600 ?
    Cl1 O1 . 1.4436(13) ?
    Cl1 O2 . 1.4365(12) ?
    Cl1 O3 . 1.4498(12) ?
    Cl1 O4 . 1.4421(13) ?
    Cl2 O5 . 1.4423(15) ?
    Cl2 O6 . 1.4403(13) ?
    Cl2 O7 . 1.4308(15) ?
    Cl2 O8 . 1.4317(13) ?
loop_
    _geom_angle_atom_site_label_1
    _geom_angle_atom_site_label_2
    _geom_angle_atom_site_label_3
    _geom_angle_site_symmetry_1
    _geom_angle_site_symmetry_3
    _geom_angle
    _geom_angle_publ_flag
    N1 Cu1 N2 . . 82.92(6) ?
    N1 Cu1 N3 . . 176.39(5) ?
    N1 Cu1 N4 . . 81.79(6) ?
    N1 Cu1 O3 . . 90.40(5) ?
    N1 Cu1 O6 . . 91.30(5) ?
    N2 Cu1 N4 . . 161.21(6) ?
    N2 Cu1 O3 . . 91.20(5) ?
    N2 Cu1 O6 . . 80.69(6) ?
    N3 Cu1 N2 . . 96.91(6) ?
    N3 Cu1 N4 . . 99.04(6) ?
    N3 Cu1 O3 . . 86.00(5) ?
    N3 Cu1 O6 . . 92.23(5) ?
    N4 Cu1 O3 . . 99.76(5) ?
    N4 Cu1 O6 . . 88.79(5) ?
    O3 Cu1 O6 . . 171.44(5) ?
    C1 N1 Cu1 . . 119.14(11) ?
    C5 N1 Cu1 . . 118.27(11) ?
    C5 N1 C1 . . 122.07(14) ?
    Cu1 N2 H2 . . 99.0(15) ?
    C6 N2 Cu1 . . 111.60(10) ?
    C6 N2 H2 . . 108.8(16) ?
    C8 N2 Cu1 . . 116.33(11) ?
    C8 N2 H2 . . 108.1(15) ?
    C8 N2 C6 . . 111.95(13) ?
    C10 N3 Cu1 . . 112.38(10) ?
    C11 N3 Cu1 . . 111.48(10) ?
    C11 N3 C10 . . 108.37(13) ?
    C11 N3 C12 . . 108.83(13) ?
    C12 N3 Cu1 . . 110.52(10) ?
    C12 N3 C10 . . 105.00(12) ?
    Cu1 N4 H4 . . 101.8(14) ?
    C14 N4 Cu1 . . 117.72(11) ?
    C14 N4 H4 . . 112.3(14) ?
    C14 N4 C15 . . 110.53(13) ?
    C15 N4 Cu1 . . 111.25(10) ?
    C15 N4 H4 . . 101.8(14) ?
    N1 C1 C2 . . 121.18(15) ?
    N1 C1 C15 . . 115.19(14) ?
    C2 C1 C15 . . 123.48(14) ?
    C1 C2 H2A . . 121.2 ?
    C3 C2 C1 . . 117.68(15) ?
    C3 C2 H2A . . 121.2 ?
    C2 C3 H3 . . 119.8 ?
    C2 C3 C4 . . 120.40(15) ?
    C4 C3 H3 . . 119.8 ?
    C3 C4 H4A . . 120.6 ?
    C3 C4 C5 . . 118.75(15) ?
    C5 C4 H4A . . 120.6 ?
    N1 C5 C4 . . 119.91(14) ?
    N1 C5 C6 . . 116.31(14) ?
    C4 C5 C6 . . 123.77(15) ?
    N2 C6 C5 . . 110.17(13) ?
    N2 C6 H6 . . 108.1 ?
    N2 C6 C7 . . 111.11(13) ?
    C5 C6 H6 . . 108.1 ?
    C5 C6 C7 . . 111.28(14) ?
    C7 C6 H6 . . 108.1 ?
    C6 C7 H7A . . 109.5 ?
    C6 C7 H7B . . 109.5 ?
    C6 C7 H7C . . 109.5 ?
    H7A C7 H7B . . 109.5 ?
    H7A C7 H7C . . 109.5 ?
    H7B C7 H7C . . 109.5 ?
    N2 C8 H8A . . 109.4 ?
    N2 C8 H8B . . 109.4 ?
    N2 C8 C9 . . 111.04(14) ?
    H8A C8 H8B . . 108.0 ?
    C9 C8 H8A . . 109.4 ?
    C9 C8 H8B . . 109.4 ?
    C8 C9 H9A . . 108.6 ?
    C8 C9 H9B . . 108.6 ?
    C8 C9 C10 . . 114.84(14) ?
    H9A C9 H9B . . 107.5 ?
    C10 C9 H9A . . 108.6 ?
    C10 C9 H9B . . 108.6 ?
    N3 C10 C9 . . 116.03(14) ?
    N3 C10 H10A . . 108.3 ?
    N3 C10 H10B . . 108.3 ?
    C9 C10 H10A . . 108.3 ?
    C9 C10 H10B . . 108.3 ?
    H10A C10 H10B . . 107.4 ?
    N3 C11 H11A . . 109.5 ?
    N3 C11 H11B . . 109.5 ?
    N3 C11 H11C . . 109.5 ?
    H11A C11 H11B . . 109.5 ?
    H11A C11 H11C . . 109.5 ?
    H11B C11 H11C . . 109.5 ?
    N3 C12 H12A . . 108.3 ?
    N3 C12 H12B . . 108.3 ?
    N3 C12 C13 . . 115.72(14) ?
    H12A C12 H12B . . 107.4 ?
    C13 C12 H12A . . 108.3 ?
    C13 C12 H12B . . 108.3 ?
    C12 C13 H13A . . 108.7 ?
    C12 C13 H13B . . 108.7 ?
    H13A C13 H13B . . 107.6 ?
    C14 C13 C12 . . 114.27(14) ?
    C14 C13 H13A . . 108.7 ?
    C14 C13 H13B . . 108.7 ?
    N4 C14 C13 . . 112.03(13) ?
    N4 C14 H14A . . 109.2 ?
    N4 C14 H14B . . 109.2 ?
    C13 C14 H14A . . 109.2 ?
    C13 C14 H14B . . 109.2 ?
    H14A C14 H14B . . 107.9 ?
    N4 C15 C1 . . 110.16(13) ?
    N4 C15 H15 . . 106.9 ?
    N4 C15 C16 . . 112.66(14) ?
    C1 C15 H15 . . 106.9 ?
    C1 C15 C16 . . 112.84(14) ?
    C16 C15 H15 . . 106.9 ?
    C15 C16 H16A . . 109.5 ?
    C15 C16 H16B . . 109.5 ?
    C15 C16 H16C . . 109.5 ?
    H16A C16 H16B . . 109.5 ?
    H16A C16 H16C . . 109.5 ?
    H16B C16 H16C . . 109.5 ?
    O1 Cl1 O3 . . 108.70(8) ?
    O2 Cl1 O1 . . 110.21(8) ?
    O2 Cl1 O3 . . 109.36(8) ?
    O2 Cl1 O4 . . 109.67(9) ?
    O4 Cl1 O1 . . 109.77(8) ?
    O4 Cl1 O3 . . 109.11(8) ?
    Cl1 O3 Cu1 . . 132.04(8) ?
    O6 Cl2 O5 . . 109.19(9) ?
    O7 Cl2 O5 . . 109.90(10) ?
    O7 Cl2 O6 . . 108.79(11) ?
    O7 Cl2 O8 . . 109.08(9) ?
    O8 Cl2 O5 . . 109.81(9) ?
    O8 Cl2 O6 . . 110.05(9) ?
    Cl2 O6 Cu1 . . 132.63(8) ?
loop_
    _geom_torsion_atom_site_label_1
    _geom_torsion_atom_site_label_2
    _geom_torsion_atom_site_label_3
    _geom_torsion_atom_site_label_4
    _geom_torsion_site_symmetry_1
    _geom_torsion_site_symmetry_2
    _geom_torsion_site_symmetry_3
    _geom_torsion_site_symmetry_4
    _geom_torsion
    _geom_torsion_publ_flag
    Cu1 N1 C1 C2 . . . . -171.12(12) ?
    Cu1 N1 C1 C15 . . . . 4.49(19) ?
    Cu1 N1 C5 C4 . . . . 170.68(12) ?
    Cu1 N1 C5 C6 . . . . -9.09(18) ?
    Cu1 N2 C6 C5 . . . . 2.44(16) ?
    Cu1 N2 C6 C7 . . . . 126.24(12) ?
    Cu1 N2 C8 C9 . . . . -56.21(16) ?
    Cu1 N3 C10 C9 . . . . 55.43(16) ?
    Cu1 N3 C12 C13 . . . . -58.20(16) ?
    Cu1 N4 C14 C13 . . . . 48.28(16) ?
    Cu1 N4 C15 C1 . . . . -15.39(16) ?
    Cu1 N4 C15 C16 . . . . -142.35(12) ?
    N1 C1 C2 C3 . . . . 0.6(2) ?
    N1 C1 C15 N4 . . . . 7.8(2) ?
    N1 C1 C15 C16 . . . . 134.62(15) ?
    N1 C5 C6 N2 . . . . 3.89(19) ?
    N1 C5 C6 C7 . . . . -119.80(16) ?
    N2 C8 C9 C10 . . . . 67.86(19) ?
    N3 C12 C13 C14 . . . . 75.39(19) ?
    C1 N1 C5 C4 . . . . -1.0(2) ?
    C1 N1 C5 C6 . . . . 179.27(14) ?
    C1 C2 C3 C4 . . . . -1.2(2) ?
    C2 C1 C15 N4 . . . . -176.75(15) ?
    C2 C1 C15 C16 . . . . -49.9(2) ?
    C2 C3 C4 C5 . . . . 0.7(3) ?
    C3 C4 C5 N1 . . . . 0.4(2) ?
    C3 C4 C5 C6 . . . . -179.88(15) ?
    C4 C5 C6 N2 . . . . -175.87(15) ?
    C4 C5 C6 C7 . . . . 60.4(2) ?
    C5 N1 C1 C2 . . . . 0.5(2) ?
    C5 N1 C1 C15 . . . . 176.06(14) ?
    C6 N2 C8 C9 . . . . 173.83(13) ?
    C8 N2 C6 C5 . . . . 134.81(14) ?
    C8 N2 C6 C7 . . . . -101.40(16) ?
    C8 C9 C10 N3 . . . . -70.04(19) ?
    C10 N3 C12 C13 . . . . -179.61(15) ?
    C11 N3 C10 C9 . . . . -68.21(18) ?
    C11 N3 C12 C13 . . . . 64.54(18) ?
    C12 N3 C10 C9 . . . . 175.62(15) ?
    C12 C13 C14 N4 . . . . -66.11(19) ?
    C14 N4 C15 C1 . . . . -148.11(14) ?
    C14 N4 C15 C16 . . . . 84.93(17) ?
    C15 N4 C14 C13 . . . . 177.62(13) ?
    C15 C1 C2 C3 . . . . -174.60(15) ?
    O1 Cl1 O3 Cu1 . . . . 169.81(9) ?
    O2 Cl1 O3 Cu1 . . . . 49.44(13) ?
    O4 Cl1 O3 Cu1 . . . . -70.51(12) ?
    O5 Cl2 O6 Cu1 . . . . 22.21(15) ?
    O7 Cl2 O6 Cu1 . . . . -97.73(14) ?
    O8 Cl2 O6 Cu1 . . . . 142.81(11) ?
loop_
    _geom_hbond_atom_site_label_D
    _geom_hbond_atom_site_label_H
    _geom_hbond_atom_site_label_A
    _geom_hbond_site_symmetry_A
    _geom_hbond_distance_DH
    _geom_hbond_distance_HA
    _geom_hbond_distance_DA
    _geom_hbond_angle_DHA
    N2 H2 O7 3_556 0.83(2) 2.94(2) 3.536(2) 130.6(18)
    N4 H4 O4 2_545 0.86(2) 2.45(2) 3.1619(19) 140.2(18)
    N4 H4 O5 . 0.86(2) 2.77(2) 3.423(2) 134.1(17)
    C2 H2A O5 2_455 0.93 2.70 3.587(2) 160.5
    C3 H3 O1 1_455 0.93 2.68 3.585(2) 164.5
    C4 H4A O1 3_566 0.93 2.64 3.518(2) 158.0
_shelx_hkl_file
;
  -2   0   0   92.69    6.80
   2   0   0   81.89    6.80
   2   0   0   80.89    6.70
   2   0   0   81.89    6.60
  -2   0   0   75.49    6.80
  -2   0   0   76.49    6.60
  -2   0   0   80.39    6.80
   3   0   0    0.10    1.20
   3   0   0   -0.50    0.70
  -3   0   0   -0.10    0.90
  -3   0   0    1.10    1.10
   3   0   0   -0.30    1.10
  -4   0   0  387.96   31.50
  -4   0   0  384.76   31.60
   4   0   0  390.66   31.60
   4   0   0  379.56   31.50
   4   0   0  405.46   31.30
  -5   0   0   -0.70    1.90
   5   0   0   -0.70    1.20
  -5   0   0    0.80    1.70
   5   0   0   -0.10    3.90
   5   0   0    0.00    1.60
  -6   0   0  285.27   23.60
  -6   0   0  292.67   23.50
   6   0   0  273.87   23.40
   6   0   0  293.97   23.70
  -7   0   0    4.20    2.60
  -7   0   0    1.50    2.00
   7   0   0    2.80    3.60
   7   0   0    3.60    2.50
  -7   0   0    3.20    3.20
  -8   0   0 1166.08   91.19
   8   0   0 1136.39   91.19
  -8   0   0 1105.39   90.99
   8   0   0 1130.59   90.89
   9   0   0    1.60    3.10
  -9   0   0    2.90    3.80
   9   0   0    6.20    5.30
  -9   0   0    1.50    4.50
  10   0   0  758.32   63.49
 -10   0   0  754.72   63.69
  10   0   0  810.82   64.19
 -10   0   0  819.42   66.69
 -11   0   0    1.20    5.70
  11   0   0   -3.20    4.10
 -11   0   0    0.60    5.00
  -1  -1   0  511.35   38.90
   1   1   0  518.65   38.80
  -1  -1   0  453.75   38.80
  -1   1   0  447.46   38.80
   1  -1   0  503.45   38.80
  -1  -1   0  484.65   38.80
  -2   1   0   31.20    3.00
   2   1   0   29.60    2.80
   2  -1   0   28.50    2.90
  -2  -1   0   30.10    3.00
   2   1   0   26.50    2.80
   2  -1   0   28.40    2.90
  -2   1   0   28.40    2.90
  -2  -1   0   30.20    2.90
   2   1   0   27.20    2.90
  -2   1   0   28.90    2.90
   2   1   0   30.10    3.00
   3  -1   0 2126.69  171.18
  -3   1   0 2004.90  171.18
   3   1   0 2151.48  171.08
  -3  -1   0 2105.39  171.18
   3   1   0 2065.79  171.08
   3  -1   0 2164.68  171.18
   3   1   0 2138.99  171.28
  -3   1   0 2323.07  171.28
  -3  -1   0 2302.07  171.28
  -4  -1   0 1281.77   96.89
   4   1   0 1192.68   96.79
  -4  -1   0 1208.78   96.89
  -4   1   0 1281.07   96.89
   4  -1   0 1213.98   96.79
  -4   1   0 1224.38   96.89
   4   1   0 1073.99   97.49
   4  -1   0 1243.38   96.89
  -5  -1   0   26.90    3.90
  -5   1   0   24.80    3.50
  -5   1   0   25.00    3.40
   5   1   0   27.20    3.30
  -5  -1   0   31.00    3.50
   5   1   0   24.40    3.80
   5  -1   0   28.50    3.90
   5  -1   0   28.80    3.50
   5   1   0   25.00    3.10
   6   1   0  269.07   22.40
   6  -1   0  269.77   22.40
   6   1   0  270.87   22.70
   6  -1   0  256.27   23.20
  -6   1   0  280.37   22.70
  -6  -1   0  274.77   22.70
   6   1   0  284.07   22.20
  -6  -1   0  267.67   22.50
  -6   1   0  285.77   22.60
   7   1   0  142.49   12.50
  -7   1   0  149.49   13.00
  -7   1   0  146.79   12.70
   7   1   0  147.39   13.00
   7  -1   0  146.09   13.20
   7   1   0  141.59   12.20
  -7  -1   0  144.69   12.90
  -7  -1   0  144.79   12.70
   7  -1   0  137.69   12.50
  -8   1   0    4.50    3.40
   8  -1   0    5.20    4.40
  -8   1   0    0.40    3.00
  -8  -1   0    2.00    3.10
   8   1   0    2.70    2.90
   8  -1   0    4.30    5.10
  -8  -1   0    0.20    3.80
   8   1   0    6.50    4.30
  -9  -1   0    0.80    4.90
  -9  -1   0   -4.60    3.10
  -9  -1   0    7.20    3.90
  -9   1   0    0.80    4.20
  -9   1   0    2.10    3.70
   9   1   0    1.90    3.20
   9  -1   0    1.20    5.40
   9  -1   0    5.90    3.30
   9   1   0    3.60    5.00
 -10   1   0   -2.70    4.10
 -10  -1   0   -3.70    4.40
  10   1   0    1.20    6.10
  10   1   0    0.30    3.80
 -10   1   0   -1.10    4.70
  10  -1   0   -0.20    3.80
 -10  -1   0    1.50    5.30
 -11   1   0  102.49   11.30
 -11   1   0  102.19   11.90
 -11  -1   0   96.89   12.50
 -11  -1   0   94.49   11.10
  11   1   0   98.79   14.00
  11   1   0  105.19   10.90
  11  -1   0   99.09   11.40
   0   2   0  776.72   62.69
   0  -2   0  809.62   62.69
   0   2   0  719.33   62.69
   0  -2   0  795.12   62.59
  -1   2   0 2548.65  201.28
  -1  -2   0 2734.63  201.28
  -1   2   0 2538.25  201.18
   1   2   0 2554.84  201.28
  -1  -2   0 2480.55  201.28
   1   2   0 2510.55  201.28
  -1   2   0 2375.96  201.18
  -1  -2   0 2513.05  201.18
   1   2   0 2428.16  201.18
   1  -2   0 2626.54  201.28
  -1   2   0 2593.94  201.18
   1  -2   0 2506.85  201.18
   1  -2   0 2486.85  201.18
  -2  -2   0  407.96   30.80
   2   2   0  351.26   30.80
  -2  -2   0  393.26   30.80
  -2   2   0  387.06   30.80
  -2   2   0  387.86   31.00
   2  -2   0  391.36   30.80
   2   2   0  384.86   30.70
   2   2   0  369.66   30.70
   2   2   0  391.06   30.80
   2  -2   0  379.26   30.80
   3   2   0  797.42   64.79
   3  -2   0  801.22   64.79
  -3  -2   0  852.61   64.79
  -3  -2   0  810.22   64.89
  -3   2   0  868.01   64.89
   3   2   0  793.72   64.89
  -3   2   0  820.22   64.79
   3  -2   0  822.52   64.79
  -3   2   0  821.22   64.89
   3   2   0  733.33   64.79
   4  -2   0 1747.63  139.79
   4   2   0 1739.23  139.79
  -4   2   0 1901.41  139.89
  -4   2   0 1657.03  139.79
  -4  -2   0 1840.52  139.89
  -4   2   0 1778.02  139.79
   4   2   0 1750.42  139.69
   4  -2   0 1722.73  139.79
   4   2   0 1713.53  139.69
  -4  -2   0 1710.03  139.79
  -5   2   0  189.78   15.90
   5   2   0  189.98   15.70
   5  -2   0  193.88   16.00
  -5  -2   0  197.98   15.90
  -5   2   0  197.98   15.90
  -5  -2   0  180.88   16.40
   5   2   0  188.18   15.70
   5   2   0  185.38   16.00
   5  -2   0  189.18   15.80
  -6  -2   0  311.57   25.10
   6  -2   0  308.87   24.90
   6   2   0  298.67   24.70
  -6   2   0  287.87   24.90
  -6  -2   0  305.37   24.90
  -6   2   0  315.97   24.90
   6   2   0  297.57   24.60
   6   2   0  303.57   25.00
   6  -2   0  297.67   25.00
   7   2   0    1.90    2.20
   7  -2   0    0.00    2.40
   7   2   0    0.60    2.90
  -7   2   0    2.10    2.90
  -7  -2   0    2.90    3.20
  -7   2   0    1.40    2.40
   7  -2   0   -0.30    3.80
  -7  -2   0   -0.10    2.40
   7   2   0    3.10    2.50
  -8   2   0   17.40    4.10
   8   2   0   14.90    3.20
  -8  -2   0   16.70    4.50
   8   2   0   17.50    3.70
   8  -2   0   16.40    4.20
   8  -2   0   18.10    5.10
  -8  -2   0   15.30    3.90
   8   2   0   15.90    4.50
  -8   2   0   16.30    4.60
  -9  -2   0  128.89   12.60
   9  -2   0  137.09   12.60
  -9  -2   0  144.49   13.90
   9   2   0  142.39   13.80
   9  -2   0  136.59   14.20
   9   2   0  130.99   12.50
  -9   2   0  143.09   13.30
  -9   2   0  130.89   12.80
 -10  -2   0   57.19    8.30
 -10  -2   0   71.39    8.60
  10   2   0   72.19    8.20
 -10   2   0   62.99    8.80
 -10  -2   0   68.09   10.70
  10  -2   0   71.49    8.10
 -10   2   0   67.89    8.40
  10   2   0   73.49   10.60
  11   2   0    5.70    4.50
 -11  -2   0    5.50    5.40
 -11  -2   0    1.00    7.50
  11  -2   0    2.80    4.10
 -11   2   0    9.70    5.80
 -11   2   0    7.80    5.30
   0   3   0   -0.60    0.70
   0   3   0    0.00    0.50
   0  -3   0    0.50    0.60
   0   3   0    0.10    0.60
   0   3   0   -0.20    0.70
   0  -3   0   -0.20    0.60
   0   3   0   -0.40    0.50
   1  -3   0 7105.99  597.14
  -1  -3   0 7849.71  597.04
  -1  -3   0 7876.81  597.84
   1   3   0 7589.24  597.44
   1  -3   0 7681.23  597.44
  -1   3   0 7599.04  597.34
  -1   3   0 7155.48  597.44
   1   3   0 7656.73  597.24
   1   3   0 7430.16  597.44
  -1   3   0 7354.06  597.24
  -1   3   0 7401.76  597.94
   2  -3   0 1198.38  101.19
  -2  -3   0 1335.67  101.39
   2   3   0 1273.67  101.29
   2  -3   0 1238.18  101.29
   2   3   0 1236.38  101.29
  -2   3   0 1251.47  101.19
  -2  -3   0 1234.48  101.29
   2   3   0 1360.46  101.19
  -2   3   0 1302.57  101.19
  -2   3   0 1259.17  101.29
  -2   3   0 1314.87  101.29
   3   3   0  474.05   40.10
   3   3   0  498.55   40.10
  -3   3   0  495.65   40.00
   3   3   0  501.65   40.00
   3   3   0  491.75   39.90
   3  -3   0  504.45   40.00
  -3   3   0  513.05   40.10
  -3  -3   0  519.95   40.10
  -3  -3   0  493.45   40.10
   3  -3   0  497.35   40.00
   4  -3   0 3456.75  277.17
  -4   3   0 3501.85  277.27
   4   3   0 3468.55  277.07
   4  -3   0 3530.15  277.17
  -4  -3   0 3403.66  277.27
  -4   3   0 3668.53  277.37
   4   3   0 3405.86  277.27
  -4  -3   0 3530.15  277.27
   4   3   0 3430.06  277.17
  -5  -3   0   14.80    2.90
   5  -3   0   11.70    2.30
  -5   3   0   10.90    3.00
  -5   3   0   12.10    2.40
   5   3   0   14.00    3.00
   5   3   0   12.80    2.60
  -5   3   0   13.20    2.70
   5  -3   0   13.80    2.80
   5   3   0   10.50    2.20
  -5  -3   0   12.70    2.50
   6  -3   0  111.59   10.20
  -6   3   0  104.99    9.80
   6  -3   0  110.19    9.80
  -6  -3   0  109.19   10.20
  -6   3   0  111.79    9.80
  -6  -3   0  112.49    9.80
   6   3   0  113.09    9.60
   6   3   0  104.79   10.00
  -6   3   0  111.59   11.40
   6   3   0  107.49    9.60
   7   3   0  193.48   16.30
  -7  -3   0  195.28   16.90
  -7  -3   0  192.98   16.40
   7  -3   0  197.28   17.00
  -7   3   0  192.68   16.50
   7  -3   0  189.68   16.40
  -7   3   0  190.58   16.50
   7   3   0  192.68   16.20
   7   3   0  190.18   16.80
   8   3   0   38.70    6.50
  -8  -3   0   38.30    5.50
  -8   3   0   34.90    7.50
  -8  -3   0   35.60    7.00
  -8   3   0   39.20    6.10
   8   3   0   39.50    5.50
   8   3   0   30.30    5.30
   8  -3   0   43.10    5.30
   8  -3   0   34.70    7.50
   9  -3   0    3.90    3.30
  -9  -3   0    5.40    5.40
   9   3   0    6.10    3.40
  -9   3   0    2.60    3.80
  -9  -3   0   -1.70    3.50
   9   3   0   -1.90    3.30
   9   3   0    5.00    4.80
 -10  -3   0   11.00    6.80
 -10  -3   0   11.70    4.70
 -10   3   0    7.70    4.60
  10   3   0   15.00    6.60
  10   3   0    8.80    4.10
 -10   3   0    4.50    4.60
  10  -3   0   15.00    4.30
 -11   3   0  122.39   13.50
  11   3   0  136.29   14.20
  11  -3   0  115.99   12.60
  11   3   0  134.19   12.50
 -11  -3   0  139.89   16.60
 -11   3   0  111.59   12.80
 -11  -3   0  125.49   13.00
   0   4   0 9210.28  711.23
   0   4   0 9372.46  711.43
   0   4   0 8751.32  711.43
   0   4   0 8841.92  712.03
   0   4   0 8614.04  711.73
  -1  -4   0  429.46   34.70
  -1   4   0  433.96   34.70
  -1   4   0  430.06   34.70
  -1   4   0  436.36   34.90
  -1  -4   0  438.76   34.90
   1   4   0  439.66   34.70
   1   4   0  422.86   34.70
   1   4   0  429.46   34.80
   1  -4   0  427.66   34.70
  -1   4   0  441.06   34.70
  -2   4   0 2818.32  220.48
   2  -4   0 2807.02  220.58
  -2   4   0 2765.22  220.58
   2  -4   0 2687.53  220.58
   2   4   0 2499.55  220.58
   2   4   0 2752.62  220.68
  -2  -4   0 2830.12  220.68
  -2   4   0 2875.31  220.78
  -2   4   0 2794.42  220.58
  -2  -4   0 2901.91  220.78
   2   4   0 2816.82  220.68
  -3   4   0   47.70    4.70
  -3   4   0   48.40    4.50
  -3  -4   0   52.39    4.60
  -3  -4   0   49.30    4.80
   3  -4   0   49.70    5.30
   3  -4   0   46.30    4.70
   3   4   0   47.90    4.70
  -3   4   0   48.40    4.70
   3   4   0   52.69    5.10
   3   4   0   52.29    4.40
  -4   4   0  112.89   10.70
   4  -4   0  126.49   10.70
   4   4   0  125.49   10.80
  -4   4   0  135.59   10.90
  -4   4   0  129.19   10.60
   4   4   0  127.69   10.50
   4  -4   0  126.89   10.80
   4   4   0  117.59   11.00
  -4  -4   0  126.89   10.70
  -4  -4   0  134.99   10.90
   4   4   0  124.09   10.70
  -5   4   0    7.40    2.30
   5   4   0    5.50    2.40
   5   4   0    5.50    2.20
   5   4   0    7.90    1.90
  -5  -4   0    6.70    2.10
  -5  -4   0    7.40    2.80
   5  -4   0    7.60    2.10
  -5   4   0    5.70    1.90
   5  -4   0    3.80    2.80
   6  -4   0  378.26   30.40
   6   4   0  369.96   30.30
  -6   4   0  366.96   30.20
  -6   4   0  354.76   30.40
  -6  -4   0  346.47   30.40
   6   4   0  377.26   30.00
  -6   4   0  394.86   30.30
  -6  -4   0  377.66   30.20
   6   4   0  360.96   30.00
   6  -4   0  368.46   30.10
  -7  -4   0    9.20    4.40
   7   4   0    7.60    2.90
   7   4   0    2.80    3.50
   7  -4   0    8.40    2.90
  -7   4   0    8.80    3.00
   7  -4   0    7.10    4.40
  -7   4   0    7.60    2.90
   7   4   0    6.90    2.70
  -7  -4   0   11.20    3.30
   8  -4   0  300.37   24.60
  -8  -4   0  289.97   25.10
  -8   4   0  290.27   24.70
   8   4   0  295.57   25.00
   8   4   0  293.37   24.40
   8   4   0  295.87   24.40
  -8   4   0  292.77   25.00
   9   4   0    8.90    3.40
  -9   4   0    6.80    3.60
   9   4   0    2.30    3.90
  -9   4   0    6.10    3.90
   9  -4   0    5.70    3.40
  -9  -4   0    7.00    4.00
   9   4   0    8.70    5.00
  -9  -4   0    6.10    5.70
  10   4   0  532.35   45.60
  10   4   0  530.55   45.50
 -10  -4   0  515.15   45.90
  10  -4   0  581.74   46.30
 -10  -4   0  639.04   47.60
 -10   4   0  557.44   46.10
 -10   4   0  552.84   46.10
  10   4   0  574.54   46.40
  11  -4   0   12.80    5.00
 -11   4   0   13.00    5.80
  11   4   0   19.20    7.00
 -11   4   0   15.70    5.80
  11   4   0   15.10    4.90
 -11  -4   0   20.10    6.00
   0   5   0    0.40    0.80
   0   5   0   -0.10    1.00
   0   5   0    0.20    0.80
   0   5   0    0.50    1.10
   0   5   0   -0.20    0.70
   1   5   0  466.95   36.40
   1   5   0  459.45   36.30
   1   5   0  452.35   36.50
   1  -5   0  420.16   36.40
  -1   5   0  462.65   36.60
  -1  -5   0  463.35   36.50
  -1   5   0  452.15   36.40
  -1   5   0  446.56   36.30
  -1   5   0  454.25   36.30
   2   5   0  619.74   49.30
   2   5   0  607.54   49.20
  -2   5   0  598.64   49.10
  -2  -5   0  645.24   49.50
  -2  -5   0  595.84   49.10
  -2   5   0  613.14   49.10
   2  -5   0  618.54   49.10
  -2   5   0  625.24   49.30
  -2   5   0  591.84   49.20
   2   5   0  633.34   49.20
  -3   5   0 2595.64  209.68
  -3  -5   0 2614.64  209.78
   3   5   0 2599.14  209.78
  -3   5   0 2709.23  209.88
   3   5   0 2551.74  209.78
  -3   5   0 2607.84  209.68
   3   5   0 2686.03  209.58
  -3   5   0 2663.03  209.58
   3  -5   0 2649.63  209.68
  -3  -5   0 2706.63  209.88
   4   5   0  349.96   27.10
  -4  -5   0  341.47   27.40
   4   5   0  335.37   27.50
   4   5   0  336.87   27.40
  -4   5   0  339.67   27.30
  -4  -5   0  343.87   27.40
  -4   5   0  336.37   27.30
   4   5   0  332.67   27.40
   4  -5   0  336.07   27.30
  -4   5   0  329.37   27.40
   4  -5   0  319.67   27.30
   5  -5   0   45.60    6.20
  -5  -5   0   53.59    6.10
   5   5   0   46.90    6.40
   5  -5   0   53.99    5.40
  -5   5   0   53.39    5.90
   5   5   0   51.79    5.10
  -5   5   0   57.49    5.60
  -5  -5   0   56.09    5.40
   5   5   0   52.89    5.50
   5   5   0   50.39    5.60
  -5   5   0   55.49    5.30
   6  -5   0  791.92   63.89
  -6   5   0  815.62   64.19
   6   5   0  787.72   63.89
  -6  -5   0  813.82   64.19
   6   5   0  781.12   64.09
   6   5   0  781.52   63.69
  -6  -5   0  778.42   63.99
  -6   5   0  816.32   63.99
   6  -5   0  798.92   64.09
  -7   5   0  221.08   18.00
  -7  -5   0  206.18   18.60
   7  -5   0  210.08   18.40
  -7  -5   0  204.58   18.00
   7   5   0  208.78   17.80
   7   5   0  208.68   17.70
   7   5   0  207.98   18.20
  -7   5   0  211.58   18.10
   7  -5   0  217.88   19.10
  -8  -5   0   11.70    5.70
   8   5   0   10.20    3.40
   8  -5   0    8.30    3.40
  -8   5   0    8.00    3.80
  -8  -5   0    9.90    4.00
  -8   5   0    9.40    3.50
   8   5   0    4.80    3.90
   8   5   0    9.50    3.60
   9  -5   0    2.40    3.50
  -9   5   0   -2.00    4.10
  -9   5   0    1.10    3.60
   9   5   0    3.20    3.80
  -9  -5   0    6.30    7.20
  -9  -5   0    1.00    4.20
   9   5   0    3.60    5.00
  10   5   0   58.79    9.80
 -10   5   0   73.39    9.20
 -10  -5   0   68.49    8.90
  10  -5   0   77.09    8.70
  10   5   0   68.89    8.50
 -10   5   0   67.99    9.30
  10   5   0   78.09    8.20
  11  -5   0   33.90    7.00
 -11  -5   0   33.30    6.90
  11   5   0   28.70    5.80
  11   5   0   35.30    7.80
 -11   5   0   26.00    6.50
 -11   5   0   29.20    6.50
  11   5   0   35.30    6.70
   0   6   0  695.13   54.69
   0   6   0  686.03   54.89
   0   6   0  685.43   54.99
   0   6   0  677.43   54.69
   1  -6   0 1278.97  100.29
  -1   6   0 1247.58  100.29
  -1   6   0 1227.28  100.59
  -1  -6   0 1282.77  100.59
   1   6   0 1269.67  100.39
  -1   6   0 1243.88  100.29
   1   6   0 1257.27  100.59
  -1   6   0 1279.97  100.49
   1   6   0 1260.77  100.39
  -2   6   0 3108.29  250.77
  -2   6   0 3176.28  251.07
  -2   6   0 3137.39  250.77
   2   6   0 3141.09  250.87
  -2   6   0 3218.38  250.87
   2  -6   0 3147.59  250.87
  -2  -6   0 3182.28  251.07
   2   6   0 3166.38  251.07
   2   6   0 3139.79  250.87
   3   6   0  147.19   12.40
   3   6   0  150.68   12.60
  -3  -6   0  151.08   12.60
  -3   6   0  151.08   12.30
  -3   6   0  153.98   12.40
   3   6   0  142.99   12.50
  -3   6   0  151.38   12.70
  -3   6   0  147.59   12.30
   3  -6   0  148.99   12.40
  -3  -6   0  144.59   12.60
  -4  -6   0    1.90    1.80
   4   6   0    1.30    1.90
   4  -6   0    3.20    1.80
  -4   6   0    1.70    1.80
   4   6   0    3.60    1.50
  -4  -6   0    5.10    2.70
  -4   6   0    2.00    1.40
  -4   6   0    0.90    2.10
   4   6   0    1.40    1.80
  -5   6   0   71.79    6.60
   5   6   0   63.69    7.80
   5   6   0   69.39    6.50
   5   6   0   72.79    6.90
  -5  -6   0   76.39    7.00
   5   6   0   69.99    7.00
   5  -6   0   71.39    6.80
  -5   6   0   78.29    7.30
  -5   6   0   68.89    6.90
   5  -6   0   68.59    8.50
  -5  -6   0   70.59    7.70
  -6  -6   0  544.75   45.00
  -6   6   0  549.74   45.00
  -6   6   0  570.24   44.90
   6   6   0  549.35   45.00
  -6  -6   0  563.34   45.10
   6  -6   0  560.64   44.90
   6  -6   0  529.75   45.00
   6   6   0  572.44   44.60
   6   6   0  546.25   44.80
  -6   6   0  556.64   45.00
   7   6   0  290.87   23.10
   7   6   0  276.47   23.60
  -7   6   0  276.67   23.60
   7   6   0  270.47   23.30
  -7  -6   0  271.27   23.40
  -7  -6   0  287.27   24.20
   7  -6   0  284.47   23.60
  -8   6   0  100.19   10.20
   8   6   0   99.79    9.70
   8  -6   0  103.89   10.00
  -8  -6   0   99.89   10.20
  -8   6   0  100.99   10.00
   8   6   0   99.89   10.00
  -9   6   0    4.20    3.50
   9   6   0    2.60    4.50
   9  -6   0    5.50    3.50
  -9  -6   0    3.50    4.20
  -9   6   0    3.30    3.90
   9   6   0    4.60    3.40
 -10   6   0   13.30    4.60
  10  -6   0   13.50    4.80
  10   6   0    2.90    4.50
 -10  -6   0   11.50    5.30
 -10   6   0   13.10    5.10
  10   6   0   11.80    4.30
  10   6   0   10.10    5.70
 -11   6   0    6.70    5.50
  11   6   0   10.00    6.70
  11   6   0    2.60    4.60
 -11  -6   0   -0.60    5.60
  11  -6   0   10.30    5.20
 -11   6   0    4.50    5.30
  11   6   0   13.90    5.00
   0   7   0   -0.30    1.30
   0   7   0   -1.40    1.30
   0   7   0   -0.10    1.30
   0  -7   0    1.10    1.10
   0   7   0   -1.20    0.90
  -1  -7   0   39.80    4.10
  -1   7   0   39.30    4.20
   1   7   0   39.00    4.00
  -1   7   0   41.70    3.70
  -1   7   0   41.40    4.10
  -1   7   0   38.20    3.60
   1  -7   0   36.60    3.80
   1   7   0   37.20    4.30
   1   7   0   38.90    3.80
  -2  -7   0  621.24   51.29
  -2   7   0  647.54   51.29
  -2   7   0  638.04   50.99
   2   7   0  632.44   51.19
  -2   7   0  643.44   50.89
   2   7   0  635.64   50.99
  -2   7   0  642.84   50.89
   2  -7   0  616.34   50.99
   2   7   0  659.33   51.09
   3   7   0   81.89    7.40
   3   7   0   80.59    7.50
  -3   7   0   80.89    7.50
  -3   7   0   81.69    7.10
   3  -7   0   80.49    7.30
   3   7   0   84.89    7.30
  -3  -7   0   84.09    7.50
  -3   7   0   85.99    7.20
  -3   7   0   72.89    8.50
  -3  -7   0   73.09    9.20
  -4  -7   0   45.70    6.10
   4   7   0   41.90    5.50
  -4   7   0   44.80    5.20
  -4   7   0   47.20    5.10
   4  -7   0   44.00    4.90
   4   7   0   46.70    4.90
   4   7   0   44.50    5.10
  -4   7   0   46.80    4.70
  -4   7   0   45.40    4.50
  -4  -7   0   45.10    5.00
   5   7   0    1.20    2.30
  -5   7   0    4.50    3.00
  -5   7   0    3.00    1.90
   5   7   0    1.10    2.30
  -5  -7   0    3.10    2.70
  -5  -7   0    3.50    3.80
  -5   7   0    1.20    2.30
   5   7   0   -1.10    1.90
   5  -7   0    2.40    2.30
  -6   7   0    3.70    2.30
  -6  -7   0    5.20    3.10
   6   7   0    3.60    2.40
  -6  -7   0    1.50    4.50
  -6   7   0    6.50    4.00
   6  -7   0    3.40    2.80
   6   7   0    3.10    2.90
   6   7   0    6.30    2.80
  -6   7   0    4.90    3.30
  -7   7   0   29.30    4.60
   7  -7   0   31.20    5.00
   7   7   0   28.10    5.50
   7   7   0   23.30    4.60
  -7   7   0   26.10    5.00
   8   7   0  275.47   23.30
  -8   7   0  277.07   23.90
   8   7   0  289.27   24.00
   8   7   0  273.17   23.60
  -8   7   0  280.17   23.60
   8  -7   0  276.17   23.70
  -8  -7   0  286.07   23.90
  -9   7   0   76.19    8.70
  -9  -7   0   57.49    8.90
   9  -7   0   78.19    8.40
   9   7   0   69.79    9.20
  -9   7   0   64.79    8.20
   9   7   0   75.69    8.70
   9   7   0   75.49    9.20
  10  -7   0   30.90    6.00
  10   7   0   24.20    4.90
  10   7   0   23.70    6.40
 -10   7   0   22.20    5.70
 -10   7   0   18.10    5.10
  10   7   0   24.10    5.30
 -10  -7   0   26.70    6.50
   0   8   0  232.88   19.40
   0   8   0  236.58   18.90
   0   8   0  229.78   19.20
   0   8   0  234.38   18.90
   1   8   0   49.20    5.20
  -1   8   0   50.99    4.60
  -1  -8   0   46.80    5.10
   1   8   0   52.49    4.70
   1  -8   0   44.90    4.70
  -1   8   0   47.40    5.00
   1   8   0   51.99    4.90
  -1   8   0   50.99    4.50
  -1   8   0   49.50    5.10
   2   8   0 1162.68   91.39
   2   8   0 1129.19   91.39
  -2   8   0 1139.19   91.69
   2   8   0 1128.99   91.59
  -2   8   0 1176.58   91.29
  -2  -8   0 1149.19   91.69
  -2   8   0 1162.18   91.39
   2  -8   0 1123.69   91.29
  -2   8   0 1139.99   91.29
   3   8   0    2.60    1.70
   3   8   0    0.20    2.40
   3   8   0    0.10    2.10
  -3   8   0    1.80    1.40
  -3   8   0    1.80    1.70
   3  -8   0   -0.10    2.00
  -3   8   0   -0.30    2.00
   3   8   0   -0.40    2.20
  -3  -8   0    3.70    2.20
  -3   8   0    1.90    2.00
  -4   8   0   22.30    3.90
   4   8   0   17.50    3.20
  -4  -8   0   26.50    5.40
  -4   8   0   18.10    2.80
   4   8   0   19.70    4.30
  -4  -8   0   20.70    3.80
  -4   8   0   21.70    3.90
   4   8   0   21.00    3.50
  -4   8   0   21.60    3.20
   4  -8   0   18.80    3.40
   5   8   0   31.50    6.10
   5  -8   0   28.90    4.80
   5   8   0   36.20    4.70
  -5  -8   0   35.90    4.90
  -5  -8   0   28.70    8.10
   5   8   0   32.20    5.00
  -5   8   0   32.80    6.50
  -5   8   0   36.30    4.40
  -5   8   0   35.10    4.90
  -6   8   0    5.60    4.00
   6  -8   0    2.00    3.20
  -6   8   0    2.60    2.60
  -6   8   0    2.10    3.00
   6   8   0    3.40    2.50
  -6  -8   0    2.90    3.20
   7   8   0   15.40    3.50
   7   8   0   11.10    3.70
  -7   8   0    9.70    3.20
   7   8   0   12.60    3.40
  -7   8   0    8.60    3.50
  -7  -8   0    9.00    3.80
   7  -8   0   10.30    3.70
   8   8   0  251.87   21.90
   8   8   0  244.18   21.40
   8  -8   0  251.87   21.90
   8   8   0  271.87   22.30
  -8   8   0  261.27   21.80
  -8  -8   0  248.78   22.00
  -8   8   0  259.67   22.20
   9   8   0   21.60    4.90
  -9   8   0   19.40    5.20
  -9  -8   0   21.40    6.00
   9   8   0   22.80    4.80
   9  -8   0   19.40    5.00
  -9   8   0   19.90    4.60
   9   8   0   20.70    5.50
 -10   8   0  209.18   20.30
  10   8   0  230.08   20.80
 -10  -8   0  221.58   20.30
 -10   8   0  230.18   20.00
  10   8   0  208.38   19.50
  10   8   0  225.98   20.20
  10  -8   0  249.97   21.20
   0   9   0    1.80    1.90
   0   9   0   -0.30    1.20
   0   9   0    1.10    1.60
   0   9   0    2.00    1.90
   1  -9   0  922.71   74.49
   1   9   0  932.01   74.59
  -1  -9   0  924.61   74.99
   1   9   0  971.20   74.59
  -1   9   0  909.01   74.89
  -1   9   0  919.21   74.79
  -1   9   0  943.01   74.39
  -1   9   0  952.60   74.49
   1   9   0  929.21   74.89
   2   9   0  727.93   58.09
   2   9   0  719.63   58.39
  -2   9   0  738.33   57.99
  -2   9   0  717.43   58.49
  -2   9   0  735.13   58.19
   2  -9   0  714.93   57.99
   2   9   0  736.93   58.19
  -2  -9   0  728.03   58.49
  -2   9   0  711.53   57.99
   3  -9   0  644.94   51.19
  -3   9   0  654.63   51.19
  -3   9   0  626.54   50.99
   3   9   0  642.64   51.19
  -3   9   0  641.54   51.59
  -3   9   0  637.04   50.99
  -3  -9   0  620.74   51.49
   3   9   0  627.84   51.29
   3   9   0  638.14   51.49
  -4   9   0 1729.33  136.89
   4  -9   0 1714.93  136.99
   4   9   0 1668.43  137.09
  -4  -9   0 1684.23  137.29
  -4   9   0 1727.63  137.39
   4   9   0 1737.83  137.29
  -4   9   0 1736.03  136.89
   4   9   0 1738.73  137.09
  -4   9   0 1724.23  136.79
  -5  -9   0   81.19    8.20
  -5   9   0   85.79    8.10
   5   9   0   74.09    9.50
   5  -9   0   77.49    8.00
  -5   9   0   78.39    8.10
   5   9   0   72.69   10.30
  -5   9   0   83.19    7.50
   5   9   0   76.49    9.40
  -6   9   0  377.16   31.30
  -6   9   0  382.66   31.50
   6   9   0  377.86   31.30
  -6   9   0  376.56   31.00
  -6  -9   0  373.36   31.40
   6  -9   0  375.26   31.20
   6   9   0  388.46   31.40
   7  -9   0  168.48   15.00
   7   9   0  168.48   15.10
  -7   9   0  168.38   15.40
   7   9   0  168.08   15.10
  -7   9   0  173.18   14.80
  -7  -9   0  157.48   15.10
   8   9   0   37.70    6.60
   8   9   0   29.20    6.20
  -8  -9   0   30.10    6.20
  -8   9   0   25.90    5.80
   8   9   0   25.60    4.90
   8  -9   0   30.00    6.00
  -8   9   0   28.50    5.70
   9   9   0    6.00    5.10
   9  -9   0    4.40    4.40
  -9   9   0    1.60    4.50
  -9   9   0    5.50    4.00
  -9  -9   0    3.60    5.20
   9   9   0    6.50    8.00
   9   9   0   11.80    4.70
 -10   9   0   79.59    9.70
  10   9   0   68.49   10.50
  10  -9   0   82.59   10.40
   0  10   0  102.99    9.00
   0  10   0  109.79    9.70
   0 -10   0  103.79    9.70
   0  10   0  107.79    9.10
   1  10   0  310.47   24.30
  -1 -10   0  294.67   24.80
  -1  10   0  302.27   24.20
  -1  10   0  301.87   24.20
  -1  10   0  306.37   24.70
   1  10   0  297.77   24.70
  -1  10   0  289.77   24.80
   1 -10   0  286.77   24.20
   1  10   0  303.37   24.40
   2  10   0  895.21   71.69
  -2  10   0  887.51   71.79
   2 -10   0  894.11   71.29
  -2  10   0  879.11   71.09
   2  10   0  900.91   71.39
  -2 -10   0  859.81   71.79
  -2  10   0  904.21   71.49
   2  10   0  913.41   71.29
  -2  10   0  889.71   71.09
   3 -10   0  258.77   20.90
  -3  10   0  252.17   20.60
  -3  10   0  256.77   20.70
   3  10   0  249.38   21.10
  -3 -10   0  247.68   21.30
  -3  10   0  242.98   21.40
  -3  10   0  259.97   20.90
   3  10   0  255.67   21.80
   3  10   0  247.98   21.00
   4 -10   0   48.10    5.80
  -4  10   0   49.90    5.70
   4  10   0   52.69    6.20
  -4  10   0   46.50    5.00
  -4  10   0   47.80    6.00
  -4 -10   0   52.19    6.20
  -4  10   0   42.80    5.60
   4  10   0   42.00    7.70
   4  10   0   49.60    5.50
  -5 -10   0   80.19    8.60
  -5  10   0   81.59    7.70
  -5  10   0   81.69    8.40
   5 -10   0   85.49    8.50
  -5  10   0   82.99    8.70
   5  10   0   81.69    8.70
  -5  10   0   83.49    8.20
   5  10   0   86.19    8.30
   6  10   0   44.80    6.10
  -6  10   0   43.10    5.40
   6 -10   0   41.00    5.90
  -6  10   0   38.40    7.00
  -6 -10   0   39.40    6.30
   6  10   0   43.00    6.60
  -6  10   0   47.30    6.30
   7  10   0  354.36   28.50
  -7  10   0  330.67   28.10
   7  10   0  340.17   28.60
  -7  10   0  340.17   28.80
   7 -10   0  339.77   28.40
  -7 -10   0  331.47   28.60
   8  10   0  206.88   18.50
   8 -10   0  211.78   18.30
  -8  10   0  203.08   18.50
   8  10   0  211.18   18.50
  -8 -10   0  194.08   18.40
  -8  10   0  200.88   18.00
   9  10   0    6.90    4.70
  -9 -10   0   -0.50    5.20
  -9  10   0   -1.80    4.20
  -9  10   0   -1.40    5.20
   9  10   0    4.80    5.20
   9 -10   0    3.30    4.50
   0  11   0    1.20    1.80
   0  11   0   -1.90    1.50
   0  11   0   -0.50    2.50
   0 -11   0    1.60    2.40
  -1  11   0    6.50    1.70
   1  11   0    5.80    2.90
  -1 -11   0    6.30    2.90
  -1  11   0    8.00    3.00
  -1  11   0    9.00    2.20
   1 -11   0    6.00    2.50
   1  11   0    6.80    2.60
  -2 -11   0   -1.40    3.10
   2  11   0    2.70    2.90
   2  11   0    0.60    2.00
  -2  11   0    1.60    2.10
  -2  11   0   -1.90    2.60
   2 -11   0   -0.50    2.60
   2  11   0    2.20    2.50
  -2  11   0    2.60    2.70
   3  11   0   65.49    7.10
  -3  11   0   56.69    6.70
   3  11   0   58.49    6.20
  -3 -11   0   54.29    9.20
  -3  11   0   57.39    6.70
   3 -11   0   59.09    6.60
  -3  11   0   59.99    6.10
   3  11   0   60.19    6.90
  -3  11   0   60.89    5.60
  -4 -11   0   -1.20    3.10
   4 -11   0    4.70    3.20
  -4  11   0    3.20    3.00
  -4  11   0    4.80    3.10
  -4  11   0    2.60    1.90
  -4  11   0   -0.80    3.00
   4  11   0    5.80    3.70
   4  11   0    1.50    3.00
   4  11   0    3.80    2.70
  -5  11   0  445.06   34.90
  -5  11   0  429.26   35.00
  -5 -11   0  416.96   35.50
   5  11   0  423.66   35.60
  -5  11   0  429.56   35.70
   5  11   0  430.96   35.20
  -5  11   0  429.56   34.90
  -6 -11   0   19.40    5.20
  -6  11   0   27.40    4.50
  -6  11   0   31.70    6.00
   6  11   0   31.10    5.60
  -6  11   0   31.00    7.80
   6 -11   0   27.50    5.50
   6  11   0   37.50    6.20
  -7  11   0   32.70    6.60
  -7 -11   0   33.50    6.60
   7 -11   0   34.50    5.80
   7  11   0   40.00    7.00
  -7  11   0   38.00    6.40
   7  11   0   46.40    6.60
  -8  11   0   46.60    7.10
   8 -11   0   40.90    7.00
   8  11   0   32.80    7.50
   8  11   0   40.40    7.30
  -8 -11   0   28.20    6.30
  -8  11   0   35.30    7.10
   0  12   0  399.46   31.10
   0  12   0  363.66   32.40
   0 -12   0  377.16   32.00
   0  12   0  399.16   31.10
  -1  12   0   50.49    6.40
  -1  12   0   50.19    4.80
   1  12   0   51.99    5.60
  -1  12   0   41.80    6.10
   1  12   0   51.59    6.40
   1 -12   0   46.50    5.80
  -1 -12   0   48.00    6.10
   1  12   0   51.09    5.10
   2  12   0  202.48   17.50
   2  12   0  204.78   16.70
  -2 -12   0  195.98   17.40
  -2  12   0  206.78   17.30
  -2  12   0  194.48   17.40
   2 -12   0  194.28   16.90
   2  12   0  199.78   16.90
  -3  12   0    1.80    3.00
   3  12   0    2.00    2.60
  -3 -12   0   -1.00    3.30
   3 -12   0    0.70    3.20
   3  12   0    2.20    3.10
  -3  12   0    2.30    2.60
   3  12   0    2.30    3.40
  -3  12   0   -2.30    3.10
   4  12   0   29.20    4.70
  -4  12   0   28.10    5.40
   4 -12   0   32.20    5.60
  -4 -12   0   30.10    5.60
  -4  12   0   26.60    3.80
   4  12   0   31.30    5.90
  -4  12   0   30.70    5.80
  -4  12   0   32.50    5.10
  -5  12   0    0.30    3.70
  -5 -12   0   -4.20    3.80
  -5  12   0    1.90    2.30
  -5  12   0    0.50    3.70
   5  12   0    0.80    2.90
   5 -12   0    0.00    3.40
  -5  12   0   -0.40    3.60
   5  12   0   -1.90    3.70
   6  12   0    7.40    3.90
   6  12   0    7.10    3.70
   6 -12   0    0.90    4.00
  -6  12   0    2.30    2.60
  -6 -12   0    2.10    4.20
  -6  12   0    0.60    3.90
  -7 -12   0    1.90    4.50
   7  12   0    3.00    3.90
  -7  12   0    2.60    4.30
  -7  12   0    3.60    4.60
   7 -12   0    0.60    4.30
   7  12   0    4.60    4.40
   8  12   0  204.38   19.60
  -8 -12   0  198.58   19.90
   8  12   0  218.18   20.30
   8 -12   0  228.48   19.50
  -8  12   0  224.98   18.90
  -8  12   0  228.18   20.10
   0 -13   0    3.20    3.50
   0  13   0    0.70    3.30
   1  13   0   54.49    5.50
  -1  13   0   55.59    7.00
   1  13   0   63.79    6.10
  -1 -13   0   50.19    6.90
   1  13   0   55.79    7.10
   1 -13   0   45.70    6.70
  -2  13   0   76.89    8.40
  -2  13   0   76.99    8.40
  -2 -13   0   73.79    8.60
   2 -13   0   81.59    8.10
   2  13   0   74.69    7.40
   2  13   0   77.99    8.50
   2  13   0   75.39    8.10
   3  13   0   39.90    6.60
   3 -13   0   40.20    6.20
   3  13   0   41.60    6.50
   3  13   0   38.00    5.00
  -3  13   0   39.90    6.30
  -3  13   0   34.10    5.80
  -3 -13   0   34.70    6.50
  -4  13   0  234.88   19.70
  -4  13   0  247.18   21.00
   4  13   0  245.28   20.20
   4 -13   0  235.98   21.10
   4  13   0  246.18   21.10
  -4 -13   0  220.58   20.90
  -4  13   0  248.98   20.60
  -5 -13   0   25.00    5.70
  -5  13   0   30.20    5.90
   5 -13   0   30.10    5.30
  -5  13   0   22.00    4.00
   5  13   0   27.20    5.50
   5  13   0   23.00    4.50
  -5  13   0   30.00    5.90
  -5  13   0   29.90    5.40
  -6 -13   0  116.19   13.30
   6  13   0  141.69   13.60
   6 -13   0  127.19   12.90
   6  13   0  145.19   12.70
  -6  13   0  137.79   13.50
  -6  13   0  136.99   11.90
  -7 -13   0   -1.50    5.50
   7  13   0   -2.00    4.50
   7  13   0   -0.10    4.60
   7 -13   0    1.90    4.60
  -7  13   0    0.50    5.00
  -7  13   0   -4.20    3.00
   0 -14   0  292.07   24.80
   0  14   0  284.87   24.60
   1  14   0   52.49    7.10
  -1  14   0   47.70    7.10
   1 -14   0   52.39    6.80
  -1 -14   0   47.70    7.00
   1  14   0   48.00    5.60
   2  14   0  202.18   17.30
  -2  14   0  202.08   17.70
   2  14   0  202.18   18.10
  -2  14   0  199.38   18.10
   2 -14   0  206.88   17.40
  -2 -14   0  195.68   18.00
   2  14   0  202.88   16.90
   3  14   0  133.69   12.00
   3  14   0  132.99   13.30
  -3 -14   0  129.19   13.30
   3 -14   0  141.49   12.90
  -3  14   0  134.09   12.80
  -3  14   0  135.99   13.10
   3  14   0  142.49   12.80
   4 -14   0    2.80    4.40
  -4  14   0    0.50    3.50
  -4  14   0    6.80    4.30
  -4 -14   0    1.50    4.50
   4  14   0    7.00    3.20
   4  14   0   10.50    5.90
   5  14   0   20.50    5.10
   5  14   0   14.90    3.90
   5 -14   0   17.00    5.10
  -5 -14   0   10.40    5.20
  -5  14   0   19.30    5.80
  -6  14   0    0.00    4.40
   6 -14   0    7.60    5.00
   6  14   0    3.00    4.30
   6  14   0    5.90    4.40
  -6 -14   0   -2.40    4.80
   0 -15   0    0.30    3.50
   0  15   0    3.10    4.00
  -1 -15   0   77.29    9.40
   1  15   0   86.49    9.70
   1 -15   0   84.99    9.60
  -1  15   0   81.29    9.60
   2  15   0  118.99   13.60
  -2  15   0  142.49   13.40
   2 -15   0  131.49   13.40
   2  15   0  155.38   12.30
  -2 -15   0  134.49   13.60
   2  15   0  145.49   14.80
  -3  15   0  200.88   18.20
  -3 -15   0  206.48   18.70
   3  15   0  189.38   17.30
   3  15   0  214.68   18.80
  -3  15   0  209.68   18.60
  -4 -15   0    8.50    5.30
   4 -15   0    6.20    4.80
  -4  15   0   11.50    5.00
   4  15   0   17.00    5.60
   4  15   0   12.00    3.60
  -4  15   0   13.90    5.10
   5  15   0  361.06   30.80
   5  15   0  372.86   32.70
   5 -15   0  373.16   30.90
   0 -16   0    5.60    4.50
   0  16   0    0.00    4.50
   1  16   0  234.78   21.40
  -1 -16   0  236.38   21.50
  -1  16   0  248.18   21.30
   1 -16   0  235.28   21.30
  -2 -16   0    9.60    5.60
   2 -16   0   11.20    5.10
   2  16   0    7.10    5.00
  -2  16   0   10.80    5.10
   3  16   0   38.00    8.10
   3  16   0   40.90    5.40
   2   0   1   -0.80    0.80
  -2   0  -1   -1.20    0.80
   2   0  -1    0.00    0.70
   2   0  -1   -0.60    0.90
  -2   0  -1   -0.30    0.80
  -2   0   1    0.10    0.90
  -2   0  -1   -0.70    0.70
  -2   0   1    0.50    0.90
   2   0   1   -0.90    0.70
   2   0  -1    0.60    0.50
  -2   0  -1    0.00    0.90
   2   0   1    0.20    0.50
  -2   0   1   -0.40    0.80
   3   0   1  839.52   66.19
  -3   0  -1  809.92   66.19
   3   0   1  782.42   66.09
  -3   0  -1  858.01   66.09
   3   0   1  854.81   65.99
   4   0   1    0.50    1.00
  -4   0   1    0.30    1.30
  -4   0  -1   -0.30    1.30
   4   0  -1   -0.70    1.60
  -4   0  -1   -0.10    1.40
   4   0   1    0.90    1.50
   4   0  -1    0.30    0.90
  -4   0   1   -1.00    1.30
   4   0   1   -0.40    1.20
   4   0  -1    0.20    1.30
   5   0  -1  841.72   67.69
  -5   0   1  855.81   67.69
  -5   0   1  843.62   67.69
   5   0  -1  841.02   67.59
  -6   0  -1   -1.20    2.30
   6   0  -1   -0.50    2.50
   6   0  -1    1.80    1.90
   6   0   1    0.60    2.60
  -6   0   1    1.40    2.50
  -6   0   1    0.60    2.00
   6   0   1    0.90    2.00
  -6   0  -1   -0.40    1.50
  -6   0  -1   -1.00    1.90
   7   0  -1  860.01   57.59
  -7   0  -1  637.24   57.29
   7   0   1  637.14   57.39
   8   0   1    3.20    2.90
  -8   0  -1    5.60    3.30
  -8   0   1    3.50    3.60
   8   0   1    4.80    4.10
  -8   0  -1    3.10    3.40
   8   0  -1    4.40    3.00
   8   0  -1    2.90    4.30
  -8   0   1    3.90    3.20
  -9   0  -1  126.59   12.70
   9   0  -1  126.69   13.30
  -9   0   1  123.19   12.60
   9   0   1  135.29   13.20
   9   0  -1  122.19   11.70
   9   0   1  136.39   11.80
  -9   0  -1  134.29   12.00
  -9   0   1  107.09   11.90
  10   0   1    3.70    6.50
  10   0   1    2.00    3.80
 -10   0   1    7.40    4.50
 -10   0  -1    9.60    4.50
  10   0  -1    4.60    3.70
  10   0  -1   -2.60    6.30
 -10   0  -1    3.30    5.80
 -11   0   1   53.09   10.10
 -11   0  -1   72.99    9.40
  11   0  -1   62.89    8.50
 -11   0  -1   73.19   10.30
  11   0   1   72.49    8.70
 -11   0   1   60.99    9.00
  -1   1   1 1996.20  133.79
  -1  -1  -1 1543.15  133.59
   1  -1   1 1527.15  133.59
  -1   1   1 1464.35  133.69
   1  -1  -1 1948.31  133.69
  -1   1  -1 1532.55  133.69
  -1   1  -1 1531.95  133.69
  -1  -1   1 1836.52  133.69
   2   1  -1 1089.59   81.49
  -2  -1  -1  995.10   81.49
   2   1  -1 1090.49   81.49
   2   1  -1 1003.30   81.59
   2  -1   1  960.90   81.39
  -2  -1  -1  931.21   81.49
  -2   1   1 1087.79   81.49
   2  -1   1  932.51   81.49
   2   1  -1 1115.69   81.59
   2  -1   1  927.91   81.49
  -2   1   1 1173.38   81.59
   2  -1  -1 1103.99   81.49
  -2   1  -1  897.31   81.49
   2  -1  -1 1111.99   81.59
  -2   1  -1 1014.60   81.49
   2   1   1  928.91   81.49
   2   1   1  924.41   81.49
  -2   1  -1 1059.69   81.39
  -2  -1   1 1094.79   81.59
   2   1   1  929.51   81.49
  -2  -1   1 1143.19   81.59
  -2   1  -1  936.91   81.49
  -3   1   1 1017.00   78.99
  -3   1   1  967.20   78.99
   3   1  -1  989.30   78.89
   3   1  -1  990.00   78.99
   3   1  -1  981.90   78.99
  -3   1   1  981.60   78.99
  -3  -1   1 1021.40   78.99
   3  -1  -1  988.20   78.99
   3  -1  -1  984.70   78.99
  -3  -1   1  981.70   78.99
   4  -1   1  786.72   62.69
   4  -1   1  763.02   62.59
  -4  -1  -1  783.32   62.69
   4   1   1  753.02   62.49
   4   1   1  794.42   62.49
  -4   1  -1  801.42   62.69
   4   1   1  799.02   62.69
   5   1  -1  562.64   46.00
  -5   1   1  559.34   46.20
   5  -1   1  559.84   46.10
  -5  -1  -1  594.44   46.10
  -5   1   1  566.44   46.10
   5   1  -1  571.44   46.20
   5   1  -1  567.84   45.90
  -5  -1  -1  576.54   46.20
   5  -1   1  582.84   46.20
   5  -1  -1  560.84   46.10
   5   1   1  601.14   45.90
  -5  -1   1  592.04   46.20
  -5  -1   1  553.54   46.20
   5   1   1  552.64   46.00
  -5   1  -1  610.64   46.20
   5  -1  -1  570.74   46.20
  -5   1  -1  572.74   46.20
   5   1   1  572.14   46.20
  -6   1   1  780.02   63.99
   6   1  -1  787.92   63.79
   6   1  -1  790.02   63.59
  -6   1   1  804.62   63.99
   6   1  -1  791.12   63.99
  -6  -1   1  815.32   63.99
   6  -1  -1  798.32   63.99
   6  -1  -1  806.02   63.89
  -6  -1   1  796.62   63.89
  -7  -1  -1  312.87   25.30
   7  -1   1  293.47   24.90
  -7  -1  -1  303.87   25.00
   7  -1   1  306.77   25.30
   7   1   1  294.47   24.90
  -7   1  -1  295.07   25.10
   7   1   1  303.77   25.30
   7   1   1  309.17   24.60
  -7   1  -1  302.67   25.00
   8   1  -1   82.49    9.10
  -8  -1  -1  115.89    8.80
  -8   1   1   94.69    9.80
   8  -1  -1   92.29   10.40
   8  -1  -1   75.39    9.90
  -8  -1   1   86.89    9.70
  -8   1  -1  119.19    9.50
  -8  -1   1   84.19    9.10
   9  -1   1   92.79   10.40
  -9  -1  -1   81.89    8.60
   9  -1   1   83.89    8.50
  -9  -1  -1   90.49    9.80
  -9  -1  -1   67.69    8.00
  -9   1  -1   70.39    9.30
   9   1   1   76.29    8.40
  -9   1  -1   81.79    8.70
   9   1   1   86.39   10.10
 -10  -1  -1   16.00    5.00
 -10   1   1   26.00    5.60
  10  -1   1   19.90    4.40
  10  -1   1   21.40    7.20
 -10   1   1   33.30    6.40
 -10  -1  -1   20.00    6.20
 -10  -1   1   32.60    6.20
 -10   1  -1   12.70    5.20
  10   1   1   18.00    4.40
 -10   1  -1   17.00    5.40
  10   1   1   20.00    6.50
 -11   1   1   50.59    8.30
 -11  -1  -1   51.69    8.00
 -11  -1  -1   38.00    7.70
  11   1  -1   43.60    7.60
  11  -1   1   40.00    7.50
 -11   1   1   47.50    8.70
  11   1   1   55.79   11.20
 -11  -1   1   45.20    9.60
  11   1   1   51.49    7.60
 -11   1  -1   45.70    7.70
 -11  -1   1   48.00    8.20
  11  -1  -1   35.00    7.20
 -11   1  -1   41.80    8.80
   0   2   1   15.40    1.70
   0   2  -1   19.60    1.80
   0   2   1   16.90    1.80
   0   2  -1   19.70    1.80
   0  -2  -1   19.40    1.70
   0  -2   1   20.50    1.80
   0   2  -1   19.80    1.70
   1  -2   1 1705.83  134.99
  -1  -2  -1 1828.02  134.99
   1  -2   1 1712.63  134.99
  -1  -2  -1 1723.23  134.99
  -1  -2  -1 1725.03  134.99
  -1   2   1 1586.14  134.89
  -1   2   1 1686.43  134.99
   1  -2   1 1898.81  134.99
   1   2  -1 1603.34  134.99
  -1   2   1 1608.24  134.89
  -1   2   1 1650.53  134.99
  -1   2   1 1614.04  134.89
   1   2  -1 1582.24  134.99
  -1   2  -1 1778.62  134.99
  -1  -2   1 1707.23  134.99
   1   2   1 1739.83  134.99
  -1   2  -1 1780.92  134.99
   1   2   1 1843.82  134.99
   1  -2  -1 1528.65  134.89
  -1  -2   1 1624.34  134.99
   1   2   1 1727.93  134.99
  -1   2  -1 1837.42  135.09
   1  -2  -1 1576.64  134.89
   2   2  -1   53.89    4.20
   2  -2   1   42.50    4.10
  -2  -2  -1   39.20    4.10
   2  -2   1   39.10    4.00
  -2   2   1   44.10    4.40
   2   2  -1   54.59    4.20
   2   2  -1   54.69    3.90
  -2   2   1   44.20    4.00
   2  -2   1   43.00    3.90
  -2  -2  -1   48.70    4.00
  -2   2  -1   46.00    4.10
   2  -2  -1   52.79    4.10
  -2   2  -1   45.60    3.90
   2   2   1   40.10    4.10
   2   2   1   42.60    4.00
  -2   2  -1   43.40    4.10
   2   2   1   39.40    4.10
   2  -2  -1   54.29    4.30
   3  -2   1 1409.06  104.39
   3  -2   1 1390.16  104.39
  -3   2   1 1174.48  104.39
  -3   2   1 1061.49  104.29
  -3  -2  -1 1381.66  104.39
  -3   2  -1 1369.66  104.39
   3   2   1 1286.27  104.39
  -3   2  -1 1433.16  104.39
  -3  -2   1 1108.59  104.29
   3   2   1 1387.36  104.29
   3   2   1 1414.36  104.39
   4   2  -1  567.34   45.40
  -4   2   1  579.64   45.40
  -4   2   1  568.54   45.40
  -4   2   1  556.64   45.30
   4   2  -1  544.75   45.20
   4   2  -1  565.84   45.20
  -4  -2   1  562.04   45.40
   4  -2  -1  562.74   45.30
   4  -2  -1  568.44   45.40
  -4  -2   1  579.74   45.40
   5   2  -1  823.22   70.49
   5   2  -1  832.32   70.49
   5  -2   1  934.51   70.79
  -5   2   1  868.71   70.69
   5   2  -1  830.62   70.69
  -5   2   1  826.42   70.69
  -5   2   1  802.52   70.69
   5  -2   1  910.61   70.69
  -5  -2  -1  946.91   70.69
  -5  -2  -1  933.31   70.89
  -5  -2   1  821.32   70.69
  -5  -2   1  853.51   70.69
   5   2   1  919.51   70.59
   5   2   1  939.81   70.59
   5   2   1  944.41   70.79
   5  -2  -1  828.42   70.59
  -5   2  -1  991.70   70.79
  -5   2  -1  920.41   70.79
   5  -2  -1  863.51   70.69
   6   2  -1   78.49    7.40
  -6   2   1   80.59    7.20
   6   2  -1   78.99    6.60
  -6  -2  -1   66.19    6.90
   6   2  -1   76.79    6.80
   6  -2   1   61.89    6.80
   6  -2   1   68.39    7.40
  -6   2   1   81.69    7.00
  -6  -2  -1   65.49    7.20
   6  -2  -1   74.09    6.90
  -6   2  -1   59.49    7.00
   6   2   1   68.29    6.70
  -6   2  -1   75.19    7.00
   6   2   1   62.59    7.10
   6  -2  -1   75.49    7.50
  -6  -2   1   78.89    6.90
   6   2   1   60.99    6.70
  -6  -2   1   76.09    7.30
  -7  -2  -1    0.50    2.60
   7   2  -1    4.90    2.40
  -7   2   1    3.50    2.70
   7  -2   1    1.30    2.60
   7   2  -1    7.00    2.40
  -7  -2  -1    0.00    3.10
   7  -2   1    1.40    4.00
  -7   2   1    6.40    3.10
   7   2  -1    4.20    3.40
  -7  -2   1    4.70    3.50
   7   2   1    3.80    2.40
  -7  -2   1    3.50    2.80
  -7   2  -1   -0.80    2.60
   7   2   1    0.70    2.50
   7  -2  -1    4.20    4.00
  -7   2  -1    3.90    2.80
   7   2   1    3.30    3.20
   7  -2  -1    5.50    2.70
   8  -2   1   62.19    8.60
   8   2  -1   75.99    8.30
  -8  -2  -1   55.99    7.20
  -8  -2  -1   62.09    8.40
   8  -2   1   61.39    7.50
   8  -2  -1   82.79    8.90
   8   2   1   53.09    6.80
   8  -2  -1   69.79    8.10
   8   2   1   64.29    8.20
  -8   2  -1   63.99    7.70
   8   2   1   60.49    7.20
  -8   2  -1   62.79    7.30
  -8  -2   1   82.39    7.40
   9  -2   1  283.57   23.30
  -9  -2  -1  273.67   22.40
   9  -2   1  278.47   22.30
   9   2  -1  245.48   22.10
  -9  -2  -1  302.47   23.30
   9   2  -1  258.17   23.00
   9   2  -1  232.68   21.90
  -9   2   1  242.48   22.50
  -9   2  -1  285.17   22.80
   9   2   1  287.47   23.10
   9   2   1  279.47   22.20
  -9   2  -1  273.17   22.50
  -9  -2   1  262.17   23.00
   9  -2  -1  242.88   22.20
  -9  -2   1  235.08   22.30
   9  -2  -1  231.18   23.30
 -10  -2  -1   29.30    5.10
  10   2  -1   20.80    4.90
 -10   2   1   16.70    5.40
 -10  -2  -1   38.50    7.10
 -10   2   1   17.50    5.10
  10  -2   1   31.50    5.40
 -10  -2  -1   40.80    6.50
  10   2  -1   25.20    7.20
  10   2   1   39.10    7.40
  10   2   1   37.00    6.20
  10  -2  -1   21.70    5.10
 -10  -2   1   19.90    6.70
 -10  -2   1   30.00    6.30
 -10   2  -1   34.40    7.10
 -10   2  -1   36.10    6.30
  11   2  -1   39.90    7.60
 -11  -2  -1   62.69    8.50
  11   2  -1   44.50   13.50
  11  -2   1   52.99    7.80
 -11   2   1   41.90    7.90
  11  -2  -1   40.70    7.60
  11   2   1   68.69   10.30
 -11   2  -1   59.99    9.10
 -11   2  -1   58.59    8.30
 -11  -2   1   35.30    8.00
   0   3   1   76.69    6.20
   0   3  -1   71.99    6.10
   0   3  -1   73.99    6.10
   0  -3   1   74.59    6.20
   0   3  -1   77.09    6.20
   0   3   1   72.99    6.10
   0   3   1   74.49    6.20
   0   3  -1   74.49    6.20
  -1   3   1 4223.48  336.07
  -1   3   1 4036.90  335.77
  -1   3   1 4289.47  335.87
  -1  -3  -1 4536.05  336.07
   1  -3   1 4274.97  335.87
  -1  -3  -1 4293.37  335.77
  -1   3   1 3998.20  335.77
  -1   3   1 4223.58  335.77
   1  -3   1 4490.25  335.87
   1   3  -1 4148.79  335.87
   1   3  -1 3747.92  335.97
   1   3   1 4405.46  335.77
  -1  -3   1 4254.27  335.87
   1   3   1 4350.66  335.97
  -1   3  -1 4266.77  335.87
  -1   3  -1 4254.07  336.27
  -1   3  -1 4507.25  335.87
   1   3   1 3993.20  335.97
  -1   3  -1 4372.46  336.17
  -1  -3   1 4090.79  336.17
   1   3   1 4059.29  335.97
   2   3  -1  677.23   47.50
   2  -3   1  510.85   47.40
  -2   3   1  685.23   47.40
   2  -3   1  531.85   47.40
  -2   3   1  692.73   47.40
   2   3  -1  676.53   47.50
  -2  -3  -1  508.65   47.30
   2   3  -1  683.93   47.70
   2   3   1  542.95   47.30
  -2   3  -1  548.85   47.40
   2   3   1  529.15   47.40
  -2  -3   1  662.13   47.50
   2  -3  -1  655.03   47.30
  -2   3  -1  532.15   47.30
   2   3   1  524.45   47.40
  -2   3  -1  531.65   47.40
  -3   3   1  988.20   78.59
   3   3  -1  956.60   78.69
   3   3  -1  980.60   78.39
  -3   3   1  979.80   78.59
  -3  -3   1 1008.30   78.69
   3  -3  -1  995.40   78.59
   3  -3  -1  988.00   78.59
   4  -3   1   47.80    5.20
   4  -3   1   54.69    4.90
  -4  -3  -1   55.99    4.90
  -4  -3  -1   49.40    5.20
   4   3   1   50.59    4.70
   4   3   1   49.10    4.80
  -4   3  -1   44.80    5.20
  -4   3  -1   55.99    4.90
  -4   3  -1   51.69    4.90
   5   3  -1  109.09    9.30
  -5   3   1  103.99    9.40
  -5   3   1  111.39    9.50
   5   3  -1  106.09    9.20
   5   3  -1  109.29    9.60
  -5   3   1  108.49    9.80
   5  -3  -1  108.19    9.40
   5  -3  -1  106.19    9.70
  -5  -3   1  111.89    9.70
  -6   3   1  149.49   12.60
   6   3  -1  142.49   12.40
  -6   3   1  147.39   13.20
   6   3  -1  147.39   12.80
  -6   3   1  143.89   12.60
   6   3  -1  143.89   12.40
  -6  -3   1  149.39   12.60
   6  -3  -1  145.69   12.60
  -6  -3   1  143.19   12.90
   6  -3  -1  146.79   13.00
   7   3  -1  202.38   19.20
   7  -3   1  277.47   19.50
  -7   3   1  205.28   19.40
  -7   3   1  206.38   19.40
  -7   3  -1  282.07   19.70
  -7  -3   1  210.98   19.80
   7   3   1  284.97   19.90
   7  -3  -1  210.48   19.40
   7  -3  -1  203.48   19.80
  -8  -3  -1   79.59    8.70
   8   3  -1   62.19    7.20
   8  -3   1   71.79    7.30
   8  -3   1   74.39   13.80
   8   3  -1   62.19    8.40
  -8   3   1   58.39    7.50
  -8   3   1   64.09    7.70
   8   3  -1   61.79    7.30
  -8  -3  -1   72.09    7.50
   8   3   1   74.49    8.20
  -8  -3   1   66.19    8.80
   8   3   1   70.39    7.30
  -8   3  -1   80.79    7.80
   8  -3  -1   60.29    7.20
   8  -3  -1   55.79    9.10
   8   3   1   73.49    7.30
   9  -3   1  153.38   13.50
  -9  -3  -1  145.59   13.60
  -9   3   1  145.39   13.90
  -9   3   1  147.19   13.80
   9   3  -1  138.89   13.40
   9   3  -1  141.59   14.40
   9   3  -1  150.48   13.40
  -9  -3  -1  159.88   15.10
   9   3   1  156.48   13.40
   9   3   1  162.48   14.60
  -9   3  -1  147.39   13.70
  -9   3  -1  153.48   14.10
   9  -3  -1  142.09   13.40
   9   3   1  148.19   13.30
  -9  -3   1  130.79   13.50
  -9  -3   1  149.69   14.50
  10   3  -1    4.70    3.90
 -10   3   1   -3.60    4.10
 -10  -3  -1    0.90    4.40
 -10  -3  -1    3.80    6.70
  10  -3   1    1.10    3.70
  10   3  -1    0.00    6.00
 -10   3   1   -0.20    4.50
 -10   3  -1   -1.00    4.30
  10   3   1   10.60    3.80
 -10   3  -1    0.20    4.00
  10  -3  -1    2.30    3.70
  10   3   1    2.10    8.90
 -10  -3   1    2.20    6.50
 -10  -3   1    1.80    4.30
  11  -3   1   64.99    8.20
 -11   3   1   53.89   10.90
 -11  -3  -1   69.89    8.90
  11   3  -1   64.59   10.90
 -11   3   1   57.09    9.10
  11   3  -1   51.69    8.10
  11   3   1   80.89   10.60
 -11  -3   1   65.79    8.80
 -11   3  -1   51.49    9.40
 -11   3  -1   48.10    8.20
  11   3   1   50.79    7.90
  11  -3  -1   61.79    8.20
   0   4  -1  592.94   48.60
   0  -4   1  594.84   48.60
   0   4  -1  617.34   48.60
   0   4   1  625.34   48.50
   0   4   1  595.64   48.50
   0   4   1  597.84   48.60
   0   4   1  638.84   48.50
   0   4  -1  606.84   48.60
   0   4   1  613.94   48.70
   0   4  -1  608.24   48.70
  -1   4   1 1968.20  190.38
   1  -4   1 2492.85  190.38
   1   4  -1 1984.80  190.38
   1  -4   1 2644.14  190.38
  -1   4   1 1980.80  190.38
   1   4  -1 1969.80  190.38
  -1   4  -1 2658.23  190.38
  -1   4  -1 2690.13  190.38
  -1   4  -1 2643.54  190.48
   1   4   1 2638.64  190.48
   1   4   1 2697.83  190.38
  -2  -4  -1  105.69    9.40
   2  -4   1  104.49    9.40
   2  -4   1  109.99    9.40
  -2   4   1  143.89    9.30
  -2  -4  -1  115.09    9.50
   2   4   1  108.59    9.50
  -2   4  -1  116.69    9.60
   2   4   1  106.39    9.40
  -2   4  -1  106.39    9.30
  -2   4  -1  111.49    9.40
   2   4   1  112.89    9.30
  -2   4  -1  109.69    9.40
   2   4   1  105.39    9.40
  -3  -4  -1 1332.27  102.39
   3  -4   1 1272.07  102.39
  -3  -4  -1 1263.37  102.39
   3  -4   1 1263.07  102.39
   3   4   1 1268.67  102.39
  -3   4  -1 1246.48  102.49
   3   4   1 1344.07  102.39
  -3   4  -1 1292.57  102.39
   3   4   1 1293.97  102.39
  -3   4  -1 1305.77  102.19
  -3   4  -1 1252.97  102.29
   4  -4   1  219.28   18.30
   4  -4   1  224.98   18.20
   4   4   1  221.98   18.30
   4   4   1  224.28   18.30
  -5  -4  -1  170.28   14.70
  -5   4   1  174.28   14.90
  -5  -4  -1  173.08   14.90
   5   4  -1  177.48   14.50
   5  -4   1  173.48   14.90
   5   4  -1  179.18   14.70
  -5   4   1  179.88   14.80
   5   4  -1  178.78   14.90
   5  -4   1  174.18   14.60
   5  -4  -1  175.78   14.70
   5   4   1  170.58   14.60
  -5   4  -1  172.38   15.00
   5   4   1  171.68   14.50
   5  -4  -1  178.68   14.90
  -5   4  -1  179.98   14.80
  -5  -4   1  171.68   14.70
  -5  -4   1  180.18   15.00
  -5   4  -1  180.78   14.70
   5   4   1  171.78   14.80
   6   4  -1   13.50    3.30
  -6  -4  -1   21.00    3.40
   6   4  -1    9.20    2.70
  -6   4   1   16.20    4.20
  -6   4   1   13.00    2.90
   6  -4   1   17.50    3.40
  -6  -4  -1   20.90    4.10
  -6   4   1   10.10    2.80
   6  -4   1   15.20    4.00
   6   4  -1   13.40    2.70
  -6   4  -1   17.70    3.20
  -6  -4   1   17.30    3.40
  -6  -4   1   17.30    4.30
  -6   4  -1   23.80    4.20
  -6   4  -1   15.50    3.00
   6   4   1   19.40    3.40
   6   4   1   16.40    3.30
   6  -4  -1   12.70    2.80
   6   4   1   18.00    3.20
   6  -4  -1   14.50    3.90
  -7   4   1  909.81   72.69
   7   4  -1  893.51   72.39
   7   4  -1  888.71   72.39
   7   4  -1  912.71   72.79
   7  -4  -1  913.01   72.59
  -7  -4   1  903.61   72.69
  -7  -4   1  906.51   72.79
   7  -4  -1  901.81   72.79
   8   4  -1   15.40    4.60
   8   4  -1   12.70    3.60
   8   4  -1   12.10    3.70
   8  -4   1   23.30    7.30
  -8   4   1   13.50    3.90
  -8  -4  -1   26.00    5.00
  -8  -4  -1   24.70    5.40
   8  -4   1   17.60    3.70
   8   4   1   23.40    4.90
  -8   4  -1   24.80    5.10
  -8   4  -1   26.10    4.90
  -8  -4   1   15.50    5.30
   8   4   1   20.70    3.80
   8   4   1   25.80    4.60
   9  -4   1   96.59   10.10
  -9  -4  -1   98.59   12.10
  -9   4  -1   90.39   10.30
  -9   4  -1   92.39   10.30
  -9  -4   1  134.79   10.70
   9   4   1   94.89   11.20
  10   4  -1    2.30    5.20
  10  -4   1   10.20    4.40
 -10   4   1    5.60    4.40
 -10  -4  -1   10.70    4.90
  10   4  -1    1.30    4.40
 -10   4   1    8.60    4.50
 -10  -4   1    7.80    4.60
 -10  -4   1    7.80    6.90
  10   4   1   12.30    5.60
  10   4   1   11.00    4.00
  10   4   1    3.80    4.50
 -10   4  -1   10.60    4.70
  10  -4  -1   12.80    4.40
 -10   4  -1   15.60    4.90
  11  -4   1  107.69   12.10
 -11  -4  -1  111.79   12.20
 -11  -4  -1  113.99   12.50
 -11   4  -1  119.19   13.00
  11   4   1  132.39   13.80
  11   4   1  120.99   11.90
 -11   4  -1  117.99   12.70
   0   5   1 2161.88  174.88
   0   5  -1 2217.98  174.98
   0   5  -1 2170.38  175.08
   0   5  -1 2157.68  175.18
   0   5   1 2218.48  175.08
   0   5   1 2238.88  174.88
   0   5   1 2292.37  174.98
   0   5  -1 2208.78  175.08
   0   5   1 2159.18  175.18
   1  -5   1  201.58   16.90
  -1  -5  -1  215.28   17.20
   1   5   1  218.08   17.00
   1   5   1  199.98   17.10
  -1   5  -1  219.48   17.00
   1   5   1  206.38   16.90
   1   5   1  197.78   16.90
  -1   5  -1  213.48   17.00
  -1   5  -1  201.88   17.00
   1   5   1  212.18   17.00
  -1   5  -1  216.88   17.20
   2  -5   1   19.20    2.50
  -2  -5  -1   19.90    2.80
  -2  -5  -1   21.10    2.60
   2   5  -1   25.70    2.60
   2   5  -1   24.10    2.70
  -2   5   1   23.70    2.40
  -2   5   1   23.30    2.30
  -2   5   1   25.60    2.80
   2   5  -1   22.70    2.70
  -2   5   1   17.20    3.30
  -2   5  -1   17.10    2.50
  -2   5  -1   16.50    2.40
  -2   5  -1   15.40    2.60
  -2  -5   1   21.70    2.90
   2  -5  -1   24.90    2.60
   2   5   1   18.70    2.40
  -2  -5   1   26.10    2.80
   2   5   1   17.00    2.50
   2   5   1   17.90    2.80
  -2   5  -1   19.10    2.50
  -3   5   1 1391.26  102.49
   3  -5   1 1209.58  102.49
  -3   5   1 1394.16  102.49
  -3   5   1 1387.16  102.79
   3  -5   1 1175.38  102.49
  -3  -5  -1 1259.77  102.69
   3   5  -1 1400.36  102.69
  -3   5   1 1403.86  102.39
  -3  -5  -1 1206.48  102.59
   3   5  -1 1405.96  102.69
  -3   5  -1 1249.38  102.49
  -3  -5   1 1428.56  102.79
   3   5   1 1182.78  102.59
   3   5   1 1189.78  102.59
   3   5   1 1175.88  102.59
  -3   5  -1 1224.28  102.69
   3  -5  -1 1395.86  102.59
  -3  -5   1 1411.06  102.69
   3   5   1 1097.39  102.49
  -3   5  -1 1248.68  102.59
  -3   5  -1 1199.38  102.49
  -4  -5  -1  642.14   49.60
   4  -5   1  612.04   49.50
   4  -5   1  607.14   49.40
  -4  -5  -1  612.34   49.50
  -4   5  -1  608.94   49.50
  -4   5  -1  620.14   49.50
   4   5   1  608.44   49.50
  -4   5  -1  614.94   49.60
   4   5   1  620.84   49.50
   4   5   1  616.74   49.30
   5   5  -1  409.56   29.00
   5   5  -1  402.56   29.10
  -5   5   1  404.36   28.90
   5   5  -1  386.16   28.60
   5  -5   1  308.37   28.90
  -5  -5  -1  319.77   29.00
  -5  -5  -1  314.17   28.90
   5  -5   1  318.57   28.80
  -5   5   1  405.86   29.00
   5   5   1  321.77   28.70
  -5  -5   1  404.96   29.10
  -5   5  -1  324.67   28.80
  -5  -5   1  406.66   29.20
   5  -5  -1  392.16   29.10
  -5   5  -1  313.97   28.90
   5   5   1  311.47   28.90
   5  -5  -1  402.76   29.00
   5   5   1  307.37   28.80
   5   5   1  295.17   29.10
   6   5  -1   82.89    7.60
   6   5  -1   80.59    6.80
   6  -5   1   55.79    6.90
  -6  -5  -1   56.09    8.00
  -6   5   1   81.39    7.40
  -6  -5   1   82.29    7.10
  -6   5  -1   61.89    7.10
   6  -5  -1   67.39    8.10
   7  -5   1  379.16   31.90
  -7  -5  -1  385.06   31.60
   7  -5   1  384.56   31.90
  -7  -5  -1  359.46   33.90
   7   5   1  385.86   31.70
   7   5   1  377.76   31.20
  -7   5  -1  391.36   31.60
   7   5   1  386.46   31.40
  -7   5  -1  398.56   31.70
  -8   5   1   52.79    6.40
   8   5  -1   53.49    6.20
   8   5  -1   52.89    7.30
  -8   5   1   57.49    6.60
   8  -5   1   37.90    5.90
  -8  -5  -1   38.40    8.30
   8   5  -1   56.79    6.10
  -8  -5   1   59.29    6.60
   8  -5  -1   51.69    6.30
  -8   5  -1   38.70    6.30
   8   5   1   35.20    6.90
  -8   5  -1   32.70    6.40
  -8  -5   1   61.19    8.90
   8   5   1   35.70    5.80
   9   5  -1   26.00    4.70
   9  -5   1   23.00    4.40
  -9  -5  -1   23.70    5.20
  -9   5   1   22.20    4.90
  -9   5   1   26.30    5.20
  -9   5  -1   18.90    4.90
   9   5   1   19.10    4.00
  -9  -5   1   36.30    7.80
   9   5   1   17.00    4.70
  -9   5  -1   16.70    4.80
   9   5   1   18.20    5.10
  -9  -5   1   23.50    5.30
   9  -5  -1   27.50    5.40
 -10   5   1   53.39    8.30
  10   5  -1   53.49    9.20
 -10  -5  -1   64.59    8.10
  10  -5   1   69.49    7.90
 -10   5   1   49.10    8.00
  10   5  -1   46.50    7.30
  10   5   1   70.39    7.70
  10  -5  -1   52.59    7.60
 -10   5  -1   52.69    8.20
  10   5   1   53.29    7.20
 -10   5  -1   55.19    8.30
  10   5   1   65.89    9.50
 -10  -5   1   49.80    8.00
 -11   5   1  110.09   12.80
  11   5  -1  132.29   11.90
  11   5  -1  115.79   14.10
 -11   5   1  124.99   12.90
  11   5  -1  125.99   12.00
  11  -5  -1  129.69   12.80
 -11  -5   1  107.09   12.70
  11   5   1   87.69   13.50
   0   6  -1 1544.55  123.89
   0   6  -1 1530.75  123.59
   0   6  -1 1625.94  123.59
   0   6   1 1561.24  123.59
   0   6   1 1515.45  123.79
   0   6   1 1520.75  123.69
   0   6   1 1504.75  123.59
   0   6  -1 1548.65  123.79
   0   6   1 1634.84  123.49
   1   6  -1  422.46   37.60
  -1   6   1  427.26   37.70
  -1   6   1  429.46   37.80
  -1  -6  -1  521.95   37.90
  -1   6   1  426.86   37.50
   1   6  -1  421.36   37.80
  -1   6   1  416.46   37.50
   1  -6   1  435.66   37.90
   1   6  -1  436.96   37.60
  -1   6  -1  528.45   37.70
   1   6   1  508.25   37.80
   1  -6  -1  428.26   37.60
  -1   6  -1  532.85   37.80
  -1  -6   1  429.46   37.80
  -1   6  -1  518.45   37.90
  -1   6  -1  529.15   37.60
   1   6   1  518.15   37.60
   1   6   1  528.75   37.60
   2   6  -1   24.20    3.10
   2   6  -1   24.90    3.30
   2  -6   1   23.00    2.90
  -2   6   1   25.20    2.90
  -2   6   1   24.00    2.60
  -2   6   1   23.30    3.10
  -2  -6  -1   26.90    3.10
   2   6  -1   23.00    3.20
   2   6  -1   28.30    2.90
  -2   6   1   21.60    3.70
   2   6   1   22.20    2.90
  -2   6  -1   26.80    2.90
  -2  -6   1   26.00    3.10
  -2   6  -1   20.60    2.90
   2   6   1   21.90    2.80
  -2   6  -1   24.10    3.20
   2   6   1   26.00    3.30
   2  -6  -1   20.60    2.90
  -2   6  -1   24.10    2.80
  -2  -6   1   23.80    3.40
   3   6  -1  630.14   58.69
  -3   6   1  655.13   58.59
   3   6  -1  669.83   58.79
  -3  -6  -1  786.32   58.79
  -3  -6  -1  809.12   58.89
   3   6  -1  651.93   58.69
  -3   6   1  660.63   58.49
  -3   6   1  673.33   58.59
  -3   6   1  684.43   58.89
   3  -6   1  785.12   58.69
  -3  -6   1  671.63   58.79
   3   6   1  810.62   58.79
   3  -6  -1  658.73   58.69
  -3  -6   1  658.63   58.79
  -3   6  -1  796.82   58.69
  -3   6  -1  812.92   58.99
  -3   6  -1  798.02   58.69
   3   6   1  812.72   58.79
   3   6   1  790.62   58.89
   3   6   1  782.02   58.59
  -3   6  -1  810.62   58.59
   4  -6   1   75.09    6.50
  -4  -6  -1   65.99    6.90
  -4  -6  -1   68.19    6.50
  -4   6  -1   69.09    6.60
   4   6   1   70.39    6.10
  -4   6  -1   71.39    6.60
   4   6   1   68.49    6.40
   4   6   1   64.99    6.60
  -4   6  -1   70.29    6.00
   4   6   1   55.59    6.60
  -4   6  -1   74.99    6.30
   5   6  -1  486.15   36.30
   5   6  -1  459.95   36.90
  -5   6   1  479.45   36.60
   5   6  -1  486.75   36.70
  -5   6   1  492.25   36.90
   5  -6   1  414.26   36.70
   5   6  -1  496.35   36.80
   5  -6   1  418.66   36.50
  -5   6   1  491.15   36.60
  -5  -6  -1  429.86   36.70
  -5  -6  -1  413.66   36.70
  -5   6  -1  427.66   36.70
   5   6   1  409.16   36.60
  -5  -6   1  501.15   36.90
  -5  -6   1  484.05   36.80
  -5   6  -1  443.26   36.60
   5   6   1  404.26   36.70
  -5   6  -1  428.36   36.60
   5   6   1  413.16   36.30
   5   6   1  418.86   36.60
   5  -6  -1  495.55   36.70
   6  -6   1   27.00    4.30
  -6   6   1   24.20    4.60
  -6  -6  -1   27.30    4.30
   6  -6   1   28.70    5.00
   6   6  -1   24.40    4.60
  -6  -6  -1   32.70    5.20
  -6   6   1   25.00    4.30
   6   6  -1   20.20    3.70
  -6   6   1   18.70    3.90
   6   6  -1   19.40    4.00
   6  -6  -1   17.70    5.80
  -6   6  -1   33.30    5.10
   6  -6  -1   24.60    4.20
  -6   6  -1   33.90    4.30
   6   6   1   26.60    4.40
   6   6   1   26.10    3.90
   6   6   1   24.20    4.40
  -6  -6   1   23.70    4.90
  -6  -6   1   28.30    4.30
  -6   6  -1   29.70    4.10
   7  -6   1   32.60    5.70
  -7  -6  -1   31.50    6.20
  -7  -6  -1   27.00    5.30
  -7   6   1   42.10    7.20
   7   6   1   32.80    5.20
   7   6   1   30.00    5.70
   7   6   1   32.00    4.70
  -7   6  -1   31.60    5.60
  -8  -6  -1  124.89   11.20
  -8   6   1   88.69   10.80
  -8   6   1   86.39   11.20
   8  -6   1  126.09   11.00
   8   6   1  126.59   10.80
   8   6   1  122.29   11.70
  -8  -6   1   98.39   13.50
  -8   6  -1  132.09   11.30
  -8   6  -1  131.59   11.20
   9   6  -1  121.39   12.80
  -9  -6  -1  152.18   13.30
   9   6  -1  128.69   13.30
   9   6  -1  119.19   13.50
  -9   6   1  123.29   13.00
   9  -6   1  166.68   13.20
  -9   6   1  118.59   13.30
   9  -6  -1  129.49   13.00
   9   6   1  156.08   13.60
   9   6   1  140.79   13.00
  -9  -6   1  117.99   13.10
   9   6   1  154.28   13.10
  -9   6  -1  156.38   13.40
  -9   6  -1  152.38   13.30
  10   6  -1   33.00    7.10
 -10   6   1   43.10    7.20
  10  -6   1   42.70    6.90
 -10   6   1   39.40    7.40
 -10  -6  -1   33.80    7.30
  10   6  -1   36.00    6.30
  10   6  -1   45.70    8.40
 -10   6  -1   37.10    7.30
 -10  -6   1   40.80    7.80
 -10   6  -1   35.10    7.10
  10   6   1   36.10    7.20
  10   6   1   24.00    5.40
  10  -6  -1   45.80    6.80
  10   6   1   29.70    7.00
  11   6  -1   45.80    8.40
  11  -6   1   60.99   10.70
 -11  -6  -1   44.70    8.90
 -11   6   1   47.50    9.90
 -11   6   1   36.70    8.40
 -11   6  -1   53.19    8.50
  11   6   1   51.19    7.90
  11   6   1   69.09    8.80
 -11   6  -1   51.59    8.40
  11   6   1   70.39   10.30
   0   7  -1    7.60    1.80
   0   7   1    7.20    1.80
   0   7   1    7.50    1.50
   0   7  -1    6.50    1.30
   0   7   1    6.60    1.40
   0   7   1    6.70    1.80
   0   7  -1    7.00    1.90
   0   7   1    8.10    1.60
   0   7  -1    8.40    1.70
  -1   7   1 1067.79   88.99
   1   7  -1 1078.79   89.19
  -1   7   1 1047.50   89.39
   1   7  -1 1042.40   89.19
   1   7  -1 1047.90   89.29
   1  -7   1 1137.39   89.09
  -1   7   1 1054.99   89.19
  -1   7   1 1075.19   88.99
  -1  -7  -1 1179.88   89.39
  -1   7  -1 1206.98   89.19
  -1   7  -1 1151.48   89.09
  -1  -7   1 1066.09   89.39
  -1   7  -1 1196.68   89.29
  -1   7  -1 1187.48   89.49
   1   7   1 1173.88   89.09
   1   7   1 1192.78   89.19
   1   7   1 1149.39   89.39
   1  -7  -1 1085.29   89.09
   2   7  -1  106.09   10.20
   2  -7   1  125.39   10.00
   2   7  -1  104.59   10.20
  -2   7   1  109.09   10.30
  -2  -7  -1  132.29   10.40
   2   7  -1  106.39   10.00
  -2   7   1  102.99    9.80
  -2   7   1  102.69   10.00
  -2   7   1  106.79    9.80
  -2   7  -1  135.49   10.10
   2   7   1  135.89   10.20
  -2   7  -1  134.49   10.00
   2  -7  -1  101.09   10.00
   2   7   1  131.69   10.40
  -2   7  -1  130.19   10.40
   2   7   1  133.19   10.00
  -2  -7   1  104.39   10.20
  -2   7  -1  129.59   10.00
   2   7   1  128.39   10.10
  -3   7   1  839.62   68.39
  -3   7   1  866.41   68.79
  -3  -7   1  861.31   68.79
   3  -7  -1  862.81   68.59
  -4  -7  -1   25.40    3.90
   4  -7   1   27.40    3.90
  -4  -7  -1   27.40    5.20
  -4   7   1   37.70    6.30
   4   7  -1   39.00    4.80
  -4   7  -1   27.60    3.40
   4   7   1   22.80    3.90
  -4   7  -1   30.60    3.70
   4   7   1   26.60    3.40
  -4   7  -1   28.30    4.20
  -4   7  -1   27.30    3.90
   4   7   1   29.40    4.50
   4   7   1   28.40    3.70
  -5   7   1   61.69    6.40
  -5   7   1   61.79    5.90
   5   7  -1   56.49    6.40
   5   7  -1   60.19    6.40
  -5   7   1   57.89    6.50
   5   7  -1   55.49    7.30
   5  -7  -1   63.09    6.20
  -5  -7   1   58.49    7.60
  -5  -7   1   59.79    6.30
  -6   7   1   42.50    6.90
   6   7  -1   44.20    6.10
   6   7  -1   39.50    5.40
  -6   7   1   40.10    6.50
  -6  -7  -1   63.69    6.20
  -6   7   1   43.20    5.60
   6  -7   1   63.99    6.10
  -6  -7  -1   63.29    8.10
   6   7  -1   41.50    6.10
   6   7   1   58.69    5.50
  -6  -7   1   43.00    7.60
  -6   7  -1   56.49    5.60
  -6   7  -1   62.69    6.20
   6  -7  -1   41.70    5.80
   6   7   1   56.49    6.10
  -6  -7   1   38.80    5.90
  -6   7  -1   61.29    7.20
   7   7  -1  171.68   16.80
   7  -7   1  178.48   14.70
  -7  -7  -1  181.38   15.10
   7   7  -1  156.78   14.80
  -7   7   1  153.58   14.80
   7   7  -1  149.88   14.20
  -7   7   1  166.78   14.50
   7   7   1  165.38   16.70
  -7  -7   1  153.48   15.00
   7   7   1  173.58   14.30
  -7   7  -1  179.08   15.00
   7  -7  -1  160.08   14.60
  -7   7  -1  182.18   14.70
   8  -7   1   85.39    8.20
   8   7  -1   68.79    8.50
  -8   7   1   56.19    8.10
  -8   7   1   60.29    8.30
  -8  -7  -1   86.19    8.70
   8   7  -1   63.59    8.20
   8  -7  -1   60.59    8.30
   8   7   1   91.29    8.50
   8   7   1   83.89    8.10
  -8   7  -1   83.29    8.50
  -8   7  -1   87.99    8.20
  -8  -7   1   56.69    8.30
   8   7   1   88.49    8.70
   9   7  -1   81.19   11.00
   9   7  -1   94.09   10.30
   9  -7   1  114.69   10.50
  -9   7   1   95.59   10.40
  -9  -7  -1  104.49   10.70
  -9   7   1   83.29   10.50
   9   7  -1   82.79   10.00
  -9   7  -1  107.99   10.40
   9   7   1  118.99   10.60
   9  -7  -1   97.89   10.40
  -9   7  -1  100.39   10.60
   9   7   1  112.39   11.00
 -10   7   1    9.30    4.70
  10   7  -1    8.00    4.70
  10   7  -1   14.60    5.80
  10  -7   1   19.20    4.90
 -10  -7  -1   15.80    5.90
  10   7  -1    5.00    4.60
 -10   7   1    2.90    6.60
  10   7   1   19.40    6.40
  10   7   1    7.10    5.20
 -10  -7   1    7.60    5.20
  10  -7  -1   18.30    4.90
 -10   7  -1   15.10    5.10
  10   7   1   20.60    4.90
 -10   7  -1   14.50    4.80
   0   8  -1  232.68   19.20
   0   8   1  233.68   19.50
   0   8  -1  240.18   19.20
   0   8   1  227.18   19.40
   0   8   1  236.58   19.00
   0   8  -1  239.38   19.60
   0   8  -1  236.88   19.50
   0   8   1  242.18   19.10
  -1  -8  -1  350.36   28.60
   1  -8   1  351.36   28.20
   1   8   1  359.26   28.20
  -1   8  -1  350.96   28.60
  -1   8  -1  348.07   28.20
   1   8   1  341.97   28.50
  -2   8   1  399.66   29.20
  -2   8   1  404.66   29.30
  -2   8   1  408.36   29.50
  -2  -8  -1  324.47   29.70
   2  -8   1  326.57   29.30
  -2   8   1  402.96   29.90
   2   8  -1  410.96   29.60
   2   8  -1  412.56   29.80
   2   8  -1  423.66   29.60
   2   8   1  311.27   29.40
   2  -8  -1  396.26   29.50
  -2  -8   1  391.96   29.80
  -2   8  -1  322.37   29.30
  -2   8  -1  323.17   29.70
   2   8   1  325.57   29.30
   2   8   1  328.37   29.70
  -2   8  -1  318.57   29.30
  -2   8  -1  329.57   29.50
  -4   8   1  571.54   45.20
  -4   8   1  556.84   45.30
  -4   8   1  571.24   45.80
   4   8  -1  561.04   45.60
   4   8  -1  559.24   45.70
  -4  -8   1  562.44   45.80
  -4  -8   1  555.94   45.70
   4  -8  -1  576.94   45.50
   5  -8   1   69.69    7.00
  -5  -8  -1   65.19    7.20
   5   8   1   64.89    6.50
  -5   8  -1   79.79    6.80
  -5   8  -1   66.29    7.10
   5   8   1   62.59    7.90
   5   8   1   63.59    6.80
   5   8   1   69.49    7.30
  -5   8  -1   73.29    7.50
   6  -8   1   48.30    6.00
  -6  -8  -1   42.20    6.10
  -6   8  -1   47.30    6.30
  -6   8  -1   51.09    5.70
   6   8   1   47.10    5.40
  -6   8  -1   46.40    7.00
  -7   8   1  351.46   29.30
   7   8  -1  351.56   29.00
   7   8  -1  347.87   28.50
  -7   8   1  339.37   28.80
   7   8  -1  363.76   29.20
  -7  -8   1  338.27   29.10
   7  -8  -1  352.16   29.00
   8   8  -1   54.59    8.00
  -8  -8  -1   82.29    8.40
   8  -8   1   79.09    7.90
  -8   8   1   51.09    7.90
  -8   8   1   55.09    7.40
  -8   8  -1   82.49    8.00
  -8   8  -1   75.29    8.20
   8   8   1   74.79    8.40
   8   8   1   75.99    8.10
   8   8   1   71.99    7.70
  -8  -8   1   50.09    7.90
   8  -8  -1   48.00    7.80
   9  -8   1   31.20    6.70
   9   8  -1   48.90    7.10
  -9   8   1   44.40    6.50
  -9   8   1   44.70    7.20
   9   8  -1   44.60    7.90
   9   8  -1   41.10    7.00
  -9   8  -1   38.80    6.80
   9  -8  -1   47.40    7.00
   9   8   1   36.60    7.10
  -9  -8   1   43.50    7.50
   9   8   1   34.80    7.30
  -9   8  -1   34.40    6.90
 -10   8   1   84.49   10.60
 -10   8   1   82.39    9.60
  10   8  -1   91.59   10.30
  10   8  -1   95.49   11.10
  10   8  -1   81.49    9.50
 -10   8  -1   61.89    9.70
  10  -8  -1   90.29   10.00
 -10  -8   1   84.29   10.40
   0  -9  -1  491.55   39.70
   0   9  -1  502.05   39.90
   0  -9   1  482.45   40.20
   0   9  -1  494.75   39.80
   0   9   1  500.95   39.70
   0   9   1  494.55   40.20
   0   9  -1  494.35   40.30
   0   9   1  489.45   40.10
   0   9   1  512.25   39.70
   1  -9   1  401.16   35.60
   1   9  -1  524.95   36.20
  -1   9   1  510.05   35.60
  -1   9   1  505.55   36.30
  -1  -9  -1  399.26   36.10
  -1   9   1  521.85   36.00
  -1   9  -1  398.56   35.70
   1   9   1  400.76   35.60
  -1   9  -1  385.66   36.10
  -1  -9   1  509.95   36.30
   1  -9  -1  516.65   35.80
   1   9   1  395.76   35.70
  -1   9  -1  396.86   35.90
  -1   9  -1  406.76   35.70
   1   9   1  396.46   36.00
   2   9  -1  149.59   12.00
   2  -9   1  129.39   11.40
  -2  -9  -1  125.69   11.80
  -2   9   1  140.89   11.10
  -2   9   1  138.79   11.10
   2   9  -1  144.59   11.40
  -2   9   1  142.29   11.50
  -2   9   1  136.59   11.80
  -2   9  -1  127.79   11.80
  -2   9  -1  131.79   11.60
  -2   9  -1  126.79   11.30
  -2   9  -1  125.39   11.20
   2  -9  -1  138.79   11.40
   2   9   1  130.29   11.30
   2   9   1  127.49   11.80
  -2  -9   1  136.29   11.80
   2   9   1  127.29   11.40
   4   9  -1   82.39    8.90
  -4   9   1   84.89    7.90
  -4   9   1   83.79    7.60
   4   9  -1   75.69    8.60
  -4  -9  -1   87.09    8.50
   4   9  -1   93.19    8.40
   4  -9   1   81.69    8.00
   4   9  -1   87.99    8.00
  -4   9   1   84.39    8.40
  -4   9   1   85.29    7.90
   4   9   1   87.99    8.40
   4   9   1   72.29    8.30
   4  -9  -1   86.99    8.20
  -4   9  -1   85.59    7.80
  -4   9  -1   92.39    8.40
   4   9   1   83.49    7.90
  -4  -9   1   88.99    8.50
  -4   9  -1   79.29    8.20
  -4   9  -1   80.99    7.80
   5  -9   1  125.59   11.20
  -5  -9  -1  133.89   11.50
  -5   9   1  111.39   10.70
   5   9  -1  106.49   13.10
  -5   9   1  113.59   11.10
  -5   9   1  113.59   11.30
  -5   9  -1  129.99   10.90
  -5   9  -1  135.19   11.40
   5   9   1  131.09   11.30
  -5  -9   1  103.79   11.30
   5   9   1  122.99   11.70
   5   9   1  135.69   12.00
  -5   9  -1  132.89   10.80
  -5   9  -1  132.69   11.50
   5  -9  -1  116.49   11.10
  -6   9   1   62.39    6.80
   6  -9   1   81.39    7.90
   6   9  -1   58.49    7.50
  -6   9   1   66.79    7.50
   6   9  -1   63.09    7.30
  -6   9   1   57.29    7.90
   6  -9  -1   57.79    7.00
  -6   9  -1   86.19    8.60
  -6  -9   1   57.79    7.40
   7   9  -1  166.08   15.70
   7   9  -1  154.28   15.70
  -7   9   1  157.68   16.00
   7  -9   1  188.68   15.60
  -7   9   1  168.08   15.30
  -7  -9  -1  185.18   15.80
  -7  -9   1  154.68   15.60
   7   9   1  199.18   15.90
   7  -9  -1  163.28   15.50
  -7   9  -1  185.18   15.50
   7   9   1  186.48   15.80
  -7   9  -1  189.38   15.90
   7   9   1  182.28   15.20
  -8  -9  -1    7.80    4.40
   8  -9   1    9.10    4.00
   8   9  -1   14.10    4.20
  -8   9   1   17.00    4.90
   8   9  -1   18.60    4.60
  -8   9   1   13.40    3.90
  -8  -9   1   16.20    4.40
   8   9   1    4.50    4.00
   8  -9  -1   14.90    4.70
  -8   9  -1   12.00    4.10
  -8   9  -1   10.40    4.50
   8   9   1   10.00    4.00
   8   9   1   10.80    4.30
  -9  -9  -1    7.10    5.70
   9   9  -1   17.20    4.70
  -9   9   1   16.20    4.40
  -9   9   1   12.30    4.90
   9  -9   1    7.80    4.60
   9   9  -1   20.00    5.50
  -9   9  -1   13.10    4.40
  -9   9  -1    8.10    5.00
   9  -9  -1   17.60    4.90
   9   9   1   11.00    5.10
   9   9   1   11.70    4.70
   9   9   1    7.00    4.80
  -9  -9   1    9.80    5.50
 -10   9   1    8.40    5.00
  10  -9   1   11.40    7.30
  10   9  -1    6.00    5.80
  10   9   1    4.50    5.80
  10  -9  -1    9.00    5.00
 -10   9  -1    6.00    4.90
   0  10   1  747.23   59.89
   0  10  -1  778.62   59.59
   0 -10   1  718.73   59.99
   0  10  -1  741.93   59.89
   0  10  -1  740.93   59.59
   0  10   1  739.83   59.39
   1  10  -1  617.34   51.29
  -1  10   1  571.14   51.69
   1  10  -1  590.44   51.69
   1  10  -1  588.34   51.39
  -1 -10  -1  668.53   51.89
   1 -10   1  679.93   51.19
  -1  10   1  594.54   51.49
   1  10   1  691.73   51.29
  -1  10  -1  680.53   51.29
   1 -10  -1  597.74   51.19
  -1  10  -1  656.23   51.89
  -1  10  -1  670.53   51.29
  -1 -10   1  568.64   51.69
   1  10   1  688.63   51.79
   1  10   1  687.73   51.19
  -1  10  -1  687.83   51.69
  -2 -10  -1   70.99    7.60
   2 -10   1   70.59    7.00
   2  10   1   75.69    7.10
  -2  10  -1   72.99    6.60
  -2  10  -1   74.09    6.90
   2  10   1   74.19    7.60
  -2  10  -1   73.39    7.30
   2  10   1   76.29    6.90
  -2  10  -1   75.69    7.50
  -3 -10  -1   16.50    4.10
   3  10  -1   21.70    4.00
  -3  10   1   22.90    4.20
   3  10  -1   23.70    4.40
   3  10  -1   24.50    5.30
  -3  10   1   24.60    2.80
   3 -10   1   17.20    3.30
  -3  10   1   20.70    4.20
   3  10   1   13.00    3.30
  -3  10  -1   23.00    4.00
  -3 -10   1   23.70    4.00
  -3  10  -1   16.00    3.10
   3  10   1   13.20    3.90
   3  10   1   14.00    3.40
   3 -10  -1   20.80    4.00
  -3  10  -1   20.40    3.40
  -3  10  -1   18.90    4.30
  -4  10   1    2.30    1.90
  -4  10   1    3.90    2.70
   4 -10   1    2.10    2.90
   4  10  -1    4.20    2.80
   4  10  -1    4.30    2.80
  -4 -10  -1    6.60    3.30
  -4  10   1    6.00    2.60
   4  10  -1    1.80    3.40
  -4  10   1    4.40    2.70
   4  10   1    4.70    2.40
  -4  10  -1    2.40    2.00
  -4  10  -1    3.50    2.70
  -4  10  -1    4.60    2.80
   4  10   1    4.30    3.00
   4 -10  -1    2.60    2.90
  -4  10  -1    0.60    3.00
  -4 -10   1    4.90    5.30
   4  10   1    2.80    3.60
  -5  10   1  202.38   15.50
   5  10  -1  202.98   15.70
   5 -10   1  141.99   15.40
  -5  10   1  204.18   16.00
  -5  10   1  193.58   15.20
   5 -10  -1  201.38   15.70
  -5 -10   1  186.68   15.90
  -5  10  -1  141.89   15.50
   5  10   1  140.09   15.70
  -6  10   1   62.79    7.60
   6  10  -1   68.39    7.50
  -6  10   1   66.29    6.70
  -6  10   1   69.69    8.20
   6  10  -1   70.19    8.00
  -6 -10  -1   53.79    7.50
   6 -10   1   53.09    7.20
  -6  10  -1   63.29    7.50
  -6 -10   1   63.29    7.60
   6 -10  -1   62.39    7.20
  -6  10  -1   61.39    6.80
   6  10   1   63.89    7.20
   6  10   1   66.29    7.70
  -7 -10  -1   39.10    6.90
  -7  10   1   50.29    7.20
  -7  10   1   51.19    6.20
   7  10  -1   64.69    7.40
   7 -10   1   45.70    6.80
   7  10  -1   58.49    7.30
  -7  10  -1   41.20    6.90
   7  10   1   39.10    7.00
   7  10   1   43.00    6.80
  -7  10  -1   45.00    6.30
  -7 -10   1   60.99    7.40
   7 -10  -1   50.99    6.80
  -8  10   1   56.19    8.00
  -8  10   1   50.69    7.20
   8  10  -1   65.69    8.20
   8  10  -1   55.39    8.10
  -8 -10  -1   59.69    7.80
   8 -10   1   63.49    7.70
   8  10   1   55.39    7.80
   8 -10  -1   46.70    7.70
   8  10   1   52.79    8.10
  -8  10  -1   58.79    7.30
  -8 -10   1   55.09    8.00
  -8  10  -1   53.39    7.90
  -9 -10  -1  193.48   18.20
   9 -10   1  219.08   17.80
   9 -10  -1  154.68   17.50
   9  10   1  206.58   18.00
  -9  10  -1  198.28   18.10
  -9  10  -1  187.78   17.70
   9  10   1  199.88   18.10
   0  11  -1   20.30    3.80
   0 -11  -1   19.50    4.00
   0  11   1   21.70    3.80
   0 -11   1   20.90    4.10
   0  11  -1   20.10    3.90
   0  11  -1   16.70    3.60
  -1  11   1  541.05   43.80
   1  11  -1  550.34   44.00
  -1 -11  -1  534.35   44.00
   1  11  -1  535.15   43.60
  -1  11   1  506.95   44.30
   1 -11  -1  545.95   43.40
  -1 -11   1  485.05   44.30
  -1  11  -1  560.74   43.90
   1  11   1  557.64   44.00
   1  11   1  559.84   43.40
   1  11   1  530.35   43.50
  -1  11  -1  570.04   43.40
   2  11  -1  426.16   30.70
  -2  11   1  425.86   31.30
  -2 -11  -1  338.97   30.40
   2 -11   1  347.27   29.80
  -2  11  -1  335.17   30.10
  -2  11  -1  338.17   30.40
   2  11   1  336.77   29.80
   2  11   1  351.76   29.90
  -2  11  -1  356.36   29.80
   2 -11  -1  430.16   30.00
  -3  11   1   22.70    4.70
   3  11  -1   22.70    4.60
  -3  11   1   24.80    5.10
   3  11  -1   27.40    5.20
   3 -11   1   35.00    4.90
  -3  11  -1   34.50    3.70
   3  11   1   32.70    4.10
  -3  11  -1   38.50    5.20
  -3  11  -1   29.50    4.80
  -3  11  -1   34.00    4.70
   3  11   1   32.80    5.20
  -3 -11   1   20.00    4.80
   3 -11  -1   22.20    4.20
   3  11   1   33.10    5.10
  -4  11   1    4.50    3.40
  -4  11   1    2.30    1.70
   4  11  -1    2.50    2.80
  -4 -11  -1    0.80    3.50
   4  11  -1    2.70    3.20
   4 -11   1    2.80    3.20
   4  11  -1    5.80    4.90
  -4  11   1    4.00    2.80
  -4  11   1    4.20    3.00
   4 -11  -1    2.80    3.30
   4  11   1    4.50    2.60
   4  11   1    5.90    3.30
  -4  11  -1    5.40    3.30
  -4  11  -1    3.80    3.00
   4  11   1    8.10    3.80
  -4  11  -1    4.90    3.00
  -4 -11   1    1.60    3.50
  -4  11  -1    5.00    2.10
  -5  11   1  145.99   13.60
  -5 -11  -1  171.48   14.70
   5  11  -1  147.49   14.20
  -5  11   1  139.19   14.00
  -5  11   1  149.99   14.60
  -5  11   1  147.19   14.00
   5  11  -1  152.48   14.60
   5 -11  -1  150.68   14.90
  -5 -11   1  141.89   14.60
  -5  11  -1  177.58   13.90
  -5  11  -1  175.58   14.80
   5  11   1  180.98   14.80
  -5  11  -1  175.38   14.10
  -5  11  -1  177.58   14.40
   5  11   1  179.88   14.20
   6  11  -1  150.78   13.40
  -6  11   1  150.58   12.70
  -6  11   1  147.79   13.60
  -6  11   1  145.79   13.70
   6  11  -1  152.18   13.90
  -6 -11   1  120.79   13.60
   6 -11  -1  146.49   13.30
   7 -11   1   13.70    4.20
   7  11  -1    4.70    4.10
  -7 -11  -1    8.80    4.80
   7  11  -1    9.60    4.50
  -7  11   1    7.40    3.10
  -7  11   1    6.50    3.90
  -7 -11   1    6.40    4.50
   7 -11  -1    2.90    4.10
   7  11   1   11.30    4.50
   7  11   1   10.00    4.30
  -7  11  -1    6.20    4.40
  -7  11  -1   10.20    3.30
   8  11  -1   23.30    5.30
   8  11  -1   35.00    6.80
  -8 -11  -1   29.90    6.20
  -8  11   1   29.80    9.70
  -8  11   1   20.40    4.50
  -8 -11   1   17.10    5.90
   8 -11  -1   20.50    5.30
   0  12  -1   85.99    8.90
   0  12  -1   88.19    8.10
   0 -12  -1   90.29    8.90
   0  12   1   73.49   10.50
   0  12  -1   96.39    7.90
   0 -12   1   86.19    8.80
  -1  12   1   43.20    6.10
   1  12  -1   49.70    6.00
   1  12  -1   43.00    5.20
  -1  12   1   49.70    6.50
   1  12  -1   52.89    6.40
  -1 -12  -1   57.09    6.30
  -1  12  -1   47.40    5.40
  -1  12  -1   58.39    5.10
  -1 -12   1   45.80    6.20
   1 -12  -1   41.30    5.60
   1  12   1   53.89    5.00
  -1  12  -1   47.90    6.20
   1  12   1   52.79    6.40
  -1  12  -1   51.59    7.00
   1  12   1   56.99    5.50
   2 -12   1  438.86   33.90
  -2 -12  -1  408.46   34.50
   2  12  -1  405.76   34.00
   2  12  -1  418.26   33.90
   2  12  -1  411.66   34.40
  -2  12   1  399.66   34.20
  -2  12   1  393.76   34.40
   2  12   1  437.76   33.90
   2 -12  -1  408.66   33.90
  -2  12  -1  427.86   34.20
  -2 -12   1  387.06   34.50
   2  12   1  433.36   33.70
  -2  12  -1  423.86   34.50
  -2  12  -1  416.76   33.60
   2  12   1  433.66   34.50
  -2  12  -1  426.46   33.70
  -3 -12  -1  229.58   20.80
   3 -12   1  236.68   20.30
  -3  12  -1  251.87   20.10
  -3  12  -1  242.38   20.50
   3  12   1  244.68   20.10
  -3  12  -1  240.38   20.80
   3  12   1  255.27   20.50
  -3  12  -1  233.38   19.90
   3  12   1  245.18   20.80
  -4 -12  -1  104.69   11.40
   4 -12   1  121.39   11.20
  -4  12  -1  122.39   11.10
  -4  12  -1  121.39   10.90
  -4  12  -1  111.59   10.30
   4  12   1  122.49   11.60
  -4  12  -1  114.49   11.40
   4  12   1  115.59   10.60
   4  12   1  121.89   11.50
  -5 -12  -1  163.28   13.90
  -5  12   1  141.89   12.90
   5  12  -1  134.49   13.70
  -5  12   1  130.89   13.10
   5 -12   1  152.88   13.20
  -5  12   1  130.19   12.40
   5  12  -1  132.59   13.10
  -5  12   1  135.89   13.60
  -5  12  -1  157.98   13.80
  -5  12  -1  160.88   12.70
  -5  12  -1  160.48   13.40
   5 -12  -1  123.49   13.00
  -5 -12   1  124.59   13.60
   5  12   1  165.48   13.10
   5  12   1  166.98   13.90
  -6  12   1   80.99    7.70
   6  12  -1   89.79    9.60
  -6  12   1   92.59    9.10
   6  12  -1   85.89    8.60
  -6  12   1   84.39    9.20
   6 -12   1   59.89    8.50
   6 -12  -1   84.59    8.70
  -6 -12   1   78.69    9.30
  -6  12  -1   54.49    8.90
   6  12   1   63.89    8.30
  -7 -12  -1   60.59    8.90
   7 -12   1   73.69    8.40
  -7  12  -1   73.89    8.80
   7  12   1   64.19    8.80
   7  12   1   65.19    8.20
  -7  12  -1   61.19    8.50
  -8 -12  -1   18.80    6.40
   8  12  -1   17.50    6.10
   8 -12   1   23.60    5.60
  -8  12   1   13.60    4.00
   8  12  -1   12.90    5.20
  -8  12   1    5.20    5.10
  -8  12  -1   20.30    5.20
   8  12   1   21.50    5.40
   8  12   1   21.90    6.90
   8 -12  -1   15.10    5.20
  -8 -12   1    5.60    5.50
  -8  12  -1   16.20    4.20
   0  13  -1  189.98   15.10
   0  13   1  186.98   16.00
   0 -13   1  166.48   16.00
   0 -13  -1  173.58   16.00
   0  13  -1  177.48   15.90
   0  13  -1  182.98   15.20
  -1 -13  -1  129.99   12.80
   1 -13   1  120.59   12.70
  -1  13  -1  129.79   11.80
   1 -13  -1  176.18   12.40
  -1  13  -1  129.79   12.60
  -1 -13   1  167.48   13.20
   1  13   1  131.19   12.70
  -1  13  -1  122.89   11.60
  -2  13   1  112.99   12.30
   2  13  -1  135.59   12.20
  -2 -13  -1  124.69   12.10
   2  13  -1  125.79   11.10
   2  13  -1  125.59   11.70
  -2  13   1  126.59   12.00
   2 -13   1  130.49   11.60
  -2 -13   1  121.49   12.10
   2  13   1  120.79   12.00
  -2  13  -1  128.49   11.80
  -2  13  -1  132.39   10.80
   2  13   1  125.19   11.30
  -2  13  -1  127.99   11.00
   2  13   1  123.69   10.80
  -2  13  -1  119.39   11.90
   2 -13  -1  126.19   11.60
  -3 -13  -1  174.68   16.50
   3 -13   1  196.48   16.00
  -3  13  -1  180.58   16.40
   3  13   1  180.68   16.00
  -3  13  -1  176.98   15.50
   3  13   1  182.58   15.40
  -3  13  -1  182.18   15.20
   3  13   1  188.38   16.60
   4  13  -1   39.40    6.80
  -4  13   1   38.00    7.10
  -4 -13  -1   38.50    6.90
   4  13  -1   39.30    5.60
   4 -13   1   43.80    6.90
  -4  13   1   34.40    6.30
  -4  13  -1   45.40    6.20
   4  13   1   40.30    5.40
  -4  13  -1   41.40    4.70
  -4  13  -1   45.30    6.70
  -4  13  -1   45.00    7.00
   4  13   1   43.40    7.10
  -4 -13   1   31.00    6.30
  -5  13   1  117.99   10.60
   5 -13   1  108.19   10.70
   5  13  -1  116.69   11.60
  -5  13   1  112.29   11.20
   5  13  -1  116.89   10.50
  -5  13   1  107.49    9.40
  -5  13   1  124.59   11.10
  -5 -13  -1   85.19   11.10
   5  13   1  105.49   10.20
   5 -13  -1  109.89   10.70
   5  13   1  110.19   11.20
  -5  13  -1  102.69   11.00
  -5 -13   1  103.39   11.30
  -5  13  -1  103.69   10.80
  -5  13  -1   96.29   11.00
  -5  13  -1   98.89    9.70
   6  13  -1   34.20    6.40
  -6  13   1   34.80    4.70
  -6  13   1   37.90    7.60
  -6  13   1   30.90    6.60
   6 -13   1   50.69    6.80
   6  13  -1   29.00    6.30
  -6 -13  -1   35.90    7.40
  -6 -13   1   22.70    6.20
   6  13   1   45.90    7.40
  -6  13  -1   40.20    6.90
   6  13   1   50.69    6.50
   6 -13  -1   35.70    6.80
  -7  13   1    0.40    4.00
  -7 -13  -1    8.90    5.50
   7  13  -1    7.70    4.80
   7  13  -1    9.90    6.10
  -7  13   1   -3.20    5.30
   7 -13   1    7.00    4.90
   7  13   1   10.30    4.80
  -7 -13   1    5.90    5.30
   7 -13  -1   -1.50    4.60
   7  13   1    9.80    4.70
  -7  13  -1    1.00    4.70
  -7  13  -1    2.50    4.90
   0 -14  -1   73.39    8.60
   0 -14   1   73.59    8.50
   0  14   1   70.49    8.60
   0  14  -1   76.99    8.80
   0  14  -1   76.19    7.50
   1  14  -1  416.26   32.60
   1  14  -1  416.66   31.70
   1  14  -1  414.86   31.60
  -1  14   1  399.16   32.30
  -1 -14   1  382.26   32.70
   1 -14  -1  385.36   32.60
  -1  14  -1  304.37   32.10
  -2  14   1   63.49    8.20
  -2 -14  -1   75.19    8.40
   2  14  -1   63.29    7.10
  -2  14   1   65.29    8.20
   2  14  -1   63.59    8.60
   2  14  -1   61.59    8.00
   2  14   1   75.09    7.40
  -2  14  -1   67.99    8.30
  -2  14  -1   78.99    8.40
   2  14   1   81.99    8.80
   2  14   1   73.29    6.70
  -2 -14   1   62.39    8.20
   3  14  -1   14.40    4.50
   3  14  -1   15.30    3.80
  -3  14   1   16.80    4.60
  -3  14   1   15.80    4.60
   3 -14  -1   17.50    4.80
  -3 -14   1   13.00    5.10
  -3  14  -1   24.50    4.70
  -3  14  -1   25.30    5.00
   3  14   1   27.30    5.60
   4  14  -1   59.69    8.10
  -4 -14  -1   38.90    7.90
  -4  14   1   56.49    7.60
  -4  14   1   62.39    8.50
   4  14  -1   55.29    6.50
   4  14   1   54.89    8.90
   4  14   1   54.49    6.20
   4 -14  -1   55.39    7.30
  -4  14  -1   45.30    7.40
  -4  14  -1   44.80    8.10
  -4 -14   1   51.99    8.00
   5 -14   1   78.59    8.80
  -5  14   1   66.69    9.20
   5  14  -1   76.89   10.40
  -5 -14  -1   68.19    9.50
   5  14  -1   72.99    8.40
  -5  14  -1   81.59    9.30
  -5  14  -1   79.59    7.40
   5 -14  -1   72.39    9.00
  -5 -14   1   64.49    9.50
   5  14   1   83.19    8.30
   5  14   1   91.19   10.70
   6  14  -1   39.70    7.80
   6  14  -1   27.80    5.90
  -6 -14  -1   19.20    6.30
  -6  14   1   24.10    5.90
   6 -14   1   34.90    6.00
  -6 -14   1   24.60    6.10
  -6  14  -1   21.50    4.30
   6  14   1   24.50    4.90
  -6  14  -1   20.60    5.60
   6 -14  -1   24.80    5.80
   6  14   1   23.00    5.40
   0 -15   1    7.00    4.10
   0  15  -1    0.00    4.00
   0 -15  -1    6.70    3.80
   0  15   1    4.90    4.10
   1  15  -1  143.09   14.30
   1 -15   1  159.48   14.50
  -1  15   1  133.39   14.30
  -1 -15  -1  151.88   14.40
  -1 -15   1  131.29   14.30
   1 -15  -1  140.59   14.20
   1  15   1  179.98   14.70
  -1  15  -1  166.48   14.40
  -2  15   1  101.99   10.70
   2  15  -1  110.79   10.90
   2  15  -1  105.99    9.10
   2  15  -1  113.79   10.10
  -2 -15  -1   77.79   10.50
   2  15   1   80.49   11.60
  -2 -15   1  100.09   10.70
  -2  15  -1   78.99   10.40
  -3 -15  -1    8.70    5.10
  -3  15   1   10.20    4.40
   3  15  -1    7.70    3.20
  -3  15   1    6.80    4.40
   3  15  -1    5.80    4.50
   3  15   1   10.40    3.10
  -3 -15   1   10.30    4.90
   3  15   1    9.70    4.70
   3 -15  -1    5.70    7.10
  -3  15  -1    7.60    4.40
  -3  15  -1    3.10    4.00
  -4  15   1  151.98   15.50
   4  15  -1  158.08   15.90
  -4 -15  -1  163.98   15.80
   4  15  -1  149.09   14.50
  -4  15   1  166.08   15.20
   4 -15   1  185.08   16.20
  -4 -15   1  140.09   15.70
   4  15   1  181.78   17.00
  -4  15  -1  167.38   15.40
  -4  15  -1  167.48   15.60
   4 -15  -1  151.88   15.10
   4  15   1  181.18   14.50
   5  15  -1  119.09   11.10
   5 -15   1  102.89   11.60
   5 -15  -1  122.79   11.80
   5  15   1  108.99   12.70
   5  15   1   94.99   10.50
   0  16   1   11.30    4.80
   0 -16  -1    7.50    4.60
   0  16  -1    7.20    4.80
   0 -16   1    6.40    4.50
   1 -16   1    7.10    4.80
  -1  16   1    8.90    4.90
   1  16  -1    2.60    4.50
  -1 -16  -1    9.90    5.30
   1 -16  -1    6.90    4.50
  -1 -16   1    2.80    4.90
   1  16   1   13.10    5.00
  -1  16  -1    8.90    4.80
  -2  16   1   49.20    7.80
   2  16  -1   39.60    8.00
   2  16  -1   36.20    5.80
  -2 -16   1   41.50    8.00
   2 -16  -1   39.50    7.50
   3  16  -1   66.39    7.30
   1   0   2   -2.20    0.50
  -1   0   2   -2.50    0.60
   1   0  -2   -2.20    0.30
  -1   0  -2   -1.50    0.40
  -1   0  -2   -1.40    0.60
   1   0  -2   -2.10    0.50
  -1   0   2   -2.00    0.50
  -1   0  -2   -2.60    0.50
   1   0   2   -1.90    0.50
  -1   0   2   -1.80    0.50
   1   0  -2   -2.30    0.80
   1   0   2   -1.60    0.50
   2   0   2 2871.81  212.48
  -2   0   2 2446.46  212.38
  -2   0   2 2428.36  212.48
   2   0   2 2837.82  212.38
   2   0   2 2873.21  212.48
   2   0  -2 2439.16  212.48
  -2   0  -2 3060.99  212.38
   2   0  -2 2493.05  212.28
   2   0  -2 2507.65  212.38
  -2   0  -2 2904.01  212.48
  -2   0   2 2561.94  212.48
   3   0  -2    0.30    1.30
  -3   0   2    0.20    1.10
  -3   0  -2    0.80    1.70
   3   0   2    0.30    1.00
  -3   0  -2    0.50    0.80
   3   0  -2   -0.40    1.00
  -3   0   2    0.30    1.20
  -3   0  -2   -0.70    1.20
   3   0   2    1.10    1.20
  -3   0   2    0.70    1.20
  -4   0  -2  556.24   43.20
   4   0   2  520.75   43.40
  -4   0  -2  543.85   43.30
  -5   0   2   -0.10    1.60
  -5   0  -2   -1.70    2.00
  -5   0  -2   -2.40    1.40
   5   0   2   -0.70    1.50
   5   0   2    0.00    2.10
   5   0  -2   -0.60    2.10
  -5   0  -2   -0.30    1.60
  -5   0   2    0.10    1.90
   5   0  -2   -1.10    1.40
  -6   0  -2  387.26   32.60
  -6   0  -2  408.16   32.10
  -6   0  -2  383.76   32.40
  -6   0   2  426.86   32.60
   6   0   2  372.66   32.30
   6   0  -2  412.56   32.40
   6   0  -2  408.26   32.60
  -6   0   2  410.86   32.50
   6   0   2  383.46   32.60
  -7   0  -2   -1.30    2.00
   7   0   2    2.60    3.30
  -7   0  -2    2.00    3.10
   7   0   2    2.10    2.30
  -7   0   2    2.30    2.50
  -7   0  -2    0.90    2.70
  -7   0   2   -0.70    3.00
   7   0  -2    2.60    3.40
   7   0  -2    0.60    2.50
  -8   0  -2  163.18   13.80
   8   0   2  150.58   14.70
   8   0   2  164.48   15.00
  -8   0  -2  165.18   14.50
  -8   0  -2  168.98   14.80
   9   0   2   -4.20    3.20
   9   0   2    4.00    4.80
  -9   0   2   -3.80    3.40
  -9   0   2    0.20    4.30
  -9   0  -2    1.40    4.00
  -9   0  -2    2.90    3.60
   9   0  -2    5.10    3.20
   9   0  -2   -2.20    5.30
  10   0   2  233.78   19.90
 -10   0  -2  223.08   20.00
  10   0   2  228.68   21.10
 -10   0  -2  227.58   20.90
  11   0  -2    0.50    4.10
 -11   0  -2    1.20    5.10
 -11   0  -2    5.00    5.60
  11   0   2    3.00    4.70
 -11   0   2   -2.40    5.90
 -11   0   2    2.10    5.10
   1  -1   2 2249.38  166.78
   1   1  -2 2045.50  166.88
   1  -1   2 2282.97  166.78
   1  -1   2 2226.88  166.88
   1  -1   2 2188.88  166.78
   1  -1   2 2212.18  166.88
  -1  -1  -2 2258.47  166.78
   1   1  -2 1984.40  166.78
  -1   1   2 2061.99  166.78
  -1   1   2 1923.71  166.78
  -1  -1   2 1799.32  166.78
   1  -1  -2 1984.80  166.78
   1   1   2 1852.51  166.78
  -1   1  -2 2289.37  166.78
   1   1   2 1909.21  166.78
   1  -1  -2 2116.29  166.68
  -1   1  -2 2328.77  166.88
   1   1   2 2214.58  166.78
  -1  -1   2 2021.60  166.78
   1   1   2 2332.97  166.88
  -1  -1   2 1919.31  166.78
  -1  -1   2 2004.80  166.88
  -2  -1  -2  134.79   11.20
   2  -1   2  121.09   11.20
   2  -1   2  122.89   11.30
   2   1  -2  152.28   11.30
   2   1  -2  146.89   11.20
  -2   1   2  153.98   11.30
  -2  -1  -2  126.69   11.30
   2   1  -2  150.78   11.20
   2   1   2  120.49   11.30
   2  -1  -2  153.68   11.30
  -2   1  -2  129.69   11.20
  -2   1  -2  141.19   11.20
   2   1   2  124.59   11.30
   2  -1  -2  153.58   11.30
   2   1   2  122.49   11.20
  -2  -1   2  160.98   11.30
  -2   1  -2  118.09   11.30
   2   1   2  126.59   11.20
  -2   1  -2  132.49   11.30
  -2  -1   2  150.98   11.30
   3   1  -2  255.57   19.80
  -3   1   2  270.37   19.90
   3  -1   2  197.88   19.80
  -3   1   2  263.17   19.80
   3   1  -2  270.17   19.70
  -3   1  -2  214.08   19.60
   3  -1  -2  269.97   19.90
  -3  -1   2  270.07   19.90
   3  -1  -2  270.77   19.80
   3   1   2  206.98   19.70
  -3   1  -2  203.68   19.70
  -4   1   2  275.47   24.40
   4   1  -2  260.37   24.50
  -4  -1  -2  324.47   24.50
   4   1  -2  266.97   24.30
   4  -1   2  318.77   24.40
   4   1  -2  270.37   24.20
   4  -1   2  339.07   24.60
  -4   1   2  267.57   24.40
  -4   1  -2  349.77   24.50
   4   1   2  338.57   24.60
   4  -1  -2  269.17   24.40
  -4   1  -2  336.67   24.20
   4   1   2  322.47   24.40
  -4   1  -2  328.17   24.50
   4   1   2  349.37   24.40
   4  -1  -2  275.17   24.50
  -4  -1   2  278.27   24.40
  -4  -1   2  262.67   24.50
  -5   1   2  505.35   45.10
  -5  -1  -2  616.24   45.10
   5   1  -2  497.05   45.10
   5  -1   2  614.24   45.20
   5   1  -2  515.25   44.80
  -5  -1  -2  631.54   45.30
   5  -1   2  601.54   45.10
   5   1  -2  505.15   45.00
  -5   1   2  497.35   45.10
   5   1   2  630.34   45.00
   5   1   2  599.44   45.00
   5   1   2  611.24   45.20
  -5  -1   2  507.85   45.10
   5  -1  -2  506.55   45.00
  -5  -1   2  510.95   45.10
  -5   1  -2  547.25   44.80
   5  -1  -2  504.45   45.10
  -5   1  -2  615.64   45.20
  -5   1  -2  642.04   45.20
   6  -1   2  356.26   30.10
  -6   1   2  387.56   30.10
   6  -1   2  347.07   29.90
   6   1  -2  382.96   29.70
   6   1  -2  377.26   30.20
  -6  -1  -2  360.66   30.20
   6   1  -2  374.76   29.90
  -6   1   2  379.16   30.10
  -6  -1  -2  361.36   30.00
   6   1   2  349.87   30.10
  -6  -1   2  380.76   30.20
   6   1   2  339.47   29.90
   6  -1  -2  383.66   30.00
   6   1   2  371.46   29.80
  -6   1  -2  363.06   29.60
  -6  -1   2  383.16   30.10
  -6   1  -2  354.06   30.10
  -6   1  -2  367.26   30.00
   6  -1  -2  380.26   30.20
   7  -1   2   11.40    2.90
   7   1  -2    1.20    3.30
   7   1  -2    4.50    2.20
   7   1  -2    4.80    2.60
  -7   1   2    5.90    3.00
  -7   1   2    5.60    2.60
  -7  -1  -2   12.30    3.40
   7   1   2   12.90    3.80
   7  -1  -2    5.50    2.80
  -7   1  -2   13.20    3.40
  -7   1  -2   12.50    3.10
   7   1   2   11.70    3.00
  -7  -1   2    8.00    3.50
  -7  -1   2    5.80    2.70
   7  -1  -2    6.40    4.30
   8   1  -2  185.28   19.40
   8  -1   2  259.77   19.70
  -8   1   2  184.08   19.00
  -8  -1  -2  248.48   19.10
  -8  -1  -2  244.98   18.60
   8   1  -2  187.18   18.80
  -8  -1  -2  248.58   19.50
  -8   1  -2  248.48   19.10
  -8  -1   2  191.58   19.20
   8  -1  -2  190.78   20.20
   8   1   2  248.68   19.00
  -8   1  -2  256.17   19.50
   8  -1  -2  186.08   19.50
   8   1   2  237.38   19.50
   9  -1   2  137.09   13.90
  -9   1   2  180.88   14.50
   9   1  -2  173.98   15.20
  -9  -1  -2  137.59   14.00
   9   1  -2  177.68   14.00
  -9  -1  -2  143.69   14.80
   9  -1   2  139.79   15.10
  -9   1   2  172.28   14.80
   9  -1  -2  178.98   15.70
  -9   1  -2  139.59   14.20
   9   1   2  135.59   15.00
  -9  -1   2  180.88   14.40
  -9   1  -2  139.79   14.60
   9   1   2  133.69   13.90
   9  -1  -2  174.68   14.10
 -10  -1  -2  227.08   20.10
  10   1  -2  214.78   18.90
 -10   1   2  202.48   19.10
 -10  -1  -2  217.08   19.10
  10   1  -2  227.28   20.50
  10  -1   2  226.48   20.40
 -10   1   2  202.38   19.40
 -10  -1  -2  201.98   18.60
  10  -1   2  212.28   19.00
  10  -1  -2  209.08   18.90
 -10  -1   2  206.58   19.10
 -10   1  -2  206.48   19.10
 -10   1  -2  213.38   20.50
 -10  -1   2  237.68   20.20
  10   1   2  229.68   19.00
  10   1   2  226.58   20.20
 -11   1   2    2.40    5.10
  11   1  -2    5.80    4.50
 -11  -1  -2   12.70    7.00
 -11   1   2    9.20    5.90
 -11  -1  -2   15.80    5.70
  11  -1   2   21.10    5.20
 -11  -1   2    5.20    6.60
  11   1   2   19.20    8.00
 -11  -1   2    7.80    5.40
  11   1   2   22.80    4.90
 -11   1  -2   15.50    6.20
 -11   1  -2   19.30    5.20
  11  -1  -2   10.90    4.70
   0  -2   2  350.86   28.80
   0   2   2  360.16   28.70
   0   2  -2  352.46   28.80
   0   2  -2  359.46   28.80
   0   2  -2  354.46   28.80
   0   2   2  363.16   28.70
   0   2   2  357.86   28.70
  -1   2   2 1058.69   92.09
   1   2  -2 1065.99   92.29
  -1   2   2 1103.89   92.19
  -1   2   2 1109.39   92.19
   1   2  -2 1082.59   92.29
  -1  -2  -2 1255.17   92.19
   1  -2   2 1245.18   92.29
   1  -2   2 1256.57   92.19
   1   2  -2 1044.30   92.19
  -1   2   2 1053.09   92.09
  -1   2   2 1063.19   92.09
  -1   2  -2 1265.67   92.29
   1   2   2 1273.37   92.19
  -1   2  -2 1303.97   92.29
  -1   2  -2 1344.37   92.19
  -1  -2   2 1108.89   92.29
   1  -2  -2  993.90   92.09
   1   2   2 1318.67   92.29
  -1  -2   2 1084.49   92.29
   1   2   2 1283.27   92.19
   1  -2  -2 1027.40   92.09
  -2   2   2 7059.19  559.34
   2   2  -2 7073.09  559.34
   2   2  -2 6736.43  559.44
   2  -2   2 7171.48  559.44
   2   2  -2 7067.09  559.54
  -2   2   2 6937.91  559.94
  -2   2   2 6533.85  559.54
   2  -2   2 6454.05  559.74
   2   2  -2 7214.48  559.44
  -2  -2  -2 7529.75  559.74
  -2  -2  -2 7104.29  559.34
   2   2   2 6813.42  559.64
  -2   2  -2 7325.37  559.74
   2   2   2 6432.16  559.64
   2  -2  -2 7141.89  559.34
  -2  -2   2 6645.14  560.44
  -2   2  -2 7546.75  559.64
  -2  -2   2 7262.07  559.44
   2   2   2 7580.24  559.74
  -2   2  -2 7109.49  559.44
  -2   2  -2 7284.67  559.84
   2  -2  -2 7033.90  559.94
   3   2  -2  134.99   13.10
  -3   2   2  158.28   12.90
   3  -2   2  158.38   12.80
  -3  -2  -2  157.88   12.90
   3   2  -2  142.59   12.70
  -3  -2  -2  165.68   12.80
   3   2  -2  145.19   12.70
   3  -2   2  164.18   12.90
  -3   2   2  152.38   12.80
   3  -2  -2  148.19   12.80
   3   2   2  162.28   12.90
   3   2   2  158.78   12.80
  -3  -2   2  155.88   12.80
   3   2   2  152.78   12.90
  -3  -2   2  148.49   12.90
  -3   2  -2  170.98   12.80
  -3   2  -2  160.78   12.90
  -3   2  -2  160.78   12.60
  -3   2  -2  164.28   12.90
   3  -2  -2  152.18   12.80
   3   2   2  161.58   12.70
  -4   2   2 2577.84  233.88
  -4  -2  -2 3284.67  233.98
  -4  -2  -2 3086.99  233.98
  -4   2   2 2862.41  233.98
  -4   2   2 2707.63  233.88
   4   2  -2 2751.22  233.78
   4   2  -2 2740.23  233.98
   4   2  -2 2776.72  233.78
   4  -2   2 3170.08  234.08
   4  -2   2 2968.50  233.88
   4   2   2 3055.19  233.88
  -4   2  -2 3252.17  233.68
   4  -2  -2 2775.72  233.88
   4  -2  -2 2742.43  233.88
  -4   2  -2 3125.39  233.98
  -4   2  -2 3241.38  233.98
  -4  -2   2 2774.92  233.98
   4   2   2 3140.29  233.88
   4   2   2 3038.00  233.98
  -4  -2   2 2776.52  233.98
  -5   2   2   28.00    3.60
   5   2  -2   22.20    4.00
  -5   2   2   22.60    3.60
  -5  -2  -2   34.80    3.60
   5   2  -2   23.10    3.30
   5   2  -2   26.40    3.40
  -5  -2  -2   27.90    4.00
   5  -2   2   29.90    3.60
  -5   2   2   21.30    4.30
   5  -2   2   31.90    4.10
   5   2   2   30.30    4.00
   5   2   2   29.90    3.50
  -5   2  -2   30.40    3.90
  -5   2  -2   33.70    3.60
   5  -2  -2   27.20    3.60
   5  -2  -2   22.10    4.20
   5   2   2   30.90    3.60
  -5  -2   2   24.10    4.00
  -5  -2   2   28.30    3.60
   6  -2   2  749.03   60.89
  -6   2   2  804.92   60.89
  -6  -2  -2  725.43   60.89
   6  -2   2  707.03   60.69
  -6  -2  -2  748.93   60.69
   6   2  -2  762.82   60.89
   6   2  -2  780.12   60.59
  -6   2   2  793.02   60.79
   6   2  -2  763.12   60.49
  -6   2  -2  753.22   60.79
  -6  -2   2  780.42   60.89
   6   2   2  712.33   60.59
  -6  -2   2  784.92   60.79
  -6   2  -2  722.63   60.79
   6   2   2  744.93   60.59
   6  -2  -2  780.42   60.89
   6   2   2  719.73   60.89
   6  -2  -2  790.42   60.79
  -7  -2  -2   61.69    6.20
   7   2  -2   57.99    5.80
  -7   2   2   51.49    6.20
   7  -2   2   57.49    6.30
   7   2  -2   45.80    6.70
   7  -2   2   64.19    7.10
   7   2  -2   50.69    6.10
  -7  -2  -2   64.79    7.30
  -7   2   2   54.19    6.50
   7   2   2   66.39    6.90
   7   2   2   64.99    6.20
   7  -2  -2   51.49    6.20
   7   2   2   58.09    5.90
  -7  -2   2   52.69    6.10
   7  -2  -2   53.19    7.30
  -7   2  -2   62.69    6.60
  -7  -2   2   53.79    7.00
  -7   2  -2   56.79    6.20
  -8   2   2  457.85   36.40
   8  -2   2  422.96   35.20
  -8  -2  -2  396.36   34.80
  -8   2  -2  416.86   35.00
  -8   2  -2  402.86   34.80
   8   2   2  426.46   35.10
   8  -2  -2  478.55   35.60
   8   2   2  402.86   34.70
  -9  -2  -2   30.50    5.80
  -9   2   2   33.20    6.20
   9   2  -2   41.30    6.90
   9  -2   2   27.40    5.50
   9   2  -2   28.60    4.70
  -9  -2  -2   37.30    7.60
   9  -2   2   31.00    6.70
  -9  -2  -2   38.90    5.90
   9   2  -2   37.10    5.60
   9  -2  -2   38.80    5.60
  -9  -2   2   44.20    6.20
   9   2   2   32.70    5.50
  -9  -2   2   35.10    7.40
  -9   2  -2   32.60    5.70
   9   2   2   30.80    6.20
  -9   2  -2   39.40    6.80
 -10  -2  -2   87.29   12.90
 -10   2   2  125.09   11.90
  10   2  -2  116.49   11.00
 -10   2   2  122.59   11.80
 -10  -2   2  127.89   11.60
  10   2   2   83.89   12.60
  10  -2  -2  119.19   11.20
  10   2   2   95.99   10.90
 -11   2   2   60.19    9.30
  11  -2   2   57.09    8.30
 -11  -2  -2   82.29   15.90
 -11   2   2   56.19    9.30
 -11  -2  -2   56.49    8.80
  11   2  -2   60.79   12.00
  11   2  -2   51.19    8.10
 -11  -2   2   52.19   10.80
  11   2   2   59.59   10.30
 -11   2  -2   56.99    9.60
  11   2   2   63.59    8.10
 -11  -2   2   56.59    8.60
 -11   2  -2   55.19    8.60
  11  -2  -2   62.89    8.20
   0   3   2  852.41   68.19
   0   3  -2  827.42   68.19
   0   3   2  893.91   68.19
   0   3  -2  864.91   68.19
   0   3  -2  869.11   68.29
   0   3   2  855.21   68.19
   0  -3   2  832.62   68.19
  -1   3   2 1856.21  161.08
  -1  -3  -2 2149.98  160.98
   1   3  -2 1792.82  161.08
  -1   3   2 1878.51  161.08
   1  -3   2 2291.97  160.98
   1  -3   2 2242.18  161.08
  -1   3   2 1837.12  160.98
  -1   3  -2 2315.97  161.08
  -1   3  -2 1812.02  161.38
  -1   3  -2 1818.62  161.48
   1   3   2 2257.67  160.98
   1   3   2 1946.01  161.18
   1   3   2 2307.57  161.08
   1   3   2 2022.30  161.48
  -1  -3   2 1874.71  161.08
  -2   3   2  267.47   23.30
   2   3  -2  265.27   23.40
  -2  -3  -2  335.47   23.40
   2  -3   2  309.67   23.40
  -2   3   2  263.07   23.30
   2   3  -2  257.87   23.40
   2   3  -2  271.67   23.40
   2  -3   2  303.67   23.40
  -2   3   2  276.67   23.50
  -2  -3  -2  307.57   23.40
   2   3   2  328.57   23.40
   2   3   2  308.47   23.40
   2  -3  -2  272.37   23.40
  -2   3  -2  324.37   23.30
  -2   3  -2  324.87   23.50
  -2  -3   2  272.07   23.50
   2  -3  -2  249.58   23.30
  -2   3  -2  321.57   23.40
   2   3   2  312.47   23.40
   2   3   2  266.47   23.40
  -2  -3   2  269.27   23.40
  -3   3   2   86.39    6.60
   3   3  -2   86.69    6.60
  -3  -3  -2   70.69    6.50
   3   3  -2   82.19    6.80
   3  -3   2   69.29    6.50
   3   3  -2   86.79    6.70
   3  -3   2   67.29    6.60
  -3  -3  -2   64.69    6.60
  -3   3   2   84.59    6.50
   3   3  -2   80.39    6.40
   3  -3  -2   86.59    6.60
   3  -3  -2   84.29    6.60
  -3   3  -2   70.09    6.60
   3   3   2   69.29    6.50
   3   3   2   73.49    6.50
  -3  -3   2   89.29    6.80
   3   3   2   65.39    6.90
  -3   3  -2   68.99    6.60
  -3   3  -2   68.09    6.30
   3   3   2   64.29    6.50
  -4  -3  -2   24.10    2.70
   4   3  -2   16.00    2.80
  -4  -3  -2   19.70    3.40
  -4   3   2   17.90    3.00
  -4   3   2   15.80    2.60
   4  -3   2   23.50    3.30
   4  -3   2   23.30    2.70
   4   3  -2   18.10    3.10
   4   3  -2   14.80    2.60
  -4   3  -2   22.30    3.50
  -4   3  -2   25.00    2.90
  -4   3  -2   23.90    2.90
   4   3   2   22.70    2.60
   4   3   2   23.20    3.60
   4  -3  -2   17.50    3.20
   4   3   2   23.10    2.80
  -4  -3   2   21.00    3.20
  -4  -3   2   19.20    2.70
   4   3   2   23.20    3.00
   5  -3   2  145.79   12.10
   5  -3   2  139.39   11.70
  -5   3  -2  146.09   11.90
   5   3   2  140.79   11.60
  -5   3  -2  144.59   11.80
   5   3   2  144.29   11.70
  -5  -3   2   98.89   13.20
  -5   3  -2  129.69   12.50
   5   3   2  146.59   11.90
  -6   3   2  351.46   26.00
  -6   3   2  355.96   26.10
   6   3  -2  351.66   25.70
   6   3  -2  346.67   26.10
   6  -3   2  267.97   25.70
  -6  -3  -2  271.87   25.70
   6   3  -2  339.77   25.70
  -6   3   2  324.37   26.10
   6  -3   2  289.07   26.00
   6   3   2  277.87   25.60
  -6  -3   2  348.37   26.10
   6  -3  -2  348.47   26.10
  -6   3  -2  282.97   25.90
   6   3   2  271.57   25.90
  -6  -3   2  347.67   26.00
   6   3   2  273.97   25.70
  -6   3  -2  289.47   25.90
   6  -3  -2  344.97   25.90
   7  -3   2   34.80    5.20
   7   3  -2   42.40    5.00
   7  -3   2   42.10    6.80
  -7   3   2   41.10    5.40
  -7   3   2   46.60    5.40
  -7  -3  -2   40.40    5.40
  -7  -3  -2   32.80    6.20
   7   3  -2   41.70    6.10
   7   3  -2   40.50    5.10
   7  -3  -2   41.50    5.40
   7   3   2   42.50    5.30
  -7   3  -2   44.80    5.60
   7   3   2   41.70    5.10
   7   3   2   35.00    5.80
  -7   3  -2   40.60    5.30
  -7  -3   2   41.10    6.10
   7  -3  -2   41.30    6.70
  -7  -3   2   44.20    5.10
   8  -3   2  191.38   15.90
   8   3  -2  171.88   15.70
   8   3  -2  162.18   15.60
   8   3  -2  173.48   16.50
  -8  -3  -2  184.78   16.00
  -8   3   2  179.98   16.10
  -8   3   2  173.78   16.10
  -8  -3  -2  201.08   16.80
   8  -3   2  183.98   16.90
   8  -3  -2  177.38   15.90
   8   3   2  196.48   16.50
   8   3   2  191.48   15.70
  -8  -3   2  181.48   16.70
   8  -3  -2  150.48   16.80
  -8   3  -2  198.18   16.30
  -8   3  -2  209.98   18.60
   8   3   2  196.28   15.80
  -9   3   2  281.47   26.40
   9   3  -2  292.17   26.90
  -9  -3  -2  363.56   27.20
   9  -3   2  345.77   26.40
   9   3  -2  284.27   26.10
  -9   3   2  280.37   26.40
  -9  -3  -2  339.67   26.40
   9   3  -2  282.77   26.00
   9   3   2  341.67   26.10
   9   3   2  344.97   26.90
  -9  -3   2  268.97   26.30
  -9   3  -2  345.07   26.50
  -9  -3   2  300.07   27.00
   9  -3  -2  286.27   26.20
   9   3   2  354.16   26.20
  -9   3  -2  310.97   27.70
 -10   3   2  282.67   26.50
 -10  -3  -2  314.27   26.10
 -10  -3  -2  317.47   26.40
 -10   3   2  303.87   26.60
  10   3  -2  278.37   25.90
  10   3  -2  300.97   27.20
 -10  -3  -2  331.67   27.50
  10   3  -2  298.77   26.10
  10  -3   2  328.17   26.40
  10   3   2  326.37   26.20
 -10  -3   2  316.47   27.30
 -10   3  -2  357.46   26.90
 -10  -3   2  288.27   26.50
  10  -3  -2  305.87   26.30
 -10   3  -2  310.97   26.40
  11   3  -2   65.39    8.40
 -11   3   2   54.99    9.20
 -11   3   2   64.09    9.00
  11   3  -2   56.89   11.00
 -11   3  -2   44.40    8.50
  11  -3  -2   66.59    8.60
 -11  -3   2   61.89   12.30
 -11  -3   2   63.59    8.90
   0   4  -2    5.10    1.30
   0   4   2    6.20    1.30
   0  -4   2    6.50    1.30
   0   4   2    6.00    1.30
   0   4  -2    5.50    1.30
   0   4  -2    5.40    1.20
   0   4   2    6.50    1.10
   0   4  -2    6.10    1.30
   1   4  -2  479.25   44.70
  -1   4   2  479.85   44.70
  -1  -4  -2  557.84   44.90
  -1   4   2  485.65   44.60
   1  -4   2  575.54   44.70
   1  -4   2  581.34   44.60
  -1   4  -2  601.94   44.70
   1   4   2  613.34   44.60
  -1   4  -2  582.34   44.70
   1   4   2  605.14   44.80
   1   4   2  601.14   44.60
  -1  -4   2  482.55   44.70
   1   4   2  601.74   44.60
  -1  -4   2  488.75   44.70
  -1   4  -2  614.44   44.80
  -1   4  -2  598.24   44.80
   2   4  -2  497.25   38.90
   2   4  -2  504.35   38.90
  -2   4   2  489.15   38.70
  -2  -4  -2  449.26   38.80
  -2   4   2  495.45   38.70
  -2  -4  -2  504.25   38.90
  -2   4   2  496.35   38.70
   2  -4   2  471.65   38.80
   2  -4   2  466.75   38.70
  -2   4   2  485.05   38.90
  -2  -4   2  497.95   38.90
   2  -4  -2  503.65   38.80
   2   4   2  476.65   38.80
   2   4   2  497.85   38.70
  -2   4  -2  458.05   38.80
  -2   4  -2  484.55   38.80
  -2   4  -2  492.35   38.90
  -2  -4   2  491.35   38.90
   2   4   2  466.35   38.80
  -2   4  -2  475.55   38.80
   2   4   2  479.75   38.90
  -3   4   2  497.15   37.20
  -3  -4  -2  431.96   37.00
  -3   4   2  475.35   37.00
   3   4  -2  469.75   37.20
   3   4  -2  457.05   37.10
   3   4  -2  468.55   37.10
   3  -4   2  449.26   37.00
  -3  -4  -2  468.85   37.00
  -3   4   2  475.75   37.00
   3  -4   2  440.06   37.00
   3   4   2  463.65   36.90
  -3   4  -2  461.05   37.10
  -3  -4   2  476.35   37.20
  -3   4  -2  450.15   37.00
  -3   4  -2  443.76   36.80
   3   4   2  443.86   37.00
  -3  -4   2  478.85   37.10
   3   4   2  431.96   37.00
   3  -4  -2  483.65   37.10
   4  -4   2  244.08   24.50
  -4   4   2  323.17   24.50
   4   4  -2  328.87   24.30
   4   4  -2  338.17   24.70
  -4   4  -2  247.88   24.50
   4  -4  -2  325.57   24.60
   4   4   2  244.88   24.30
  -4  -4   2  337.17   24.70
   4  -4  -2  328.27   24.60
   5   4  -2   82.09    8.30
  -5  -4  -2  111.69    9.10
   5   4  -2   79.79    8.70
  -5  -4  -2  108.09    8.60
  -5   4   2   79.59    8.40
  -5   4   2   87.29    8.70
   5  -4   2  113.09    8.60
   5  -4   2  109.19    9.00
  -5   4   2   84.39    8.80
   5   4  -2   82.19    8.50
  -5   4  -2   97.79    9.10
   5   4   2  113.29    8.80
   5  -4  -2   85.19    8.50
  -5   4  -2  112.99    8.70
   5   4   2  109.99    8.40
   5   4   2  108.19    8.50
  -5  -4   2   83.29    8.90
   5  -4  -2   79.29    8.90
  -6   4   2  420.26   34.40
  -6   4   2  397.66   34.10
   6   4  -2  409.76   34.00
   6   4  -2  403.96   34.40
  -6  -4  -2  442.06   34.30
  -6  -4  -2  435.56   34.40
   6  -4   2  437.46   34.40
   6  -4   2  419.96   34.20
   6   4  -2  407.06   34.10
  -6  -4   2  401.46   34.30
   6  -4  -2  400.06   34.40
  -6   4  -2  404.06   34.50
   6   4   2  428.36   34.00
   6  -4  -2  414.26   34.20
  -6  -4   2  412.76   34.40
   6   4   2  425.46   34.10
  -6   4  -2  447.96   34.30
   6   4   2  426.76   34.30
  -6   4  -2  461.75   34.40
   7  -4   2  156.58   12.10
   7  -4   2  157.38   13.10
  -7   4   2  120.39   12.10
  -7  -4  -2  150.88   12.80
  -7  -4  -2  159.88   12.30
   7   4  -2  115.89   11.90
   7   4  -2  116.29   12.40
  -7   4   2  116.59   16.10
   7   4  -2  123.69   11.90
  -7   4   2  119.79   12.20
  -7   4  -2  159.78   12.40
  -7  -4   2  117.09   12.10
   7   4   2  156.08   12.00
   7   4   2  149.88   12.50
   7   4   2  149.09   12.10
  -7   4  -2  157.98   12.40
  -7  -4   2  113.89   12.70
   7  -4  -2  118.29   13.00
   7  -4  -2  124.79   12.10
  -8   4   2   11.80    4.10
   8  -4   2   11.60    3.50
   8   4  -2   15.80    3.50
  -8  -4  -2   18.30    4.50
  -8  -4  -2   15.60    5.20
   8   4  -2   11.30    4.40
   8  -4   2   16.60    5.70
   8   4  -2   15.20    3.90
  -8   4  -2   15.00    4.10
   8   4   2   14.00    3.60
   8   4   2   16.40    4.50
  -8  -4   2   15.40    5.30
  -8  -4   2   14.70    4.00
   8   4   2   13.20    3.60
  -8   4  -2   19.10    4.20
   8  -4  -2   15.40    3.60
  -9   4   2    5.00    3.80
   9  -4   2    2.30    3.20
  -9   4   2   -1.20    3.50
  -9  -4  -2    4.10    6.10
   9   4  -2    2.60    5.10
  -9  -4  -2    0.30    3.50
   9   4  -2    7.10    3.60
  -9  -4   2    3.90    6.00
   9   4   2    0.90    3.30
   9  -4  -2    0.60    3.50
  -9   4  -2   -0.20    3.70
  -9  -4   2    3.10    4.00
   9   4   2    0.60    4.90
  -9   4  -2    1.30    3.90
   9   4   2    4.00    3.10
  10  -4   2   -2.20    4.40
  10   4  -2   -2.90    4.40
 -10  -4  -2    3.80    4.30
  10   4  -2    6.90    4.10
 -10   4   2    2.20    4.40
 -10   4   2    5.40    4.40
  10   4  -2    3.40    6.30
 -10   4  -2    1.90    4.30
 -10  -4   2   -0.40    4.30
  10   4   2    8.60    3.90
  10   4   2    1.50    4.90
 -10   4  -2    0.80    4.40
 -10  -4   2    1.90    6.50
  10  -4  -2    3.10    4.10
  11   4  -2    1.30    6.80
 -11  -4  -2   12.30    5.10
 -11  -4  -2   21.50    6.20
 -11   4   2    6.80    5.20
 -11   4   2   10.60    5.70
  11   4  -2   18.20    4.70
  11  -4   2   13.80    5.00
  11   4   2   18.50    4.80
 -11   4  -2    9.90    5.80
  11   4   2   20.20    7.00
  11  -4  -2   12.90    5.10
 -11  -4   2    9.90    5.30
 -11   4  -2   10.80    5.60
   0  -5   2  811.72   66.19
   0   5  -2  831.62   66.19
   0   5   2  808.12   66.19
   0   5   2  845.32   66.29
   0   5  -2  830.62   66.29
   0   5   2  844.72   66.29
   0   5  -2  843.02   66.39
   0   5  -2  826.22   66.19
   1  -5   2   14.80    2.30
  -1   5   2   12.60    2.20
   1  -5   2   15.50    1.90
   1   5  -2   12.00    2.20
   1   5  -2   12.10    1.90
   1   5  -2   12.70    2.30
  -1   5   2   11.10    2.00
  -1  -5  -2   20.20    2.20
  -1   5   2   12.00    2.20
   1   5   2   18.30    1.80
   1   5   2   17.10    2.40
  -1   5  -2   16.10    2.20
  -1   5  -2   17.70    2.20
  -1  -5   2   13.30    2.10
  -1   5  -2   19.50    2.10
  -1   5  -2   18.00    2.00
   1   5   2   18.20    1.90
   1   5   2   17.30    2.00
  -2   5   2  544.95   43.50
  -2   5   2  506.95   43.30
  -2   5   2  519.85   43.20
   2  -5   2  543.15   43.30
  -2  -5  -2  568.64   43.40
   2   5  -2  515.05   43.40
   2   5  -2  530.45   43.40
  -2   5   2  519.05   43.20
   2  -5   2  535.65   43.30
   2   5   2  535.25   43.30
   2  -5  -2  544.45   43.30
   2   5   2  534.55   43.40
  -2  -5   2  536.35   43.40
  -2   5  -2  540.55   43.30
   2   5   2  565.54   43.30
  -2   5  -2  544.05   43.30
  -2  -5   2  538.15   43.50
   2   5   2  562.04   43.30
  -2   5  -2  570.04   43.50
  -2   5  -2  569.74   43.30
  -3  -5  -2   41.00    4.70
   3  -5   2   46.10    4.60
  -3  -5  -2   43.90    4.50
   3  -5   2   45.20    4.30
  -3   5  -2   49.20    4.40
  -3   5  -2   39.40    4.10
   3   5   2   41.40    4.30
  -3   5  -2   48.20    4.60
   3   5   2   48.60    4.20
   3   5   2   43.70    4.50
  -3   5  -2   47.70    4.60
   3   5   2   43.30    4.50
  -4  -5  -2   38.30    4.90
  -4  -5  -2   48.30    4.60
   4  -5   2   44.20    4.90
   4  -5   2   44.50    4.40
   4   5   2   42.50    4.20
  -4   5  -2   45.00    4.40
   4   5   2   40.80    4.50
  -4   5  -2   42.70    4.50
  -4   5  -2   43.70    4.90
   4   5   2   39.70    4.50
   5   5  -2   17.00    2.90
   5  -5   2   16.70    3.40
  -5   5   2   19.90    3.40
   5   5  -2   17.50    3.40
  -5   5   2   20.70    3.60
  -5  -5  -2   19.50    3.80
  -5  -5  -2   19.70    3.30
   5  -5   2   19.80    3.20
  -5   5   2   15.40    2.90
   5   5  -2   19.30    3.90
  -5  -5   2   20.10    3.20
  -5  -5   2   18.50    3.70
   5   5   2   16.90    3.70
   5   5   2   18.60    3.00
   5  -5  -2   16.10    3.10
   5  -5  -2   12.70    3.60
  -5   5  -2   19.40    3.10
   5   5   2   16.70    3.20
   5   5   2   18.10    3.20
  -5   5  -2   16.20    3.20
  -6  -5  -2    8.80    2.90
  -6   5   2    9.10    2.50
   6  -5   2   11.90    2.80
  -6   5   2   10.30    3.70
   6  -5   2   11.70    3.80
   6   5  -2   10.80    2.60
   6   5  -2    8.60    2.80
  -6   5   2   11.00    3.10
   6   5  -2   10.50    3.30
  -6  -5  -2   12.50    4.00
  -6   5  -2   11.10    2.90
   6   5   2   11.40    2.90
   6   5   2    9.90    2.50
   6  -5  -2    9.60    2.80
  -6  -5   2   12.30    3.80
  -6   5  -2   14.10    4.30
   6   5   2    7.60    2.40
   6  -5  -2   11.40    4.20
  -6   5  -2   10.90    2.90
  -6  -5   2    9.00    2.70
  -7   5   2    4.50    2.70
   7   5  -2    3.40    2.90
  -7  -5  -2   11.20    4.50
   7   5  -2    6.20    2.90
   7  -5   2   -1.30    4.60
   7   5  -2    5.00    3.60
  -7  -5  -2   10.10    3.70
   7  -5   2    7.40    3.20
   7   5   2    8.90    2.70
  -7   5  -2    4.40    2.80
   7   5   2    6.40    3.10
  -7  -5   2    3.80    4.50
  -7   5  -2    6.20    3.30
  -7  -5   2    8.30    3.10
   7   5   2    7.10    3.40
  -8  -5  -2   68.09    8.60
  -8   5   2   76.89    8.00
  -8   5   2   80.29    8.30
   8   5  -2   83.59    8.90
  -8  -5  -2   69.19    9.80
   8   5  -2   77.29    8.00
   8   5  -2   77.39    7.80
   8  -5   2   72.09    7.90
   8   5   2   60.99    8.10
   8   5   2   65.39    8.40
  -8   5  -2   69.99    8.20
   8  -5  -2   74.89    7.90
   8   5   2   71.49    7.70
  -8  -5   2   81.49   10.00
  -8  -5   2   73.09    8.30
  -8   5  -2   77.19    8.00
  -9   5   2   65.59    7.50
  -9  -5  -2   35.90    6.90
   9   5  -2   68.49    8.10
  -9   5   2   57.29    7.10
  -9   5  -2   45.20    7.10
  -9  -5   2   70.09   10.30
  -9  -5   2   55.29    7.20
   9  -5  -2   57.49    7.00
   9   5   2   34.60    6.20
  -9   5  -2   34.70    7.20
   9   5   2   43.80    7.90
   9   5   2   44.90    8.30
 -10  -5  -2  121.59   12.30
  10   5  -2  106.09   11.70
  10  -5   2  135.09   12.30
 -10   5   2  109.99   12.40
 -10   5   2  108.29   12.50
  10   5  -2  110.99   13.20
  10   5   2  142.59   12.10
  10  -5  -2  114.19   13.00
 -10  -5   2   96.59   12.40
 -10   5  -2  130.69   12.70
  10   5   2  137.89   13.10
 -10   5  -2  136.19   12.60
  10   5   2  142.09   12.00
 -11   5   2   37.60    8.50
  11  -5   2   62.89    9.60
 -11  -5  -2   52.99    8.70
  11   5  -2   50.69    9.70
  11   5   2   50.29    7.80
  11  -5  -2   41.60    9.10
 -11   5  -2   51.39    8.70
  11   5   2   66.09   10.20
 -11   5  -2   49.70    9.00
   0   6  -2    0.30    1.30
   0   6  -2    1.30    1.40
   0   6   2    1.90    1.30
   0   6   2   -0.80    1.30
   0   6  -2    1.20    1.00
   0   6   2    1.40    1.20
   0   6  -2    5.10    1.50
  -1  -6  -2   72.59    5.70
  -1   6   2   56.89    5.40
   1   6  -2   54.69    5.40
   1   6  -2   54.99    5.70
   1  -6   2   59.59    5.50
  -1   6   2   51.69    5.50
   1   6  -2   54.39    5.60
  -1   6   2   56.19    5.70
  -1   6  -2   70.29    5.50
  -1   6  -2   66.69    5.70
   1   6   2   71.39    5.30
   1   6   2   58.99    6.00
   1   6   2   70.39    5.80
  -1  -6   2   55.29    5.60
  -1  -6   2   57.19    5.70
  -1   6  -2   65.89    5.60
  -1   6  -2   70.69    5.50
   2   6  -2  987.40   77.19
   2   6  -2  988.40   77.09
  -2   6   2  965.90   76.79
  -2  -6  -2  966.80   77.19
   2   6  -2  979.90   77.19
  -2   6   2  972.50   77.19
   2  -6   2  954.00   76.99
  -2   6   2  935.41   76.79
  -2   6   2 1002.80   76.99
  -2  -6   2  967.90   77.29
   2   6   2  938.21   76.99
   2  -6  -2 1000.20   77.09
  -2   6  -2 1002.10   77.29
   2   6   2  974.00   76.99
  -2   6  -2  962.70   76.99
   2   6   2  867.31   77.09
   2   6   2  941.51   77.19
  -2   6  -2  978.40   76.99
  -2   6  -2  951.30   76.99
  -2  -6   2  981.30   77.09
  -3   6   2   22.70    3.30
   3   6  -2   22.20    3.00
  -3  -6  -2   27.20    3.30
   3  -6   2   26.20    3.90
   3   6  -2   25.20    3.20
  -3   6   2   20.10    2.80
  -3   6   2   19.00    2.70
   3  -6   2   21.90    3.10
  -3   6   2   19.00    4.40
  -3   6  -2   23.60    2.90
   3   6   2   25.00    3.30
   3   6   2   25.80    2.80
  -3   6  -2   24.10    3.40
  -3   6  -2   23.90    2.90
  -3   6  -2   24.60    3.10
   3  -6  -2   19.30    3.00
   3   6   2   22.20    3.30
   3   6   2   24.50    2.90
  -3  -6   2   26.70    3.30
  -3  -6   2   22.50    3.70
   4   6  -2  423.06   30.00
  -4  -6  -2  309.67   29.80
  -4   6   2  402.56   30.10
   4  -6   2  334.77   29.70
  -4   6   2  411.26   29.80
  -4  -6  -2  324.67   29.80
  -4   6   2  409.06   29.70
   4  -6   2  338.07   29.90
   4   6  -2  407.36   30.10
   4   6  -2  414.96   30.00
   4   6   2  344.57   29.60
  -4  -6   2  401.46   30.00
  -4   6  -2  348.87   29.90
  -4   6  -2  350.86   30.00
  -4   6  -2  351.56   29.80
   4  -6  -2  403.36   29.90
  -4   6  -2  334.47   29.50
   4   6   2  323.77   29.80
   4   6   2  337.17   29.90
  -4  -6   2  424.46   30.10
   4   6   2  333.97   29.80
  -5  -6  -2  128.09   12.10
   5  -6   2  121.49   11.80
  -5   6   2  131.19   11.30
   5   6  -2  128.89   13.00
  -5  -6  -2  133.39   11.60
   5  -6   2  132.19   11.50
   5   6  -2  137.39   11.60
   5   6  -2  136.39   11.80
  -5   6   2  134.89   11.70
  -5   6   2  130.09   11.70
   5   6  -2  130.39   11.10
  -5  -6   2  139.89   12.10
   5   6   2  132.09   11.60
   5   6   2  130.19   11.20
  -5   6  -2  131.19   11.50
   5   6   2  130.89   11.50
  -5   6  -2  139.29   12.00
  -5   6  -2  135.99   11.70
   5  -6  -2  134.19   11.50
  -5  -6   2  133.09   11.60
   6   6  -2  514.55   39.10
   6   6  -2  520.35   38.90
  -6   6   2  515.65   39.00
  -6  -6  -2  440.36   39.10
  -6  -6  -2  437.96   38.80
   6  -6   2  442.66   38.80
   6   6  -2  508.25   38.50
   6  -6   2  455.45   39.10
  -6   6   2  529.55   39.20
  -6   6   2  522.35   38.80
   6   6   2  429.26   38.80
   6   6   2  443.26   38.50
  -6  -6   2  540.55   39.30
   6  -6  -2  516.15   38.90
  -6   6  -2  444.46   38.80
   6   6   2  435.06   39.60
  -6   6  -2  446.06   38.90
  -6  -6   2  504.85   39.00
   6   6   2  439.26   38.90
   7   6  -2  114.69   10.60
   7  -6   2  120.99   11.30
  -7   6   2  122.89   11.40
   7   6  -2  115.59   11.50
  -7   6   2  109.99   11.00
   7   6  -2  112.19   11.10
  -7  -6  -2  124.69   12.10
  -7  -6  -2  124.09   11.10
  -7  -6   2  124.79   12.40
   7  -6  -2  113.79   10.90
  -7   6  -2  108.29   12.50
   7   6   2  122.69   11.10
   7   6   2  120.09   10.60
   7   6   2  128.19   11.30
   8   6  -2  251.97   21.50
  -8  -6  -2  209.98   21.30
   8   6  -2  260.87   20.60
  -8   6   2  249.08   20.60
   8  -6   2  236.58   20.60
   8   6  -2  246.18   20.30
  -8   6   2  244.08   20.90
  -8   6  -2  222.38   20.70
  -8   6  -2  235.38   20.60
  -8  -6   2  243.28   20.80
  -8  -6   2  259.87   21.80
   8   6   2  231.88   20.30
   8  -6  -2  261.77   20.70
   8   6   2  226.48   20.80
   9  -6   2   34.30    5.80
  -9   6   2   24.50    5.50
  -9   6   2   25.80    5.00
  -9  -6  -2   22.90    5.30
   9   6  -2   30.50    4.90
   9   6   2   15.70    4.40
  -9  -6   2   27.40    5.40
  -9   6  -2   18.20    4.80
  -9   6  -2   19.40    4.70
   9  -6  -2   22.00    4.80
   9   6   2   19.30    5.20
   9   6   2   20.50    4.60
  10   6  -2   21.30    4.60
 -10  -6  -2   24.10    5.70
  10   6  -2   17.00    6.20
 -10   6   2   15.20    5.10
  10   6  -2   16.50    4.70
 -10   6   2   10.60    5.40
  10  -6   2   25.80    5.20
 -10   6  -2   24.30    5.40
  10   6   2   32.60    6.40
  10   6   2   25.60    6.10
  10  -6  -2   20.30    6.40
 -10   6  -2   16.60    5.10
  10   6   2   24.30    4.90
 -10  -6   2   12.70    5.40
  11   6  -2   20.80    6.00
  11   6  -2   21.60    7.20
 -11  -6  -2   22.70    6.70
 -11   6   2   16.30    6.10
 -11   6   2   21.30    5.90
  11   6  -2   18.40    5.30
  11  -6   2   25.10    5.90
  11   6   2   28.10    5.50
  11  -6  -2   25.90    5.90
 -11   6  -2   18.00    5.60
 -11   6  -2   19.90    5.90
  11   6   2   26.50    7.20
  11   6   2   20.40    5.50
 -11  -6   2   23.40    6.50
   0   7  -2  135.49   11.30
   0   7  -2  136.39   11.00
   0   7  -2  126.99   11.10
   0   7   2  128.19   11.20
   0   7   2  124.19   11.20
   0   7  -2  134.99   11.20
   0   7   2  138.09   11.00
   1   7  -2  372.56   33.60
  -1   7   2  390.36   33.40
  -1   7   2  371.56   33.60
  -1  -7  -2  446.36   33.70
   1  -7   2  429.26   33.30
   1   7  -2  397.06   33.50
   1   7  -2  377.16   33.50
  -1   7   2  379.56   33.50
  -1   7  -2  448.36   33.60
  -1   7  -2  431.96   33.50
   1   7   2  442.86   33.30
  -1  -7   2  375.56   33.70
   1   7   2  451.05   33.30
   1   7   2  432.46   33.40
  -1   7  -2  434.16   33.50
   1   7   2  447.46   33.70
  -1   7  -2  445.06   33.80
   2   7  -2 2362.26  204.48
   2  -7   2 2672.43  204.28
   2   7  -2 2334.47  204.38
  -2  -7  -2 2761.62  204.58
  -2   7   2 2413.66  204.58
   2   7  -2 2417.16  204.38
  -2   7   2 2393.56  204.28
  -2   7  -2 2749.62  204.38
   2   7   2 2747.63  204.18
  -2  -7   2 2367.56  204.58
  -2  -7   2 2399.86  204.38
   2   7   2 2722.43  204.38
  -2   7  -2 2694.03  204.38
   2   7   2 2681.53  204.58
   2   7   2 2740.43  204.28
   2  -7  -2 2378.06  204.28
  -2   7  -2 2717.63  204.38
  -2   7  -2 2706.73  204.68
   3   7  -2   30.00    3.90
  -3   7   2   33.70    3.40
  -3   7   2   27.40    3.40
  -3   7   2   33.60    4.00
   3   7  -2   32.80    4.20
   3   7  -2   31.10    4.50
   3   7  -2   32.00    3.60
  -3   7   2   29.50    3.60
   3  -7  -2   30.80    3.80
  -3  -7   2   35.00    4.70
  -3  -7   2   31.90    3.90
   4  -7   2   10.50    2.50
  -4  -7  -2    7.60    3.70
  -4   7   2   13.40    3.00
  -4   7   2   11.20    2.10
  -4  -7  -2   10.20    2.70
  -4   7   2   12.80    2.50
   4   7  -2   13.70    2.60
   4   7  -2   15.20    2.70
   4   7   2    9.80    2.60
   4   7   2    9.50    2.80
   4   7   2   10.40    2.10
  -4   7  -2   14.00    3.10
   4  -7  -2   13.80    2.40
  -4   7  -2   10.20    2.20
  -4   7  -2    8.90    2.00
   4   7   2   12.00    2.60
  -4  -7   2   14.10    2.70
  -4   7  -2    9.70    2.40
  -4  -7   2   13.70    3.50
   5   7  -2   83.99    7.40
  -5  -7  -2   65.19    8.40
  -5  -7  -2   65.29    7.20
   5   7  -2   77.39    8.40
   5   7  -2   82.89    7.40
  -5   7   2   80.99    6.80
   5  -7   2   69.29    7.10
   5  -7   2   76.09    9.40
  -5   7   2   78.49    7.40
   5   7   2   59.19    7.00
  -5   7  -2   69.59    6.90
   5   7   2   61.59    6.70
   5   7   2   63.29    7.80
  -5   7  -2   72.79    7.80
  -5  -7   2   79.59    7.30
  -5   7  -2   70.59    7.20
   5   7   2   60.89    6.80
   5  -7  -2   83.09    7.20
  -6   7   2  954.80   83.39
   6   7  -2  993.20   82.79
  -6  -7  -2 1045.30   82.79
  -6  -7  -2 1036.80   83.69
   6  -7   2 1064.09   82.69
   6   7  -2  999.80   82.69
  -6   7   2 1001.80   82.59
   6   7   2 1043.90   82.69
  -6  -7   2 1010.60   82.99
  -6   7  -2 1062.99   82.79
   6   7   2 1086.59   82.79
  -6   7  -2 1068.19   82.99
   6  -7  -2 1027.50   82.69
   6   7   2 1062.79   82.39
  -6  -7   2  957.90   82.79
  -6   7  -2 1079.19   82.79
   7  -7   2    5.80    2.90
   7   7  -2    4.30    3.60
  -7   7   2    2.90    2.90
   7   7  -2    1.10    2.80
   7   7  -2    0.90    4.00
  -7   7   2    4.80    2.80
  -7  -7  -2    7.50    3.60
  -7  -7   2    7.50    3.40
   7   7   2    4.50    3.30
  -7   7  -2    7.20    3.30
   7   7   2    9.10    2.90
   7  -7  -2    1.30    2.90
  -7  -7   2    6.30    7.70
  -7   7  -2    6.50    2.90
   8  -7   2  474.85   37.30
   8   7  -2  447.86   37.20
   8   7  -2  435.36   36.80
  -8   7   2  416.66   37.40
  -8   7   2  444.66   37.20
  -8  -7  -2  465.45   37.40
   8   7  -2  445.76   37.60
  -8   7  -2  464.75   37.30
   8   7   2  479.15   37.30
  -8   7  -2  472.05   37.50
   8  -7  -2  440.56   37.30
   8   7   2  474.75   37.50
  -8  -7   2  416.56   37.40
   8   7   2  460.35   36.90
  -9  -7  -2  229.58   19.60
   9   7  -2  203.38   19.10
   9   7  -2  218.58   19.90
  -9   7   2  240.18   20.30
   9   7  -2  206.08   19.20
   9  -7   2  236.38   19.50
  -9   7   2  204.58   19.60
  -9   7  -2  229.48   19.70
   9  -7  -2  200.28   19.40
   9   7   2  251.27   20.00
  -9   7  -2  231.48   19.50
  -9  -7   2  187.68   19.50
   9   7   2  226.28   19.00
   9   7   2  236.38   19.50
  10   7  -2   43.00    7.80
 -10   7   2   41.70    7.70
 -10  -7  -2   37.80    8.20
  10   7  -2   44.90    8.30
 -10   7   2   45.20    7.60
  10   7  -2   35.30    7.00
  10  -7   2   49.40    7.20
 -10  -7   2   47.00    8.00
  10   7   2   35.30    7.00
  10  -7  -2   51.39    7.30
  10   7   2   46.40    8.60
 -10   7  -2   56.09    7.60
  10   7   2   37.90    7.70
 -10   7  -2   40.80    7.90
   0   8   2    1.00    1.70
   0   8  -2    1.40    1.10
   0   8   2    1.20    1.50
   0  -8   2    0.80    1.60
   0   8  -2    1.10    1.50
   0   8   2    1.60    1.70
   0   8  -2    2.70    1.80
   1  -8   2   59.29    5.40
  -1  -8  -2   62.69    5.80
  -1   8  -2   52.89    5.90
   1   8   2   58.59    5.30
  -1   8  -2   58.39    5.40
  -1   8  -2   60.39    5.80
   1   8   2   59.79    5.20
  -1   8  -2   58.69    5.80
   1   8   2   61.89    5.40
   1   8   2   57.59    5.90
   2   8  -2   25.00    3.60
  -2   8   2   22.40    3.40
   2   8  -2   23.20    3.60
  -2   8   2   26.50    3.50
   2  -8   2   19.60    3.00
  -2  -8  -2   17.30    3.40
  -2   8  -2   16.40    2.70
  -2   8  -2   18.90    3.30
  -2   8  -2   20.80    3.30
   2   8   2   18.10    3.50
  -2  -8   2   24.80    3.40
   2   8   2   18.10    2.80
   2   8   2   16.50    3.10
   2  -8  -2   25.40    3.10
  -2   8  -2   17.20    3.60
  -3   8   2  711.73   49.10
  -3  -8  -2  514.95   48.80
  -3   8   2  696.03   48.50
  -3   8   2  708.43   48.50
  -3   8  -2  521.15   48.60
   3  -8  -2  710.53   48.80
  -3  -8   2  713.13   49.10
  -3   8  -2  527.25   48.60
   3   8   2  514.15   48.80
  -3   8  -2  514.95   48.60
  -3  -8   2  692.13   49.00
   3   8   2  519.65   48.40
  -3   8  -2  537.75   48.90
  -4   8   2  928.01   70.99
  -4   8   2  944.01   70.99
   4  -8   2  845.32   71.09
  -4   8   2  936.51   71.49
  -4  -8  -2  832.62   71.29
  -4   8   2  944.31   70.89
   4   8  -2  917.61   71.39
   4   8  -2  936.91   71.39
   4   8  -2  953.40   71.39
  -4   8  -2  840.52   71.09
  -4  -8   2  944.61   71.39
  -4   8  -2  851.81   71.09
   4   8   2  834.82   71.29
   4   8   2  811.82   71.09
   4   8   2  844.82   71.19
   4  -8  -2  929.91   71.19
  -4  -8   2  923.31   71.49
  -4   8  -2  851.11   70.99
   4   8   2  857.51   70.89
  -4   8  -2  843.62   71.39
   5  -8   2  718.83   57.39
  -5  -8  -2  719.13   57.59
  -5   8  -2  731.43   57.09
   5   8   2  712.53   57.59
  -5   8  -2  691.93   57.29
   5   8   2  728.13   57.59
   5   8   2  703.23   57.09
  -5   8  -2  704.73   57.69
   5   8   2  708.03   57.39
  -5   8  -2  715.73   57.49
  -6  -8  -2  219.08   19.20
  -6   8   2  234.58   19.40
   6   8  -2  218.88   20.00
   6  -8   2  227.38   19.00
  -6   8   2  231.18   19.20
  -6   8   2  238.88   18.80
  -6   8  -2  202.08   20.10
  -6   8  -2  227.08   19.00
   6   8   2  219.48   18.60
   6   8   2  221.08   19.20
  -6   8  -2  226.08   19.30
   7   8  -2   13.90    3.50
   7   8  -2   15.40    4.40
   7   8  -2   16.00    4.10
  -7  -8  -2   21.70    5.50
  -7   8   2   19.60    4.30
   7  -8   2   25.60    4.70
  -7   8   2   14.30    4.20
  -7  -8   2   12.80    4.50
   7   8   2   22.60    3.90
   7   8   2   24.90    3.90
   7   8   2   23.90    4.50
   7  -8  -2   11.20    3.90
  -7   8  -2   29.90    4.90
  -7   8  -2   24.00    4.70
  -8   8   2    8.80    3.80
  -8  -8  -2   13.40    4.50
   8   8  -2    4.90    3.80
  -8   8   2    6.10    3.30
   8   8  -2   11.40    3.90
   8   8  -2    4.00    4.50
   8  -8   2   12.30    4.00
   8   8   2   17.10    4.60
  -8  -8   2    6.60    4.20
   8  -8  -2    7.90    3.80
  -8   8  -2   11.50    4.10
   8   8   2   16.10    4.10
   8   8   2   15.70    4.40
  -8   8  -2   11.90    3.90
  -9   8   2   45.60    6.80
  -9   8   2   31.90    7.20
  -9  -8  -2   45.30    7.80
   9   8  -2   37.50    7.20
   9   8  -2   52.99    8.30
   9  -8   2   65.99    7.50
   9   8  -2   41.10    7.20
  -9  -8   2   40.70    7.70
   9   8   2   56.29    7.70
   9  -8  -2   33.30    7.20
   9   8   2   55.89    7.70
  -9   8  -2   59.49    7.60
  -9   8  -2   58.49    7.50
   9   8   2   51.29    8.10
  10   8  -2    6.20    6.20
  10   8  -2    6.70    6.00
 -10   8   2    5.00    4.90
  10   8  -2    9.30    5.10
  10  -8   2   13.10    4.90
 -10  -8  -2    4.30    5.70
 -10   8   2    6.50    4.40
 -10  -8   2    6.50    5.50
  10   8   2    4.90    5.30
  10   8   2    6.90    4.60
 -10   8  -2   10.50    5.10
  10   8   2   10.80    5.90
 -10   8  -2    7.40    4.90
  10  -8  -2   12.70    5.10
   0   9   2  140.59   12.00
   0   9  -2  140.29   12.10
   0   9  -2  138.39   11.60
   0   9   2  133.09   12.00
   0   9  -2  141.29   11.80
   0  -9   2  134.69   12.00
   0   9   2  139.39   11.50
  -1   9   2   13.90    2.50
  -1   9   2   12.20    2.60
   1   9  -2   11.50    2.20
   1  -9   2    8.10    2.00
   1   9  -2   12.50    2.60
  -1  -9  -2    8.60    2.40
  -1   9  -2   10.10    2.20
   1  -9  -2   13.60    2.40
   1   9   2    9.70    1.90
  -1   9  -2    8.30    2.50
   1   9   2    8.40    1.70
   1   9   2    5.70    2.40
  -1   9  -2    8.30    1.90
  -1   9  -2    6.90    2.40
  -1  -9   2   13.10    2.60
   2   9  -2    1.80    1.80
  -2  -9  -2    1.50    2.40
  -2   9   2    4.20    2.20
  -2   9   2    1.80    2.20
   2  -9   2    3.00    2.00
   2   9  -2    3.10    2.50
   2   9  -2    2.40    2.20
  -2   9  -2    2.30    1.50
  -2   9  -2    3.30    2.00
  -2   9  -2    3.10    2.10
   2   9   2    2.70    1.70
  -2  -9   2    2.30    2.30
   2  -9  -2    2.50    2.10
  -2   9  -2    2.40    2.20
   2   9   2    1.60    2.20
   2   9   2   -0.30    1.80
   3  -9   2  573.74   43.90
   3   9  -2  503.65   44.10
  -3   9   2  524.15   44.30
   3   9  -2  517.45   44.00
  -3   9   2  497.75   43.80
   3   9  -2  520.15   44.30
  -3   9   2  482.85   43.60
  -3  -9  -2  581.04   44.30
  -3   9   2  501.05   43.60
  -3   9  -2  590.24   44.00
   3   9   2  569.54   43.90
  -3   9  -2  587.74   44.00
  -3  -9   2  519.95   44.30
   3  -9  -2  507.65   43.90
  -3   9  -2  578.84   44.00
  -3   9  -2  574.54   44.40
   3   9   2  564.74   44.30
   3   9   2  598.24   44.00
   3   9   2  577.74   44.00
   4   9  -2   12.90    2.90
  -4   9   2   12.00    2.90
  -4   9   2   10.50    2.20
   4   9  -2   10.70    4.10
   4   9  -2    9.00    2.80
  -4   9   2   10.70    2.70
  -4   9   2   10.70    3.40
   4  -9  -2   12.40    3.00
   4   9   2   20.20    4.20
  -4   9  -2   18.70    3.60
  -4  -9   2   12.70    3.40
   4   9   2   17.70    3.40
   5  -9   2  213.68   17.90
  -5   9   2  169.08   17.40
  -5  -9  -2  221.78   18.10
   5   9   2  220.08   17.50
  -5   9  -2  217.78   17.70
   5   9   2  226.38   17.80
  -5   9  -2  222.58   18.20
   5   9   2  227.28   18.20
  -5   9  -2  184.08   19.20
   5   9   2  224.68   18.30
   5  -9  -2  172.28   17.80
  -5   9  -2  228.48   17.60
  -6   9   2  296.97   24.80
   6   9  -2  299.67   25.00
   6  -9   2  278.17   25.50
  -6   9   2  302.67   24.60
   6   9  -2  298.97   25.00
  -6   9   2  304.47   25.20
  -6   9  -2  297.27   25.10
  -6  -9   2  287.27   25.00
   6   9   2  303.37   25.00
  -6   9  -2  304.07   24.70
   6  -9  -2  302.57   24.80
   6   9   2  305.97   24.90
   6   9   2  283.37   24.40
   7   9  -2  229.38   19.00
   7   9  -2  224.98   19.00
  -7   9   2  221.58   19.20
   7  -9   2  216.38   18.60
  -7  -9  -2  201.78   18.70
  -7   9   2  220.08   18.50
  -7   9  -2  213.28   19.00
   7   9   2  218.48   18.80
  -7  -9   2  210.18   19.00
   7  -9  -2  211.58   18.70
   7   9   2  212.38   18.80
  -7   9  -2  214.88   18.70
   7   9   2  215.58   18.30
  -8  -9  -2   48.00    7.30
   8  -9   2   54.19    7.10
  -8   9  -2   52.09    7.20
   8   9   2   50.19    7.30
  -8   9  -2   52.89    7.40
   8   9   2   40.40    7.10
   8   9   2   54.09    7.50
   9   9  -2   17.20    5.70
   9  -9   2   11.20    4.80
  -9   9   2    8.30    4.30
   9   9  -2    7.80    4.50
  -9  -9  -2    7.50    5.30
  -9   9   2    2.50    4.30
   9   9   2    9.50    4.50
  -9   9  -2    9.60    4.40
   9   9   2    5.50    4.90
   9  -9  -2    2.60    4.50
  -9   9  -2    9.00    4.80
  -9  -9   2    4.50    5.00
   0 -10   2    2.30    2.10
   0  10  -2    0.80    2.20
   0  10  -2   -0.30    2.00
   0  10   2    1.90    2.20
   0  10   2    0.60    2.20
   0 -10  -2    0.80    1.80
   0  10  -2    0.90    1.70
  -1 -10  -2   46.40    5.80
  -1  10   2   60.39    5.90
   1  10  -2   62.09    5.80
  -1  10   2   60.29    6.00
   1  10  -2   60.29    6.00
   1  10  -2   58.69    5.30
   1  10   2   51.89    5.90
  -1  10  -2   44.40    5.40
  -1  10  -2   45.40    5.80
  -1  10  -2   48.90    5.90
   1  10   2   47.80    5.00
   1  10   2   48.10    4.90
  -1  10  -2   48.70    5.10
  -1 -10   2   57.79    5.80
   1 -10  -2   56.19    5.30
   2  10  -2  616.34   49.40
  -2 -10  -2  604.04   49.60
  -2  10   2  598.44   49.30
   2  10  -2  610.44   49.60
   2 -10   2  610.94   49.10
   2  10  -2  639.84   49.40
  -2  10   2  586.94   49.60
  -2  10  -2  619.54   49.20
   2  10   2  623.84   49.10
  -2 -10   2  590.14   49.70
  -2  10  -2  650.93   49.40
   2  10   2  615.14   49.60
   2 -10  -2  596.04   49.20
   2  10   2  613.24   49.10
  -2  10  -2  613.64   49.70
  -2  10  -2  608.64   49.20
  -3  10   2   39.80    5.40
   3  10  -2   31.20    5.20
  -3  10   2   35.10    5.10
   3  10  -2   31.00    5.70
   3  10   2   42.50    7.30
   3  10   2   49.00    5.60
  -3  10  -2   49.90    5.30
   3 -10  -2   36.00    4.90
  -3 -10   2   40.00    5.30
  -4  10   2  173.28   15.30
  -4  10   2  158.88   14.30
  -4  10   2  175.68   14.70
   4  10  -2  157.58   15.40
   4  10  -2  170.28   15.20
  -4  10   2  168.98   14.40
   4 -10   2  178.58   14.90
  -4 -10  -2  177.68   15.30
  -4  10  -2  180.18   14.70
  -4  10  -2  175.88   15.20
   4  10   2  173.48   14.60
  -4  10  -2  179.28   15.00
   4  10   2  178.08   15.30
  -4  10  -2  183.68   14.80
   4 -10  -2  173.68   14.90
   4  10   2  156.88   14.90
  -5  10   2   44.60    4.40
   5 -10   2   25.60    5.50
   5  10  -2   40.90    6.00
   5  10  -2   45.20    5.70
  -5 -10   2   42.40    5.60
  -5  10  -2   30.60    5.10
   5 -10  -2   50.59    6.70
  -5  10  -2   30.20    4.70
  -5  10  -2   29.40    5.40
   5  10   2   35.20    5.50
   5  10   2   28.60    4.80
  -5  10  -2   33.10    5.50
   6  10  -2  204.48   17.10
   6  10  -2  199.38   17.30
  -6  10   2  193.78   16.80
  -6  10   2  190.28   16.40
  -6  10   2  194.18   17.30
  -6 -10   2  181.18   17.20
   6 -10  -2  198.48   16.90
  -7 -10  -2   85.39    9.10
   7 -10   2   83.99    8.70
  -7  10   2   74.69    8.30
   7  10  -2   83.89    9.50
   7  10  -2   89.69    9.30
  -7  10   2   70.69    9.00
   7 -10  -2   74.49    8.80
  -7  10  -2   93.89    9.20
  -7 -10   2   78.49    9.10
  -7  10  -2   78.99    8.50
   7  10   2   75.39    9.10
   7  10   2   86.29    8.90
   7  10   2   76.49    8.40
  -8  10   2   84.39    9.30
   8 -10   2   98.69   10.00
  -8 -10  -2   97.79   10.20
  -8  10   2   86.19   10.30
   8  10  -2   90.49   10.20
   8  10  -2   78.69   10.30
  -8  10  -2   98.09    9.60
   8 -10  -2   82.69    9.80
  -8 -10   2   78.89   10.20
  -8  10  -2   93.99   10.30
   8  10   2   98.09   10.10
   8  10   2  102.89   10.40
   9  10  -2   24.70    5.90
  -9  10   2   25.00    6.30
  -9  10   2   19.00    6.80
  -9 -10  -2   30.20    6.90
   9  10  -2   26.20    6.60
   9 -10  -2   24.60    6.00
   9  10   2   44.20    7.40
  -9 -10   2   26.50    7.10
  -9  10  -2   25.20    5.90
  -9  10  -2   34.80    6.70
   9  10   2   34.60    6.50
   0  11   2  722.93   58.79
   0  11  -2  732.33   58.49
   0  11  -2  751.32   58.89
   0 -11  -2  710.33   58.89
   0 -11  -2  729.83   58.39
  -1 -11  -2  375.66   27.70
  -1  11   2  303.17   27.30
   1  11  -2  293.27   27.20
   1  11  -2  300.07   27.80
  -1  11   2  303.97   27.60
  -1  11  -2  380.86   27.10
   1  11   2  386.26   27.70
   1 -11  -2  317.17   27.00
  -2  11   2  453.25   33.10
  -2  11   2  415.86   35.10
   2  11  -2  456.75   33.40
  -2 -11  -2  380.96   33.30
   2 -11   2  393.36   32.70
   2  11  -2  448.16   33.10
  -2  11  -2  374.76   32.70
   2  11   2  349.67   32.60
  -2  11  -2  403.06   33.00
  -2  11  -2  381.36   32.70
  -2 -11   2  428.66   35.10
   2  11   2  390.76   32.70
   2  11   2  357.26   33.30
  -2  11  -2  383.06   33.30
   2 -11  -2  455.55   32.90
  -3 -11  -2   52.69    7.50
  -3  11   2   72.49    7.00
  -3  11   2   66.49    7.00
   3 -11   2   62.39    6.80
   3  11  -2   71.79    7.20
   3  11  -2   76.99    7.70
   3  11  -2   68.99    6.60
  -3  11  -2   59.59    6.80
   3  11   2   53.09    6.00
   3  11   2   54.19    7.10
   3 -11  -2   65.19    6.70
   3  11   2   57.89    6.70
  -3  11  -2   57.99    6.00
  -3 -11   2   65.39    7.20
  -3  11  -2   59.59    6.90
  -3  11  -2   58.49    6.80
  -4 -11  -2   33.70    5.90
   4  11  -2   30.30    5.10
   4 -11   2   45.60    5.80
   4  11  -2   36.80    6.00
  -4  11   2   32.20    5.60
  -4  11   2   34.70    5.60
  -4  11   2   30.00    4.00
  -4  11  -2   47.00    6.10
   4 -11  -2   37.80    5.80
  -4 -11   2   28.00    5.80
  -4  11  -2   47.20    5.60
   4  11   2   42.70    4.80
   4  11   2   47.50    6.30
   4  11   2   45.90    6.00
  -4  11  -2   40.70    5.60
  -4  11  -2   42.70    4.70
  -5  11   2   55.09    6.40
  -5  11   2   55.29    5.40
  -5 -11  -2   38.10    6.50
   5  11  -2   64.29    6.70
   5  11  -2   58.59    7.10
  -5  11   2   64.59    7.00
  -5  11  -2   46.40    6.70
  -5  11  -2   36.40    6.40
  -5 -11   2   53.69    6.90
   5  11   2   44.40    6.80
   5  11   2   45.70    6.10
  -5  11  -2   39.70    6.70
   5 -11  -2   64.39    6.50
  -6  11   2   71.19    9.10
   6  11  -2   77.89    9.60
  -6  11   2   79.19    8.10
  -6 -11  -2   92.59    9.60
   6  11  -2   75.09    9.00
   6 -11   2  102.29    9.10
  -6  11   2   75.19    9.20
  -6  11  -2  101.49    9.50
   6 -11  -2   71.99    8.90
  -6  11  -2  103.69    8.80
   6  11   2  100.49    9.00
   7 -11   2    3.50    3.90
  -7  11   2    7.40    3.00
   7  11  -2    5.10    4.30
  -7 -11  -2    4.00    4.30
   7  11  -2    2.00    4.10
  -7  11  -2    1.20    4.00
   7  11   2    3.90    4.00
   7  11   2    3.10    3.80
   7 -11  -2    4.10    4.10
  -7 -11   2    5.60    4.90
  -7  11  -2    6.70    3.20
   8  11  -2  372.56   30.10
  -8  11   2  359.06   30.90
   8  11  -2  351.06   29.90
  -8 -11  -2  328.27   29.90
  -8  11   2  339.17   29.20
   8 -11   2  369.46   29.70
   8  11   2  355.76   29.70
   8  11   2  354.86   30.10
  -8 -11   2  315.17   30.00
  -8  11  -2  341.57   29.40
  -8  11  -2  365.46   30.50
   8 -11  -2  372.56   29.90
   0 -12   2    3.60    2.90
   0 -12  -2    3.50    2.90
   0  12  -2    3.00    2.60
   0 -12  -2    2.10    2.70
   0  12  -2    0.30    2.90
  -1  12   2   68.89    6.90
   1  12  -2   61.59    7.10
   1 -12   2   44.70    6.60
  -1  12   2   70.09    7.00
   1  12  -2   71.09    6.10
  -1 -12  -2   50.39    6.60
   1  12  -2   68.09    6.80
  -1  12  -2   50.69    5.70
  -1  12  -2   47.40    6.30
   1  12   2   46.00    6.80
  -1 -12   2   60.89    6.90
   1 -12  -2   64.99    6.40
   2  12  -2   15.50    3.80
  -2  12   2   16.00    3.90
   2 -12   2   22.70    4.50
   2  12  -2   16.80    3.80
  -2 -12  -2   20.70    4.20
  -2  12   2   15.10    3.80
   2  12  -2   14.20    3.10
  -2 -12   2   17.80    4.30
  -2  12  -2   21.10    3.90
  -2  12  -2   17.40    3.80
   2  12   2   19.80    3.70
   2  12   2   19.40    3.10
  -2  12  -2   19.40    3.10
   2  12   2   20.80    4.20
  -2  12  -2   25.70    3.80
   2 -12  -2   17.50    3.60
   3  12  -2  240.98   18.40
  -3 -12  -2  181.78   18.10
   3 -12   2  195.38   17.60
  -3  12   2  226.68   18.00
  -3  12   2  227.28   18.30
   3  12  -2  236.38   18.40
   3  12  -2  228.58   17.70
  -3  12  -2  186.08   17.20
  -3 -12   2  220.78   18.40
   3  12   2  186.98   17.30
   3  12   2  201.38   17.70
  -3  12  -2  196.68   17.90
  -3  12  -2  188.98   18.10
   3  12   2  192.98   18.10
   3 -12  -2  233.68   17.80
  -3  12  -2  194.58   17.60
   4  12  -2  457.45   34.30
   4  12  -2  446.36   33.80
  -4 -12  -2  371.16   34.00
  -4  12   2  428.96   34.20
   4 -12   2  407.86   33.60
  -4  12   2  442.16   33.60
   4  12   2  393.66   33.70
  -4  12  -2  408.96   33.70
   4  12   2  387.86   34.00
   4 -12  -2  443.56   33.80
  -4  12  -2  387.56   33.40
  -4 -12   2  404.96   34.20
  -4  12  -2  391.96   34.10
   4  12   2  386.76   33.40
  -4  12  -2  398.26   33.60
   5 -12   2  417.76   33.10
   5  12  -2  409.26   33.70
  -5  12   2  375.26   32.50
  -5  12   2  396.26   33.70
   5  12  -2  406.46   33.30
  -5  12   2  389.66   32.90
  -5 -12  -2  390.76   33.50
  -5  12  -2  410.26   33.70
  -5 -12   2  370.16   33.60
   5  12   2  423.26   33.60
  -5  12  -2  377.06   33.70
  -5  12  -2  423.86   33.00
  -5  12  -2  414.36   32.90
   5  12   2  425.06   33.00
   5 -12  -2  402.46   33.10
  -6  12   2  155.18   12.70
   6 -12   2  124.09   12.80
  -6  12   2  163.98   13.80
   6  12  -2  167.68   13.90
  -6  12   2  146.89   12.10
   6  12   2  122.49   13.30
  -6 -12   2  148.09   13.60
  -6  12  -2  118.19   12.30
   6 -12  -2  146.99   12.90
  -6  12  -2  114.19   13.20
   6  12   2  119.49   12.60
   7 -12   2   21.70    5.00
   7  12  -2    9.80    4.60
  -7  12   2   12.70    5.50
  -7 -12  -2   16.20    5.60
   7  12  -2   16.20    6.50
  -7  12   2   10.90    3.30
   7 -12  -2   12.00    4.60
  -7  12  -2   13.30    5.10
  -7 -12   2   11.90    5.60
  -7  12  -2   17.20    4.00
   7  12   2   20.50    4.60
   7  12   2   17.10    4.70
  -8  12   2   13.70    6.00
   8  12  -2   19.50    5.60
  -8  12   2   18.90    4.60
  -8 -12  -2    8.70    6.00
   8  12  -2   19.90    6.40
   8 -12   2   27.50    5.80
   8  12   2   21.60    5.50
  -8 -12   2    9.50    6.10
  -8  12  -2   20.60    5.60
   8  12   2   18.40    5.40
  -8  12  -2   23.20    6.20
   0  13   2  148.19   14.00
   0  13  -2  153.48   14.00
   0  13  -2  158.08   13.40
   0 -13  -2  157.58   14.10
   0 -13   2  149.09   14.10
   0  13  -2  158.08   13.10
  -1  13   2  123.39   12.30
  -1 -13  -2  131.39   12.40
  -1  13   2  135.19   12.30
   1  13  -2  130.79   11.50
   1  13  -2  136.39   12.50
   1 -13   2  128.89   12.40
   1  13  -2  130.59   12.00
  -1  13  -2  135.39   11.70
  -1 -13   2  123.89   12.50
  -1  13  -2  129.89   12.30
   1 -13  -2  128.19   11.70
  -1  13  -2  143.59   11.40
   1  13   2  130.19   12.40
  -2  13   2   48.50    8.90
   2 -13   2   33.30    5.70
  -2 -13  -2   33.80    6.00
  -2  13  -2   32.00    5.80
  -2  13  -2   32.10    5.90
  -2  13  -2   32.20    5.40
   2  13   2   40.90    6.40
  -2  13  -2   39.70    4.20
   2  13   2   36.00    4.10
  -3  13   2   87.79   10.20
  -3  13   2   86.09   10.10
  -3 -13  -2   96.89   10.40
   3  13  -2   92.69   10.50
   3 -13   2  104.29    9.90
   3  13  -2   81.99    9.30
   3  13   2  110.09    9.00
   3  13   2  112.09   10.50
  -3  13  -2  104.99   10.10
  -3  13  -2  108.79    9.00
  -3  13  -2  110.89    9.80
  -3 -13   2   85.29   10.30
   3  13   2  108.59    9.70
  -4  13   2   20.70    4.90
   4 -13   2   26.10    4.90
  -4 -13  -2   19.30    5.20
   4  13  -2   25.20    5.20
   4  13  -2   22.30    4.40
  -4  13   2   21.00    4.80
  -4  13  -2   21.10    4.70
   4  13   2   25.20    5.00
  -4  13  -2   19.80    4.60
  -4  13  -2   27.20    4.90
   4  13   2   19.80    5.00
  -4  13  -2   23.60    3.90
   4 -13  -2   26.60    4.70
   4  13   2   21.60    4.30
  -4 -13   2   21.60    5.50
  -5 -13  -2   10.00    4.70
   5 -13   2   19.00    4.30
  -5  13  -2   12.80    4.60
  -5  13  -2   12.00    3.10
   5  13   2   11.80    3.60
   5  13   2   12.20    4.40
  -5  13  -2   22.20    4.80
  -5 -13   2   22.80    5.20
   6  13  -2   40.10    6.60
  -6 -13  -2   35.50    6.80
  -6  13   2   30.00    6.40
   6 -13   2   41.50    6.80
   6  13  -2   32.70    6.40
   6 -13  -2   36.00    6.00
   6  13   2   34.90    7.10
  -6  13  -2   39.70    6.80
  -6 -13   2   29.40    6.50
   6  13   2   38.30    5.90
  -6  13  -2   37.20    6.90
  -7  13   2  148.09   17.30
   7  13  -2  146.59   16.70
  -7 -13  -2  203.38   17.50
   7  13  -2  166.28   17.40
   7 -13  -2  151.98   16.80
  -7  13  -2  212.18   16.40
  -7  13  -2  206.18   17.50
   7  13   2  209.28   17.40
   7  13   2  207.08   16.70
   0  14  -2    3.70    3.40
   0  14   2    4.80    4.00
   0 -14   2    7.60    3.60
   0  14  -2    4.00    2.50
   0 -14  -2    5.30    3.70
   0  14  -2    5.80    3.30
  -1 -14  -2   45.00    6.70
   1 -14   2   49.20    6.70
  -1  14  -2   45.90    6.80
  -1  14  -2   40.80    5.90
  -1  14  -2   45.60    5.00
   1  14   2   44.00    7.00
  -2  14   2   13.60    4.10
  -2  14   2    7.60    3.90
  -2 -14  -2    9.20    4.10
   2  14  -2   10.20    4.40
   2  14  -2    8.80    4.10
   2  14  -2    7.30    3.10
  -2  14  -2    8.10    2.40
   2  14   2    8.40    4.00
  -2  14  -2   10.10    3.60
  -2 -14   2   10.20    5.30
  -2  14  -2    8.90    3.80
   2 -14  -2    4.10    4.30
  -3  14   2   32.90    6.50
   3  14  -2   34.30    7.30
  -3 -14  -2   40.80    7.20
   3 -14   2   41.50    7.10
  -3  14   2   36.80    6.70
   3 -14  -2   31.00    6.10
  -3 -14   2   31.30    7.00
  -3  14  -2   48.30    6.50
   3  14   2   47.20    5.20
  -3  14  -2   45.60    6.70
  -3  14  -2   56.49    7.00
   3  14   2   51.19    6.20
   3  14   2   55.29    7.30
  -3  14  -2   49.70    4.80
  -4  14   2   26.20    5.20
   4 -14   2   11.00    7.80
   4  14  -2   24.40    5.00
   4  14  -2   26.00    5.00
  -4 -14  -2   13.90    5.50
   4  14   2   16.10    4.90
  -4  14  -2   15.50    4.70
  -4 -14   2   15.80    5.40
  -4  14  -2   14.50    3.10
   4 -14  -2   21.70    4.70
   4  14   2   15.30    3.50
  -4  14  -2   17.60    4.60
   5  14  -2   17.40    6.10
   5  14  -2   12.70    9.00
   5 -14   2   11.70    4.60
  -5 -14  -2    3.70    4.80
  -5  14   2    7.70    4.50
  -5  14  -2    5.30    5.10
   5 -14  -2    9.60    4.60
   5  14   2    8.30    4.70
  -5  14  -2    7.80    4.30
  -5 -14   2    7.60    5.00
   5  14   2    7.00    3.50
  -5  14  -2    6.70    2.80
  -6  14   2   97.29   11.70
  -6 -14  -2   56.29    9.60
   6  14  -2  107.59   14.90
   6 -14   2   85.39    9.40
   6  14   2   57.99    8.20
  -6  14  -2   78.39   10.70
  -6 -14   2   86.79    9.90
  -6  14  -2   62.29    7.60
   0 -15  -2   23.90    5.20
   0 -15   2   29.60    6.10
   0  15  -2   36.20    6.70
   0  15   2   29.20    5.40
   0  15  -2   31.40    6.80
   0  15  -2   23.50    4.20
  -1 -15  -2   28.40    6.20
  -1  15   2   45.50    7.30
   1  15  -2   40.80    7.30
   1  15  -2   35.20    4.90
   1  15  -2   38.70    6.00
   1 -15   2   31.50    6.60
  -1  15  -2   36.00    7.10
   1 -15  -2   41.40    6.50
  -1 -15   2   36.50    7.40
   1  15   2   37.50    6.80
   2 -15   2   58.19    8.00
   2  15  -2   70.99    7.00
  -2  15   2   63.89   10.20
  -2  15   2   79.59    8.50
   2  15  -2   62.09    8.70
  -2 -15  -2   57.99    8.30
  -2  15  -2   55.59    8.40
  -2 -15   2   71.29    8.60
   2  15   2   58.69    8.40
   3  15  -2   11.80    4.70
  -3  15   2   19.30    4.70
  -3 -15  -2   12.80    5.10
   3  15  -2   12.30    3.70
  -3  15   2    9.00    4.70
  -3  15  -2   11.30    4.70
   3  15   2   17.10    5.10
  -3 -15   2   11.60    5.80
  -3  15  -2   11.50    5.00
   4  15  -2   68.49    9.00
  -4  15   2   66.49    8.50
   4  15  -2   65.69    7.90
  -4 -15  -2   52.39    8.80
  -4  15   2   62.29    8.40
  -4 -15   2   58.49    9.20
   4  15   2   66.39    8.80
   4 -15  -2   59.39    8.20
  -4  15  -2   51.69    9.00
  -4  15  -2   56.89    7.10
  -4  15  -2   58.49    8.50
   4  15   2   54.09    6.60
   0 -16  -2    7.20    4.60
   0  16  -2    4.00    4.70
   0  16   2    8.20    4.50
   0 -16   2    0.00    4.60
   1 -16   2   49.00    7.40
  -1  16   2   32.80    6.00
   1  16  -2   27.30    6.00
  -1 -16  -2   45.40    7.70
   1 -16  -2   32.60    7.20
  -1  16  -2   39.30    7.60
  -1 -16   2   31.90    6.90
   2  16  -2  142.89   13.60
  -2 -16  -2  115.19   13.20
   2 -16   2  117.89   15.10
   2  16  -2  136.89   11.80
  -2  16   2  139.19   13.20
  -2 -16   2  135.29   13.80
   2  16   2  131.49   13.20
   2 -16  -2  131.99   13.20
  -2  16  -2  114.99   13.20
   0   0  -3    0.80    0.40
   0   0  -3    0.80    0.50
   0   0  -3    0.20    0.50
   0   0   3    0.60    0.50
   0   0   3    0.60    0.50
  -1   0   3 1709.03  135.79
  -2   0   3   -1.50    0.70
   2   0   3   -1.00    0.80
   2   0  -3   -0.60    0.90
   2   0   3   -0.80    1.00
   2   0  -3    0.00    0.80
  -2   0   3    0.00    0.70
   2   0   3    0.10    0.90
  -2   0  -3   -0.80    0.80
  -2   0  -3    0.10    0.90
  -2   0  -3   -1.20    0.70
  -2   0   3    1.10    0.90
   2   0  -3   -0.10    0.60
  -2   0   3   -0.60    1.00
  -3   0   3  190.68   15.20
   3   0  -3  181.18   15.10
   3   0  -3  186.88   15.20
   3   0  -3  185.48   15.00
  -3   0   3  184.28   15.20
  -4   0   3    1.40    1.40
  -4   0  -3   -0.60    1.70
   4   0  -3   -0.40    1.20
   4   0   3    0.20    1.30
  -4   0  -3   -1.20    1.30
  -4   0  -3    0.50    1.20
   4   0   3   -0.60    1.80
  -4   0   3    0.40    1.50
   4   0  -3   -0.20    1.70
  -5   0   3  261.87   22.40
   5   0   3  288.57   22.50
  -5   0  -3  298.57   22.10
  -5   0  -3  278.37   22.50
   5   0  -3  260.97   22.20
   5   0   3  276.27   22.30
  -5   0   3  253.87   22.30
   5   0  -3  258.77   22.40
  -5   0  -3  283.17   22.30
   6   0   3   -0.10    2.50
   6   0  -3   -0.90    5.10
  -6   0   3    0.90    2.40
   6   0  -3    1.30    1.90
  -6   0   3    0.50    2.10
  -6   0  -3   -0.20    1.70
  -6   0  -3    1.50    2.40
   6   0   3    1.30    1.90
  -6   0  -3    0.20    2.20
  -7   0  -3  815.82   64.59
  -7   0  -3  820.42   65.19
  -7   0  -3  811.52   64.99
   7   0   3  792.72   65.09
   7   0   3  799.32   64.89
  -8   0  -3   -1.70    2.40
  -8   0   3    0.80    3.70
   8   0  -3   -2.50    4.40
  -8   0  -3    0.10    3.70
   8   0  -3    0.30    2.80
  -8   0  -3   -1.70    3.10
   8   0   3   -0.10    3.90
   9   0   3  164.98   14.10
  -9   0   3  123.19   13.00
  -9   0  -3  158.38   14.00
   9   0  -3  134.09   14.20
  -9   0  -3  140.99   12.40
  -9   0  -3  141.99   13.10
  -9   0   3  128.39   13.50
   9   0   3  152.08   13.00
   9   0  -3  132.29   12.80
  10   0  -3    7.60    3.90
 -10   0   3    5.50    4.40
  10   0   3    8.60    4.20
  10   0   3    9.80    5.80
 -10   0  -3    9.20    5.50
 -10   0   3    0.60    4.90
 -10   0  -3    4.80    4.40
 -11   0   3  153.18   13.70
 -11   0  -3  111.79   13.20
  11   0   3  107.79   11.90
 -11   0  -3  100.79   12.20
   0   1  -3    6.60    0.90
   0   1   3    6.40    1.00
   0  -1  -3    6.30    0.80
   0   1   3    7.00    0.90
   0  -1   3    5.50    1.00
   0   1  -3    6.10    0.80
   0  -1  -3    5.00    0.90
   0   1  -3    8.00    1.00
   0  -1  -3    7.40    1.00
   0   1  -3    5.00    1.00
   0   1  -3    6.20    0.90
   0  -1   3    7.20    0.80
   1   1  -3   86.39    7.10
  -1   1   3   89.09    7.00
   1   1  -3   83.19    7.00
  -1   1   3   73.19    7.00
  -1   1   3   92.89    7.10
   1   1  -3   86.99    7.20
  -1   1   3   90.29    7.10
  -1   1   3   86.99    7.10
   1   1  -3   86.69    7.20
   1   1  -3   85.09    7.20
  -1  -1   3   91.79    7.10
  -1  -1   3   88.39    7.20
   1  -1  -3   92.89    7.00
   1  -1  -3   88.99    7.10
  -1  -1   3   87.59    7.10
  -1  -1   3   79.79    7.20
  -2  -1  -3 1061.19   87.89
  -2   1   3 1282.47   87.99
   2   1  -3 1266.07   87.99
  -2  -1  -3 1002.80   87.99
   2  -1   3  984.60   87.99
  -2   1   3 1263.47   88.19
   2   1  -3 1268.37   87.99
   2   1   3  981.10   87.99
  -2   1  -3 1035.30   87.99
   2  -1  -3 1268.07   87.99
   2   1   3  932.61   87.99
   2   1   3 1012.80   87.99
  -2  -1   3 1068.19   88.39
   2   1   3  990.80   87.99
  -2   1  -3 1060.49   88.19
  -2   1  -3 1048.20   87.99
  -2   1  -3 1084.59   87.99
  -2  -1   3 1284.47   88.09
   3  -1   3  382.46   30.70
   3  -1   3  359.46   30.60
  -3   1   3  385.76   30.70
   3   1  -3  371.56   30.70
  -3  -1  -3  371.36   30.70
  -3   1   3  378.76   30.70
   3   1  -3  368.16   30.60
  -3   1   3  399.66   30.70
  -3  -1  -3  401.36   30.60
   3   1  -3  384.76   30.50
  -3   1  -3  406.56   30.50
   3  -1  -3  383.26   30.70
   3   1   3  374.96   30.60
  -3   1  -3  378.86   30.70
  -3  -1   3  378.76   30.70
   3   1   3  370.36   30.60
   3  -1  -3  400.16   30.70
   3   1   3  345.87   30.70
  -3  -1   3  391.46   30.70
   3   1   3  384.56   30.90
  -3   1  -3  375.76   30.60
  -4   1   3   69.29    6.20
   4  -1   3   67.49    6.40
  -4   1   3   71.59    6.30
   4   1  -3   65.49    6.10
   4   1  -3   70.59    6.50
   4  -1   3   65.69    6.20
  -4   1   3   62.29    6.40
   4   1  -3   67.39    6.00
  -4  -1  -3   68.89    6.40
  -4  -1  -3   69.59    6.10
  -4  -1   3   70.19    6.30
  -4  -1   3   74.89    6.40
   4  -1  -3   70.99    6.40
   4   1   3   68.99    6.20
  -4   1  -3   73.39    6.20
   4   1   3   69.09    6.10
   4   1   3   65.89    6.30
   4  -1  -3   67.59    6.20
  -4   1  -3   68.59    6.20
  -4   1  -3   70.79    6.40
   5  -1   3  800.92   61.59
  -5   1   3  716.33   61.09
  -5  -1  -3  801.92   61.19
   5   1  -3  678.83   61.09
   5  -1   3  781.22   60.99
  -5  -1  -3  817.92   60.99
   5   1  -3  725.63   60.79
  -5   1   3  690.03   60.99
   5   1  -3  700.33   60.89
   5   1   3  789.42   60.99
   5  -1  -3  728.33   60.99
   5   1   3  795.42   61.19
  -5  -1   3  700.93   61.09
  -5   1  -3  849.02   60.79
   5   1   3  840.82   60.89
  -5  -1   3  697.13   60.99
  -5   1  -3  811.92   61.19
   5  -1  -3  721.03   61.09
  -5   1  -3  831.42   61.09
   6  -1   3  893.11   74.49
  -6  -1  -3  914.11   74.69
  -6  -1  -3  939.81   74.49
   6  -1   3  935.31   74.69
   6   1   3  935.41   74.69
   6   1   3  907.21   74.49
  -6   1  -3  946.81   74.69
  -6   1  -3  949.90   74.19
  -6   1  -3  956.50   74.59
   7   1  -3  531.15   38.00
  -7  -1  -3  437.36   38.10
   7  -1   3  419.36   38.50
   7  -1   3  412.76   38.20
   7   1  -3  534.15   38.70
  -7  -1  -3  436.46   38.50
  -7  -1  -3  419.66   38.20
  -7   1   3  551.94   38.70
  -7   1   3  533.55   38.50
  -7  -1   3  536.55   38.70
  -7  -1   3  516.95   38.50
   7   1   3  429.46   38.50
   7   1   3  414.96   38.20
  -7   1  -3  430.96   38.30
  -7   1  -3  429.76   38.50
   7  -1  -3  550.84   38.40
  -7   1  -3  435.66   37.90
   7  -1  -3  481.95   39.20
   8   1  -3   13.60    4.80
  -8   1   3   12.50    3.80
  -8   1   3   13.60    5.40
  -8  -1  -3    6.10    3.30
  -8  -1  -3    5.10    2.80
  -8  -1  -3   10.30    4.10
   8  -1   3    3.10    3.60
   8  -1   3    7.90    4.60
  -8   1  -3    7.30    3.50
   8   1   3   10.00    3.60
   8   1   3    7.50    4.20
  -8   1  -3    9.70    4.00
  -8   1  -3    5.90    2.50
   8  -1  -3   18.00    5.00
   9   1  -3  224.28   17.10
  -9   1   3  228.08   17.50
  -9  -1  -3  171.78   17.90
   9  -1   3  176.28   18.00
   9  -1   3  169.18   17.00
  -9  -1  -3  174.08   17.20
  -9   1   3  227.98   17.90
   9  -1  -3  231.98   17.20
   9  -1  -3  234.48   18.60
  -9   1  -3  167.68   17.10
  -9  -1   3  222.78   17.40
   9   1   3  169.48   16.90
   9   1   3  176.38   17.80
  -9   1  -3  175.58   17.60
  10  -1   3   89.39   11.50
  10  -1   3   79.49    8.80
 -10  -1  -3   81.69    9.00
 -10  -1  -3   81.19    8.40
 -10  -1  -3   92.09   11.10
  10   1  -3   52.49   11.30
  10   1  -3   63.69    8.50
  10   1   3   86.29    8.70
  10  -1  -3   56.39    8.50
 -10   1  -3   82.79    9.00
  10   1   3   85.29   10.80
 -11  -1  -3  100.19   12.20
 -11  -1  -3   96.19   10.70
  11  -1   3   98.69   10.40
 -11   1  -3   75.69   11.40
 -11   1  -3   86.59   10.60
  11   1   3   93.29   10.10
   0   2  -3  264.97   21.00
   0   2   3  251.57   21.00
   0   2   3  262.77   20.90
   0   2  -3  248.58   21.00
   0   2   3  258.27   20.90
   0  -2  -3  262.97   21.00
   0  -2   3  271.77   21.00
   0  -2   3  265.37   21.10
   0  -2   3  263.17   20.90
   0   2   3  267.97   21.00
   0   2  -3  263.67   21.00
  -1   2   3  585.74   56.19
   1  -2   3  766.82   56.29
  -1  -2  -3  739.83   56.29
  -1  -2  -3  759.12   56.29
  -1   2   3  593.54   56.29
   1  -2   3  758.32   56.39
  -1   2   3  571.24   56.29
   1   2   3  783.32   56.39
   1   2   3  772.52   56.29
   1   2   3  739.23   56.29
  -1   2  -3  728.43   56.39
   1   2   3  764.32   56.39
  -1   2  -3  762.22   56.39
  -1  -2   3  570.74   56.29
   2  -2   3   62.19    5.20
  -2  -2  -3   58.29    5.10
  -2   2   3   59.09    5.20
  -2   2   3   52.09    5.00
   2   2  -3   52.59    4.90
   2   2  -3   52.69    5.20
   2   2  -3   50.49    5.10
  -2   2   3   51.89    5.00
  -2   2   3   56.69    5.10
   2  -2   3   62.49    5.30
  -2  -2  -3   68.79    5.00
  -2   2  -3   66.99    5.00
  -2  -2   3   62.19    5.20
   2   2   3   58.79    5.20
  -2   2  -3   66.09    5.10
  -2   2  -3   64.79    5.20
  -2  -2   3   56.19    5.20
   2   2   3   63.39    5.20
   2  -2  -3   53.89    5.10
  -2   2  -3   61.79    5.20
   2   2   3   60.79    5.10
  -3   2  -3 1054.89   84.79
  -3   2  -3 1087.49   84.79
  -3   2  -3 1068.09   84.59
   3   2   3 1044.40   84.69
   4   2  -3  175.88   14.90
   4   2  -3  181.08   14.90
  -4   2   3  190.48   15.20
  -4   2   3  179.08   15.00
   4   2  -3  181.98   15.20
  -4  -2   3  187.48   15.10
   4  -2  -3  178.08   15.10
   4  -2  -3  181.18   15.10
  -4  -2   3  193.78   16.20
   5  -2   3 1576.54  137.49
  -5   2   3 1881.51  137.69
  -5  -2  -3 1698.83  137.49
  -5  -2  -3 1683.13  137.59
  -5   2   3 1764.82  137.59
   5  -2   3 1694.43  137.59
   5   2  -3 1814.62  137.69
   5   2  -3 1745.63  137.39
   5   2  -3 1760.62  137.39
  -5   2   3 1686.53  137.59
  -5  -2   3 1805.82  137.69
  -5   2  -3 1772.72  137.59
  -5   2  -3 1688.93  137.49
  -5   2  -3 1665.23  137.59
   5  -2  -3 1770.02  137.59
   5   2   3 1680.23  137.39
  -5  -2   3 1802.52  137.69
   5   2   3 1604.84  137.39
   5  -2  -3 1832.12  137.59
   5   2   3 1601.74  137.59
  -6  -2  -3   31.90    5.00
   6  -2   3   33.00    4.30
  -6   2   3   47.90    6.70
  -6  -2  -3   30.80    4.30
  -6   2  -3   35.50    4.30
  -6   2  -3   33.40    4.70
  -6   2  -3   33.40    3.60
   6   2   3   34.10    4.90
   6   2   3   35.10    4.20
   7   2  -3  143.19   11.50
  -7   2   3  141.79   11.00
   7  -2   3   94.89   11.30
  -7  -2  -3   98.49   10.70
  -7   2   3  141.09   11.00
  -7  -2  -3  104.19   11.20
   7  -2  -3  139.59   11.60
  -7   2  -3   99.69   10.70
  -7  -2   3  140.39   11.00
   7   2   3  101.69   10.50
   8  -2   3   14.00    4.90
   8   2  -3   11.90    3.50
  -8  -2  -3   11.80    3.80
   8   2  -3   13.20    3.10
  -8  -2  -3   10.60    4.30
   8   2  -3   13.00    4.40
  -8  -2  -3    9.50    3.00
   8  -2   3    7.80    3.20
  -8   2   3    9.60    3.80
  -8   2   3   12.40    3.80
  -8  -2   3   15.30    4.60
   8  -2  -3   14.00    5.40
   8  -2  -3   11.90    3.80
  -8   2  -3   10.50    3.90
   8   2   3    9.00    3.40
  -8  -2   3   10.60    5.40
  -8   2  -3   11.50    3.80
   8   2   3   14.10    4.40
  -9  -2  -3   76.39   10.00
  -9   2   3   82.69    9.20
  -9  -2  -3   71.69    8.40
   9  -2   3   66.69    8.30
   9   2  -3   94.79    8.50
  -9  -2  -3   75.79    8.50
  -9   2   3   78.79    8.90
   9   2  -3   75.09    8.30
   9  -2   3   71.59   10.40
   9   2  -3   94.19   10.20
   9  -2  -3   80.89    8.60
  -9  -2   3   76.59    8.80
  -9   2  -3   70.49    8.60
  -9  -2   3   95.39   10.30
   9   2   3   83.29    9.80
   9   2   3   84.29    8.30
  -9   2  -3   77.49    9.40
 -10  -2  -3   17.20    4.50
 -10  -2  -3   15.00    5.00
  10   2  -3   24.60    7.00
  10  -2   3   16.00    4.50
 -10   2   3   22.80    5.40
 -10  -2  -3   21.90    6.90
  10   2  -3   22.80    4.60
 -10   2   3   24.40    5.60
  10   2   3   21.50    6.40
 -10  -2   3   28.10    6.50
 -10   2  -3   17.50    5.10
 -10   2  -3   14.90    5.30
  10  -2  -3   21.90    4.80
 -10  -2   3   31.30    5.70
  10   2   3   19.70    4.40
 -11   2   3  106.79   12.00
  11  -2   3   96.69   11.00
  11   2  -3  134.89   19.50
 -11   2   3  103.79   11.30
 -11  -2  -3  113.79   14.10
 -11  -2  -3   93.29   11.20
  11   2  -3   92.09   10.80
  11   2   3   91.19   10.70
  11   2   3  101.19   12.50
 -11  -2   3  108.09   11.60
 -11   2  -3   93.69   11.00
 -11   2  -3  104.99   12.20
 -11  -2   3  102.39   13.00
  11  -2  -3  103.69   11.10
   0  -3   3    3.60    1.30
   0   3   3    4.10    0.90
   0   3   3    3.40    0.90
   0  -3   3    2.90    1.00
   0   3   3    2.70    0.90
   0   3  -3    2.80    0.80
   0   3  -3    2.10    1.10
  -1  -3  -3 1547.95  114.19
   1  -3   3 1442.66  114.29
   1   3  -3 1432.26  114.29
  -1   3   3 1413.26  114.19
   1   3  -3 1384.96  114.29
   1   3  -3 1416.36  114.29
  -1  -3  -3 1442.96  114.39
  -1   3   3 1377.66  114.29
   1  -3   3 1458.15  114.19
  -1   3   3 1300.07  114.59
  -1  -3   3 1456.55  114.29
  -1   3  -3 1256.27  114.59
  -1  -3   3 1448.96  114.29
   1   3   3 1489.05  114.29
   1   3   3 1449.15  114.09
   1   3   3 1521.25  114.19
   1   3   3 1470.65  114.19
  -1   3  -3 1527.05  114.29
   2  -3   3 1783.12  145.79
   2  -3   3 1732.13  145.79
  -2  -3  -3 1962.70  145.79
  -2  -3  -3 1806.42  145.79
  -2   3  -3 1834.62  145.79
  -2   3  -3 1875.41  145.89
  -2   3  -3 1837.72  145.89
  -2   3  -3 1837.62  145.89
   2   3   3 1819.02  145.79
   2   3   3 1824.42  145.79
   2   3   3 1858.61  145.89
   3  -3   3 1458.25  105.29
   3  -3   3 1418.36  105.19
  -3   3   3 1077.09  105.09
   3   3  -3 1085.49  105.19
  -3  -3  -3 1410.06  105.19
   3   3  -3 1075.49  105.09
  -3   3   3 1151.78  105.19
  -3   3  -3 1486.05  105.09
   3   3   3 1432.46  105.19
  -3   3  -3 1451.95  105.19
  -3   3  -3 1416.36  105.29
   3   3   3 1450.05  105.19
  -3  -3   3 1100.19  105.19
   3   3   3 1475.55  105.19
   4   3  -3  167.18   14.20
  -4   3   3  163.18   14.10
  -4   3   3  174.38   14.20
   4   3  -3  167.68   14.00
   4   3  -3  170.48   13.90
  -4   3   3  170.58   14.00
  -4  -3   3  170.78   14.20
  -4  -3   3  172.68   14.30
   4  -3  -3  169.38   14.10
   4  -3  -3  170.38   14.10
  -5   3   3  881.01   72.89
  -5   3   3  954.10   73.09
   5   3  -3  928.41   73.09
   5   3  -3  897.01   72.69
   5   3  -3  915.91   72.79
   5  -3  -3  901.11   72.89
   5  -3  -3  891.91   72.89
  -5  -3   3  941.51   73.09
  -5  -3   3  909.61   72.99
  -5   3  -3  892.21   72.79
  -6  -3  -3  380.76   29.00
   6   3  -3  324.67   28.80
  -6  -3  -3  394.66   29.40
  -6   3   3  351.36   29.20
   6   3  -3  327.67   29.20
  -6   3   3  326.57   29.00
   6   3  -3  332.37   28.80
   6  -3   3  377.46   29.30
  -6   3   3  320.67   29.20
   6  -3   3  366.46   29.00
   6   3   3  383.76   29.20
   6  -3  -3  331.87   29.20
   6  -3  -3  339.67   29.00
  -6  -3   3  321.67   29.20
   6   3   3  378.96   28.90
  -6   3  -3  389.66   29.10
  -6  -3   3  323.57   29.00
  -6   3  -3  390.76   29.20
   6   3   3  392.76   29.00
   7  -3   3  150.88   15.10
  -7  -3  -3  165.58   15.80
   7   3  -3  188.98   15.00
   7  -3   3  147.39   18.50
   7   3  -3  186.08   15.70
  -7  -3  -3  159.28   15.10
  -7   3   3  203.88   15.40
  -7   3   3  204.08   15.60
   7   3  -3  197.68   15.10
   7   3   3  156.28   15.00
   7  -3  -3  197.68   15.40
  -7   3  -3  169.68   15.40
  -7  -3   3  190.88   15.30
  -7   3  -3  163.08   15.20
   7   3   3  157.08   15.00
   7  -3  -3  197.28   16.00
  -7  -3   3  189.78   15.80
   7   3   3  157.28   15.50
  -8   3   3   53.19    6.70
  -8   3   3   57.19    6.80
   8   3  -3   53.49    6.30
  -8  -3  -3   36.60    7.80
   8   3  -3   52.09    6.10
   8   3  -3   49.99    7.50
   8  -3  -3   58.59    9.60
   8  -3  -3   55.39    6.30
  -8  -3   3   54.19    7.80
  -8   3  -3   41.90    6.90
  -8  -3   3   49.90    6.50
   9   3  -3   97.89    9.60
  -9   3   3   91.09   10.00
   9  -3   3  100.29   13.60
   9  -3   3   94.79    9.60
  -9   3   3   93.49   10.10
  -9  -3  -3   95.99   11.40
  -9  -3  -3   91.79    9.80
   9   3  -3   98.59    9.90
   9   3  -3  106.39   11.30
   9  -3  -3   90.49    9.80
  -9   3  -3   88.09    9.60
   9   3   3   98.49   10.90
  -9  -3   3  113.49   11.60
   9   3   3   90.29    9.50
  -9  -3   3  103.39    9.90
  10  -3   3    2.70    3.70
  10   3  -3    9.70    6.70
  10   3  -3    4.90    4.00
 -10  -3  -3   11.20    4.60
 -10  -3  -3    5.00    5.90
 -10  -3  -3    1.20    4.30
 -10   3   3    7.70    4.70
  10   3  -3    1.50    4.30
 -10   3   3    9.50    4.70
 -10  -3   3    6.30    4.70
 -10   3  -3    6.20    4.50
  10   3   3    1.90    5.10
  10   3   3    7.40    3.80
 -10   3  -3    6.00    4.80
 -10  -3   3    7.00    6.20
  10  -3  -3    5.40    4.00
  11   3  -3   24.50    8.20
 -11   3   3   31.10    6.60
 -11  -3  -3   22.50    6.30
  11   3  -3   29.10    5.80
  11  -3   3   21.40    5.50
 -11   3   3   20.30    6.00
  11   3   3   23.50    6.90
 -11  -3   3   27.70    7.90
  11  -3  -3   34.70    6.20
 -11   3  -3   21.60    6.40
 -11  -3   3   36.00    7.30
 -11   3  -3   23.50    6.00
  11   3   3   36.70    6.30
   0   4  -3   66.99    5.80
   0   4   3   64.89    6.00
   0   4  -3   71.09    5.90
   0   4  -3   72.19    5.90
   0   4   3   66.69    5.80
   0  -4   3   68.59    5.90
   0   4   3   64.69    5.90
   1  -4   3  157.48   13.40
  -1  -4  -3  172.28   13.60
   1  -4   3  160.68   13.20
   1   4   3  161.28   13.40
  -1   4  -3  165.08   13.40
  -1   4  -3  167.48   13.50
   1   4   3  162.18   13.20
  -1   4  -3  165.38   13.40
   1   4   3  162.18   13.20
   1   4   3  166.18   13.30
   2   4  -3  427.76   29.40
   2  -4   3  331.17   29.30
   2   4  -3  428.36   29.40
   2  -4   3  318.57   29.10
  -2  -4  -3  344.97   29.20
  -2   4   3  439.36   29.40
  -2   4   3  438.36   29.10
   2   4   3  323.87   29.20
   2   4   3  317.87   29.30
  -2  -4   3  441.46   29.50
   2   4   3  330.47   29.20
  -2   4  -3  329.47   29.20
   2   4   3  327.37   29.20
  -2   4  -3  327.27   29.20
  -2   4  -3  334.57   29.30
   3   4  -3  475.15   37.90
   3   4  -3  476.95   38.00
  -3   4   3  474.95   38.00
  -3   4   3  466.85   37.70
  -3   4   3  478.35   37.70
   3   4  -3  455.55   38.00
   3  -4  -3  464.55   37.80
  -3  -4   3  481.85   38.00
  -3  -4   3  465.25   37.90
   4   4  -3  139.29   11.50
   4   4  -3  137.19   11.30
  -4   4   3  135.39   11.50
   4   4  -3  131.39   11.00
  -4   4   3  131.69   11.20
   4  -4  -3  129.99   11.40
  -4  -4   3  130.89   11.40
   4  -4  -3  137.19   11.30
   5   4  -3   30.40    3.60
  -5   4   3   27.00    4.10
  -5   4   3   29.80    3.90
   5   4  -3   26.50    3.20
  -5  -4  -3   16.30    3.30
   5   4  -3   30.30    4.10
  -5   4   3   28.30    3.30
  -5  -4   3   27.90    3.50
  -5   4  -3   19.90    3.50
  -5   4  -3   20.80    3.60
   5  -4  -3   24.90    3.40
   5  -4  -3   24.90    4.60
  -5  -4   3   27.60    4.40
   5   4   3   18.50    3.20
  -5   4  -3   16.90    3.90
  -6   4   3   45.60    5.00
   6   4  -3   39.30    5.70
   6  -4   3   39.70    6.00
   6   4  -3   39.90    4.80
   6  -4   3   40.40    4.90
  -6   4   3   43.80    5.30
   6   4  -3   46.20    5.20
  -6  -4  -3   48.00    5.20
  -6  -4  -3   40.40    6.10
  -6  -4   3   43.30    5.90
   6  -4  -3   40.80    6.40
   6   4   3   46.70    4.90
   6   4   3   45.20    5.10
  -6  -4   3   39.50    4.90
  -6   4  -3   51.49    5.30
  -6   4  -3   47.20    5.30
   6  -4  -3   44.80    5.20
   6   4   3   42.50    5.30
   7  -4   3  807.52   65.39
   7  -4   3  771.22   65.19
  -7  -4  -3  791.92   65.59
  -7  -4  -3  823.82   65.19
  -7   4  -3  834.42   65.39
   7   4   3  826.52   65.39
  -7   4  -3  822.02   65.39
   7   4   3  799.12   65.09
   7   4   3  820.12   65.19
   8  -4   3   40.40    5.60
   8   4  -3   50.09    7.40
  -8  -4  -3   30.80    6.10
  -8  -4  -3   42.90    6.10
   8   4  -3   42.80    5.90
  -8   4   3   46.80    6.20
   8  -4   3   43.40   10.30
   8   4  -3   48.70    5.80
  -8   4   3   43.80    6.30
   8   4   3   37.90    6.70
  -8   4  -3   40.50    6.50
   8   4   3   38.40    5.50
   8  -4  -3   42.20    5.80
  -8   4  -3   35.20    6.70
  -8  -4   3   54.49    6.10
  -8  -4   3   44.10    7.50
   8   4   3   36.90    5.90
  -9  -4  -3  203.78   17.80
   9  -4   3  183.38   16.20
  -9  -4  -3  176.28   16.20
  -9   4  -3  182.38   16.60
   9   4   3  177.98   15.90
  -9   4  -3  176.08   16.40
   9   4   3  182.98   16.10
 -10   4   3    6.80    4.50
  10   4  -3    6.30    4.00
 -10   4   3    6.70    4.40
 -10  -4  -3    2.20    4.30
  10   4  -3    9.00    4.80
  10  -4   3    5.40    4.00
  10  -4  -3    7.30    4.30
 -10   4  -3    3.10    4.60
 -10  -4   3    6.20    4.50
  10   4   3    3.10    3.70
 -10   4  -3    7.10    4.80
 -10  -4   3   15.90    7.10
  10   4   3    3.90    5.00
 -11   4   3  135.39   13.90
 -11   4   3  130.89   14.20
  11   4  -3  141.19   15.40
  11   4  -3  141.99   13.50
 -11  -4   3  128.69   14.00
  11  -4  -3  144.39   14.00
   0   5  -3    2.30    1.10
   0   5  -3    1.80    0.90
   0   5   3    3.40    1.30
   0   5   3    2.40    1.20
   0   5   3    2.50    1.10
   0   5  -3    1.40    1.20
   0   5  -3    2.60    1.20
   0  -5   3    2.30    1.40
   1  -5   3   56.29    5.20
   1  -5   3   55.29    4.90
  -1  -5  -3   55.99    5.10
   1   5  -3   58.19    5.20
   1   5   3   56.39    4.80
   1   5   3   57.89    4.80
  -1   5  -3   56.79    5.10
   1   5   3   55.69    5.30
  -1   5  -3   59.29    5.20
  -1   5  -3   57.89    5.10
   1   5   3   53.69    5.00
  -1   5  -3   57.89    5.10
   2  -5   3  442.56   36.00
   2  -5   3  443.76   35.90
   2   5   3  441.46   35.90
   2   5   3  455.95   35.90
   2   5   3  435.36   36.10
  -2   5  -3  458.65   35.90
  -2   5  -3  449.66   36.00
  -2   5  -3  442.76   36.00
   2   5   3  457.75   35.90
  -2   5  -3  456.15   36.10
  -3  -5  -3  194.38   17.10
   3  -5   3  201.58   17.10
  -3   5   3  217.18   16.90
  -3   5   3  215.48   16.90
   3   5  -3  220.38   17.20
  -3  -5  -3  212.68   17.10
   3   5  -3  212.68   17.30
  -3   5   3  210.88   17.20
   3  -5   3  198.58   17.00
   3   5  -3  214.48   17.20
   3  -5  -3  209.48   17.10
  -3   5  -3  205.28   17.20
  -3  -5   3  217.58   17.30
   3   5   3  194.98   17.00
  -3   5  -3  207.88   16.90
   3   5   3  216.28   17.00
  -3   5  -3  205.88   17.10
   3   5   3  196.18   17.10
   3   5   3  198.38   17.10
  -3  -5   3  218.88   17.30
   4  -5   3   41.00    4.00
   4  -5   3   44.70    4.60
  -4   5   3   28.30    4.00
  -4   5   3   28.30    3.80
  -4  -5  -3   41.40    4.70
   4   5  -3   30.30    4.00
  -4   5   3   32.00    4.30
  -4   5  -3   41.10    4.10
   4   5   3   32.40    4.80
   4   5   3   41.80    4.10
  -4  -5   3   29.30    4.00
  -4  -5   3   30.80    4.70
  -4   5  -3   39.30    4.10
   4   5   3   41.80    3.90
   4   5   3   42.30    4.10
  -4   5  -3   41.20    3.70
   5   5  -3  606.54   58.49
   5  -5   3  781.62   58.39
  -5   5   3  627.34   58.49
   5   5  -3  613.14   58.29
  -5  -5  -3  811.62   58.59
  -5  -5  -3  818.32   58.49
  -5   5   3  602.34   58.29
   5   5   3  800.02   58.49
  -5  -5   3  608.84   58.49
  -5   5  -3  774.02   58.59
   5   5   3  790.52   58.49
  -5   5  -3  808.52   58.59
   5   5   3  776.72   58.59
  -5   5  -3  816.92   58.59
   5   5   3  814.42   58.29
   5  -5  -3  600.04   58.29
  -6  -5  -3  151.38   12.40
  -6  -5  -3  147.39   13.00
   6  -5   3  143.69   13.00
   6  -5   3  136.79   12.30
   6   5   3  147.59   12.50
   6   5   3  149.39   12.20
  -6   5  -3  146.29   12.50
  -6   5  -3  138.59   13.30
  -6   5  -3  146.19   12.50
   6   5   3  145.09   12.50
  -6  -5   3  109.09   13.10
  -7  -5  -3  477.15   42.80
   7   5  -3  622.24   42.70
   7  -5   3  499.05   43.20
   7   5  -3  621.84   42.90
  -7  -5  -3  495.15   43.20
   7   5   3  486.65   43.00
  -7   5  -3  515.15   43.00
   7   5   3  488.25   42.70
  -7   5  -3  497.05   43.00
   7   5   3  487.25   42.80
  -7  -5   3  621.34   43.30
   8   5  -3    9.90    3.70
  -8   5   3   12.90    4.00
  -8  -5  -3   17.30    5.60
  -8  -5  -3   25.50    4.70
   8   5  -3   14.90    3.80
   8  -5   3   18.60    3.90
   8   5  -3   10.60    4.50
   8   5   3   17.10    4.20
  -8  -5   3    9.70    5.50
   8  -5  -3    7.40    3.50
  -8  -5   3    8.90    3.90
   8   5   3   15.00    4.70
   8   5   3   19.10    3.70
  -8   5  -3   14.40    4.00
  -8   5  -3   19.80    4.30
   9  -5   3   44.00    7.00
   9   5  -3   61.89    7.50
  -9   5   3   64.59    7.50
   9   5  -3   54.39    9.50
  -9  -5  -3   40.00    7.30
  -9   5   3   69.29    7.90
   9   5  -3   69.99    7.50
  -9  -5   3   64.89    7.70
   9  -5  -3   65.39    7.50
  -9   5  -3   47.80    7.50
  -9   5  -3   49.00    7.50
  -9  -5   3   68.99   10.80
   9   5   3   48.50    7.80
  10   5  -3   41.10    6.20
  10  -5   3   33.40    6.30
 -10  -5  -3   25.30    5.90
 -10   5   3   35.30    7.00
 -10   5   3   31.30    6.70
  10   5  -3   30.30    7.20
 -10  -5   3   33.70    7.10
  10   5   3   23.90    4.90
 -10   5  -3   27.80    5.90
  10  -5  -3   29.00    5.40
  10   5   3   36.30    7.70
 -10   5  -3   28.20    5.80
  10   5   3   22.00    5.00
 -11  -5  -3   63.99    8.70
 -11  -5  -3   63.39    9.30
  11  -5   3   68.79    8.80
  11   5   3   55.39    8.40
 -11   5  -3   65.39    9.10
  11   5   3   61.99   10.20
 -11   5  -3   54.89    9.20
   0   6  -3  636.44   50.29
   0   6   3  636.14   50.29
   0   6   3  626.64   50.09
   0   6  -3  620.04   50.29
   0   6   3  618.84   50.19
   0   6  -3  635.54   50.19
   0  -6   3  619.14   50.29
   1  -6   3  922.21   78.99
  -1   6   3 1088.19   78.99
   1   6  -3 1074.59   79.09
   1   6  -3 1052.09   79.09
  -1   6   3 1054.59   78.99
   1   6  -3 1058.09   79.09
  -1   6   3 1068.29   79.19
   1  -6   3  908.11   78.79
  -1  -6  -3  938.41   78.99
   1   6   3  956.40   78.89
  -1   6  -3  950.40   78.99
   1   6   3  930.61   78.79
   1   6   3  922.21   78.79
  -1   6  -3  972.70   78.99
  -1  -6   3 1054.39   79.19
  -1   6  -3  955.60   79.09
   1   6   3  920.01   78.99
  -1   6  -3  943.41   78.99
  -1  -6   3 1049.09   79.09
  -2  -6  -3  324.07   25.40
   2  -6   3  286.47   25.30
   2  -6   3  310.47   25.20
   2   6   3  310.57   25.10
   2   6   3  320.57   25.20
  -2   6  -3  317.57   25.30
  -2   6  -3  308.37   25.30
   2   6   3  318.27   25.20
  -2   6  -3  317.47   25.30
   2   6   3  310.87   25.40
  -2   6  -3  309.67   25.50
  -3   6   3  915.21   83.89
   3  -6   3 1135.39   84.19
   3   6  -3  902.11   84.09
  -3   6   3  949.40   84.19
   3   6  -3  907.51   84.09
  -3  -6  -3 1204.68   84.19
   3   6  -3  983.90   84.89
  -3   6   3  897.11   83.79
   3  -6   3 1134.69   83.99
   3   6   3 1198.28   84.09
   3   6   3 1119.59   84.19
  -3   6  -3 1185.68   84.19
   3  -6  -3  889.61   83.99
  -3   6  -3 1152.08   84.19
  -3   6  -3 1184.28   83.99
  -3  -6   3  911.41   84.19
  -3  -6   3  916.81   84.09
   3   6   3 1171.78   83.99
  -3   6  -3 1163.38   84.29
   3   6   3 1138.39   84.09
   4   6  -3    2.30    2.70
  -4  -6  -3    6.00    2.90
  -4   6   3    2.90    1.70
   4   6  -3    3.60    1.70
   4  -6   3    4.20    2.00
   4   6  -3    3.50    1.80
  -4   6   3    2.40    2.50
  -4   6   3    2.20    2.10
   4  -6   3    4.80    2.40
  -4  -6  -3    3.70    2.10
  -4   6  -3    0.60    1.40
  -4  -6   3    4.90    2.80
   4   6   3    3.00    1.90
   4   6   3    5.50    1.80
  -4   6  -3    2.30    1.70
   4   6   3    2.80    2.30
   4   6   3    2.80    1.80
  -4   6  -3    2.30    1.90
   4  -6  -3    4.20    1.70
  -4   6  -3    2.60    2.50
  -4  -6   3    4.30    2.00
  -5   6   3  546.15   44.30
  -5   6   3  558.34   44.30
  -5  -6  -3  530.15   44.50
  -5   6   3  573.84   44.70
   5  -6   3  529.15   44.30
   5   6  -3  567.94   44.50
   5  -6   3  542.25   44.50
   5   6  -3  563.14   44.60
  -5  -6  -3  539.45   44.40
  -5   6  -3  547.55   44.60
  -5  -6   3  558.54   44.70
  -5   6  -3  572.44   44.50
   5   6   3  534.45   44.50
   5  -6  -3  552.14   44.40
   5   6   3  543.75   44.40
  -5   6  -3  534.25   44.00
   5   6   3  564.44   44.30
  -5  -6   3  550.94   44.60
   6   6  -3   99.59    9.40
  -6   6   3  112.39   10.30
  -6   6   3  106.79    9.60
  -6  -6  -3  110.89    9.90
   6   6  -3  108.09   10.00
   6  -6   3  105.19    9.70
   6  -6   3  109.39   10.70
  -6   6   3  105.99   10.20
   6   6  -3  111.59   10.40
  -6  -6  -3  109.69   10.70
  -6  -6   3  105.79    9.90
  -6  -6   3  115.69   11.00
   6   6   3  100.09    9.90
   6   6   3  102.29   11.60
  -6   6  -3  108.59   10.00
   6  -6  -3  110.19    9.80
   6   6   3  103.09    9.90
   6   6   3  111.79    9.60
  -6   6  -3  106.19    9.80
   7   6  -3   65.69    7.90
   7   6  -3   57.99    6.70
  -7   6   3   65.79    7.10
   7   6  -3   72.09    7.40
  -7   6   3   59.99    7.40
   7  -6  -3   66.69    7.20
  -7  -6   3   80.09    8.70
  -7  -6   3   66.89    9.00
  -8   6   3  164.98   14.40
   8   6  -3  163.18   14.00
  -8   6   3  160.08   14.80
   8  -6   3  160.98   14.30
   8   6  -3  172.78   14.50
   8   6  -3  171.98   15.10
   8   6   3  148.89   14.70
   8   6   3  144.19   14.10
  -8  -6   3  159.18   14.60
  -8  -6   3  171.28   15.90
  -8   6  -3  143.79   14.40
   8  -6  -3  166.58   14.40
  -8   6  -3  155.68   14.40
   9   6  -3  112.59   10.20
   9  -6   3   84.69   10.10
   9   6  -3  114.89   11.20
   9   6  -3  108.89   10.20
  -9   6   3  108.89   10.90
  -9   6   3  116.39   10.40
  -9  -6   3  103.39   10.80
   9  -6  -3  114.69   10.50
  -9   6  -3   77.99   10.20
  -9   6  -3   83.49   10.40
   9   6   3   84.39   10.80
  10   6  -3   41.70    9.60
 -10  -6  -3   67.49    8.40
 -10   6   3   42.80    8.40
  10   6  -3   41.20    8.10
  10   6  -3   44.40    7.50
 -10   6   3   44.30    8.00
  10  -6   3   72.19    8.10
 -10  -6   3   41.00    8.40
  10   6   3   65.09    7.60
  10  -6  -3   51.79    8.50
 -10   6  -3   68.79    8.30
 -10   6  -3   67.99    8.30
  10   6   3   75.19    7.80
  10   6   3   72.79    9.30
 -11   6   3    0.90    7.40
 -11  -6  -3    7.20    6.00
 -11   6   3    7.10    5.20
  11   6  -3    7.20    5.50
  11   6  -3   12.40    4.80
  11  -6   3    7.80    4.90
  11   6  -3   10.60    6.80
 -11   6  -3    6.10    5.00
  11   6   3    2.30    6.00
  11   6   3    3.90    4.90
  11  -6  -3    8.10    6.40
 -11  -6   3    1.50    5.60
 -11   6  -3    9.90    5.10
   0   7   3   19.10    2.80
   0   7  -3   18.50    3.10
   0   7  -3   16.30    2.80
   0  -7   3   21.40    3.00
   0   7   3   20.10    3.00
   0   7  -3   19.50    2.50
   0   7   3   19.40    2.60
   1  -7   3 1011.40   72.79
  -1   7   3  817.72   72.89
   1   7  -3  841.92   72.89
  -1  -7  -3  952.30   72.89
  -1   7   3  807.82   72.69
   1   7  -3  846.62   72.79
   1   7  -3  842.62   72.79
  -1   7   3  855.31   72.69
  -1  -7   3  865.61   72.79
   1   7   3  950.10   72.89
   1   7   3  992.60   72.69
  -1   7  -3  959.90   72.79
  -1  -7   3  821.32   72.89
  -1   7  -3  967.90   72.79
  -1   7  -3  957.90   72.79
   1   7   3  996.40   72.49
  -1   7  -3  960.70   72.99
   1   7   3  948.61   72.49
   2   7  -3  284.97   21.80
  -2  -7  -3  250.07   21.70
  -2   7   3  287.87   21.60
  -2   7   3  291.97   21.90
   2   7  -3  289.67   21.70
   2   7  -3  287.37   21.80
   2  -7   3  243.48   21.40
  -2  -7   3  274.27   21.90
   2   7   3  251.77   21.50
   2   7   3  245.08   21.80
  -2   7  -3  258.87   21.60
   2  -7  -3  284.07   21.60
  -2   7  -3  248.98   21.60
   2   7   3  251.07   21.50
  -2   7  -3  239.28   21.70
   2   7   3  239.08   21.40
  -2  -7   3  294.47   21.80
  -2   7  -3  255.07   21.60
  -3   7   3  230.28   24.50
   3  -7   3  312.77   24.40
  -3   7  -3  317.47   24.70
  -3   7  -3  316.27   24.50
   3   7   3  316.27   24.40
   3   7   3  307.57   24.60
   4  -7   3  312.47   26.00
  -4  -7  -3  324.97   26.20
   4  -7   3  326.47   26.40
   4   7   3  322.77   25.90
  -4   7  -3  316.87   26.10
  -4   7  -3  320.37   26.30
  -4   7  -3  321.47   26.20
   4   7   3  306.17   26.20
   4   7   3  322.07   26.00
  -4   7  -3  325.07   25.90
  -5  -7  -3   44.70    5.50
   5  -7   3   41.20    6.30
   5   7  -3   58.89    6.80
   5  -7   3   45.70    5.30
  -5  -7  -3   45.70    7.10
  -5   7  -3   47.00    6.40
   5   7   3   43.60    5.00
  -5   7  -3   47.80    5.20
   5   7   3   44.90    6.20
  -5   7  -3   45.70    5.30
   5   7   3   47.90    5.20
  -5   7  -3   43.30    4.80
  -6  -7  -3   85.49    8.70
   6   7  -3  102.89    9.00
  -6   7   3  112.39   11.30
   6  -7   3   82.69    8.50
  -6  -7   3  104.99    8.90
   6   7   3   78.59    8.30
  -6   7  -3   74.49   11.00
  -6   7  -3   86.49    8.50
   6   7   3   76.99    8.60
   6   7   3   81.69    8.60
   6  -7  -3  107.79    8.70
  -6   7  -3   83.59    8.70
   7   7  -3  152.28   13.00
  -7   7   3  145.69   13.20
   7   7  -3  155.58   14.00
   7   7  -3  152.78   13.70
  -7   7   3  146.59   13.70
  -7  -7   3  154.28   13.60
   7  -7  -3  146.79   13.40
   8   7  -3   88.89    8.10
  -8   7   3   80.59    8.20
   8   7  -3   89.79    9.20
  -8   7   3   86.79    8.80
   8  -7   3   61.19    8.20
   8   7  -3   86.89    8.60
   8  -7  -3   76.09    8.40
   8   7   3   57.09    8.60
  -8   7  -3   57.69    8.30
  -8  -7   3   90.09    8.80
  -8   7  -3   63.19    8.30
   9   7  -3  368.26   30.20
  -9   7   3  362.96   30.70
  -9   7   3  366.96   30.30
   9   7  -3  367.16   30.00
   9   7  -3  365.16   30.80
   9  -7  -3  347.37   30.40
  -9  -7   3  356.46   30.60
  10  -7   3    3.20    4.40
 -10   7   3    2.20    4.40
  10   7  -3    8.50    4.70
  10   7  -3   -1.10    4.10
 -10   7   3    4.80    4.80
  10   7  -3    5.00    6.00
 -10  -7  -3    7.40    5.80
 -10  -7   3    8.40    5.40
  10  -7  -3    2.00    4.40
  10   7   3    7.60    5.30
  10   7   3    2.20    4.20
  10   7   3    9.30    4.40
 -10   7  -3    3.60    4.80
 -10   7  -3    5.30    4.70
   0   8  -3   80.09    6.80
   0   8  -3   81.89    7.20
   0   8   3   70.79    7.10
   0   8   3   78.39    6.80
   0   8   3   76.69    7.10
   0  -8   3   74.79    7.20
   0   8  -3   74.49    7.10
  -1   8   3  119.19    8.80
  -1   8   3  111.99    9.10
  -1  -8  -3   93.09    9.00
   1   8  -3  119.09    9.10
   1   8  -3  117.39    9.20
  -1   8   3  111.19    9.00
   1   8   3   91.09    8.40
  -1   8  -3   95.49    8.80
  -1   8  -3   96.99    8.90
   1   8   3   89.39    8.60
  -1   8  -3   91.99    8.70
  -1  -8   3  112.99    9.10
   1   8   3   90.09    9.00
  -1   8  -3   89.59    9.00
   2   8  -3  328.37   27.40
  -2   8   3  347.17   27.60
   2  -8   3  324.77   27.10
   2   8  -3  351.36   27.60
  -2   8   3  333.47   27.30
   2   8  -3  332.37   27.30
  -2  -8  -3  327.17   27.40
  -2  -8   3  348.87   28.10
   2   8   3  340.57   27.10
   2   8   3  328.77   27.50
  -2   8  -3  326.17   27.20
   2   8   3  337.47   27.10
  -2   8  -3  320.77   27.30
  -2   8  -3  344.17   27.60
  -2  -8   3  337.57   27.60
   2  -8  -3  346.97   27.30
   2   8   3  325.27   27.00
  -2   8  -3  339.17   27.30
   2   8   3  345.47   27.10
  -3   8   3  313.97   25.50
  -3   8   3  311.87   25.10
  -3   8   3  303.27   24.80
  -3  -8   3  305.07   25.50
   3  -8  -3  310.47   25.20
  -3  -8   3  308.77   25.60
  -4  -8  -3   79.09    7.30
   4  -8   3   71.79    7.00
   4   8   3   69.39    7.40
   4   8   3   63.99    6.80
  -4   8  -3   77.69    7.20
   4   8   3   71.99    7.20
  -4   8  -3   68.59    6.80
  -4   8  -3   75.79    7.60
   4   8   3   74.39    6.90
  -4   8  -3   74.69    6.90
  -5   8   3   44.50    4.50
  -5   8   3   48.00    5.40
  -5   8   3   44.50    5.00
   5   8  -3   46.40    5.30
   5  -8   3   33.50    5.00
  -5  -8  -3   33.10    5.20
  -5   8  -3   30.40    6.10
   5  -8  -3   40.60    5.00
  -5   8  -3   34.80    4.60
  -5  -8   3   52.59    7.20
  -5   8  -3   30.80    4.50
  -5   8  -3   32.60    4.90
   5   8   3   33.60    4.80
   5   8   3   35.50    4.60
  -5  -8   3   45.50    5.20
   5   8   3   33.90    5.00
   5   8   3   27.80    6.10
   6   8  -3   27.10    5.10
   6  -8   3   20.10    3.90
  -6   8   3   25.60    3.80
  -6   8   3   26.30    4.80
  -6  -8  -3   22.90    4.90
  -6   8   3   25.00    5.30
  -6  -8   3   25.50    4.90
  -6   8  -3   18.70    3.90
  -6   8  -3   20.50    4.50
   6   8   3   17.70    3.60
   6   8   3   14.90    3.80
   6   8   3   22.70    4.50
   6  -8  -3   20.10    5.60
  -7   8   3  193.98   19.60
  -7   8   3  192.38   19.10
   7   8  -3  194.78   19.50
   7  -8   3  271.47   19.50
   7   8  -3  189.58   19.60
   7   8   3  269.07   19.30
   7   8   3  263.67   19.60
   7   8   3  268.97   19.70
   7  -8  -3  202.98   19.40
   8  -8   3   98.29   10.20
   8   8  -3  105.39    9.80
  -8  -8  -3   80.99   10.30
   8   8  -3  112.79   10.80
  -8   8   3  109.89    9.90
  -8   8   3  108.89   10.60
   8   8  -3  115.99   10.50
  -8  -8   3  110.49   10.60
   8  -8  -3  103.49   10.20
   8   8   3   88.49   10.40
  -8   8  -3   88.19   10.50
   8   8   3   85.69    9.90
  -8   8  -3  104.99   10.30
   8   8   3   90.29   10.20
   9  -8   3   94.69    9.80
  -9  -8  -3   85.99   10.40
   9   8   3   84.09    9.40
   9   8   3   93.69   10.50
  -9   8  -3   91.89   10.20
   9   8   3   92.59   10.30
  -9   8  -3   86.99   10.00
  10  -8   3   14.10    4.90
 -10   8   3   12.20    6.30
 -10   8   3    8.90    4.60
 -10  -8  -3   19.20    6.50
  10   8  -3   19.00    5.40
  10   8  -3   17.80    6.60
  10   8   3   15.60    5.00
 -10  -8   3   10.10    5.90
 -10   8  -3   14.60    7.10
  10   8   3   19.30    5.30
  10  -8  -3   17.00    5.30
 -10   8  -3   17.40    5.60
   0   9   3  528.15   43.60
   0   9   3  530.75   43.70
   0   9   3  546.95   43.40
   0   9  -3  554.74   43.70
   0   9  -3  530.55   43.40
   0   9  -3  554.54   43.70
   0  -9   3  536.85   43.80
   1   9  -3  141.89   10.70
  -1   9   3  135.49   10.80
   1   9  -3  136.99   10.90
  -1  -9  -3  112.29   10.80
   1   9  -3  141.29   11.10
  -1   9   3  138.99   11.00
  -1  -9   3  130.69   11.00
  -1   9  -3  109.79   10.50
  -1   9  -3  111.09   10.80
   1   9   3  105.79   10.80
  -1   9  -3  109.69   10.90
   1   9   3  108.19   10.40
   2   9  -3   46.60    5.60
   2  -9   3   47.80    4.80
  -2  -9  -3   41.40    5.10
  -2   9   3   42.20    5.10
   2   9  -3   44.00    4.70
   2   9  -3   43.80    5.30
  -2   9   3   44.40    5.10
   2   9   3   43.70    4.70
   2   9   3   43.90    4.60
  -2   9  -3   47.20    5.10
   2  -9  -3   42.50    4.80
  -2  -9   3   43.20    5.10
  -2   9  -3   48.80    4.70
   2   9   3   44.20    4.30
  -2   9  -3   40.20    5.50
   2   9   3   42.70    5.40
  -2   9  -3   47.00    5.10
   3  -9   3  664.63   51.59
  -3   9  -3  657.43   51.69
   3   9   3  659.63   51.59
  -3   9  -3  532.05   52.39
  -3   9  -3  652.13   51.99
   3   9   3  648.24   51.59
   3   9   3  675.33   51.49
   3   9   3  650.33   51.99
  -4   9   3  122.09   11.50
   4   9  -3  122.39   12.10
  -4   9   3  122.49   12.30
   4   9  -3  118.09   12.20
   4  -9   3  153.38   12.10
  -4  -9  -3  164.18   12.50
   4   9  -3  114.99   12.70
  -4   9   3  117.29   11.60
  -4   9  -3  150.98   12.00
   4   9   3  150.28   11.80
   4   9   3  149.69   12.30
   4   9   3  152.68   11.90
  -4   9  -3  159.68   12.00
  -4  -9   3  119.39   12.30
   4  -9  -3  118.39   12.00
  -4   9  -3  157.18   12.50
   4   9   3  153.18   12.30
   5  -9   3  323.67   27.90
  -5   9   3  392.06   27.70
   5   9  -3  402.76   28.60
  -5  -9  -3  302.97   28.00
  -5   9   3  400.26   27.80
  -5   9  -3  332.47   28.30
  -5   9  -3  331.07   28.20
   5   9   3  323.97   27.70
  -5  -9   3  310.87   28.70
   5   9   3  311.17   28.10
  -5   9  -3  336.27   27.70
  -5   9  -3  339.17   27.90
   5   9   3  319.87   27.80
   5   9   3  326.67   28.20
   6   9  -3   35.10    6.00
  -6   9   3   39.30    5.00
   6  -9   3   43.00    7.70
   6   9  -3   37.50    6.10
  -6   9   3   31.80    6.00
  -6  -9  -3   39.20    6.00
  -6   9   3   32.30    6.00
   6   9   3   38.90    5.30
  -6  -9   3   38.40    5.90
   6  -9  -3   38.80    5.60
   6   9   3   45.40    5.60
  -6   9  -3   47.50    5.80
   6   9   3   41.30    5.80
  -6   9  -3   42.00    5.40
  -7  -9  -3  112.29   11.80
   7  -9   3  127.69   11.70
  -7   9  -3  129.29   12.10
  -7   9  -3  130.49   11.70
   7   9   3  120.19   11.40
   7   9   3  122.59   11.70
   7   9   3  128.19   12.00
  -8   9   3   19.60    4.90
   8  -9   3   14.40    4.20
  -8  -9  -3   11.40    4.80
   8   9   3    8.70    4.30
   8   9   3   10.40    4.40
   8   9   3    9.70    4.10
  -8   9  -3   13.70    4.50
   8  -9  -3   23.80    4.90
  -8  -9   3   21.40    4.80
  -8   9  -3   13.60    5.10
   9   9  -3    7.80    4.60
   9   9  -3    2.70    4.90
  -9   9   3    2.90    3.60
   9  -9   3    6.30    4.30
  -9  -9  -3    0.10    5.20
  -9   9   3    2.20    4.50
   9   9   3    2.10    4.70
  -9  -9   3    1.40    5.40
   9  -9  -3    4.10    4.60
  -9   9  -3    0.80    4.20
  -9   9  -3    2.30    4.80
   9   9   3    4.60    4.20
   9   9   3    2.10    4.70
   0  10  -3  751.02   59.09
   0  10   3  730.23   59.19
   0 -10   3  732.33   59.29
   0  10  -3  729.63   58.89
   0  10   3  742.83   58.69
   0  10   3  717.73   58.99
   0  10  -3  733.33   58.79
  -1 -10  -3  191.28   16.40
   1  10  -3  193.88   16.30
  -1  10   3  193.98   16.30
  -1  10   3  195.48   16.40
   1  10  -3  202.08   16.10
   1  10  -3  196.68   16.50
   1  10   3  192.78   16.40
   1  10   3  190.58   15.80
  -1  10  -3  188.68   16.00
  -1  10  -3  189.98   16.10
  -1  10  -3  189.18   16.30
  -1 -10   3  187.08   16.40
  -1  10  -3  189.38   16.50
   1 -10  -3  188.78   16.00
  -2 -10  -3  334.27   28.60
   2 -10   3  339.67   28.10
   2  10   3  339.07   28.10
   2  10   3  348.47   28.70
  -2  10  -3  349.47   28.70
  -2  10  -3  349.96   28.30
  -2  10  -3  348.57   28.30
  -2  10  -3  364.06   28.50
   2  10   3  357.46   28.10
   2  10   3  344.87   28.00
   3  10  -3   36.80    6.00
   3  10  -3   41.80    5.90
  -3  10   3   38.80    4.90
   3 -10   3   26.20    4.70
  -3  10   3   44.10    5.20
  -3 -10  -3   29.10    5.20
  -3  10  -3   29.20    5.10
  -3 -10   3   42.80    5.10
   3 -10  -3   40.70    4.80
  -3  10  -3   27.90    4.70
   3  10   3   25.20    4.60
   4  10  -3    7.80    2.80
  -4  10   3    8.20    2.80
   4 -10   3   12.50    3.20
   4  10  -3    4.10    2.80
  -4 -10  -3   14.20    4.00
  -4  10   3    7.00    3.20
  -4  10   3    7.10    2.30
  -4  10   3    5.10    1.80
   4  10   3    9.60    3.00
  -4 -10   3    4.60    3.60
  -4  10  -3   10.40    2.60
  -4  10  -3   12.30    2.90
  -4  10  -3   10.70    3.20
   4  10   3    6.90    3.20
   4 -10  -3    3.70    2.80
  -4  10  -3   13.70    3.90
  -5 -10  -3  400.46   33.30
   5 -10   3  409.06   33.00
   5  10  -3  395.96   33.30
  -5  10   3  387.36   32.60
   5  10  -3  406.26   33.20
  -5  10   3  386.86   32.60
  -5  10   3  392.26   33.40
  -5  10  -3  419.56   33.20
   5  10   3  415.86   33.30
   5  10   3  406.16   33.30
  -5  10  -3  425.16   32.80
  -5 -10   3  359.66   33.30
  -5  10  -3  426.96   33.50
  -5  10  -3  408.76   33.00
   5  10   3  400.46   32.90
  -6  10   3   67.39    7.70
   6  10  -3   67.29    8.20
  -6  10   3   64.99    8.00
   6  10  -3   68.79    8.30
  -6  10   3   64.79    6.90
   6 -10  -3   67.29    7.80
   6  10   3   94.39    7.80
   7  10  -3   44.40    7.40
   7  10  -3   42.90    7.20
   7 -10   3   57.59    7.00
  -7 -10  -3   58.79    7.20
  -7  10   3   45.20    7.20
  -7  10  -3   56.79    7.30
   7 -10  -3   36.40    6.80
   7  10   3   55.29    6.70
   7  10   3   56.39    6.90
   7  10   3   58.09    7.50
  -7 -10   3   44.60    7.30
  -7  10  -3   56.69    6.80
  -8  10   3  168.98   15.50
   8  10  -3  173.58   15.30
  -8  10   3  163.08   14.40
   8  10  -3  158.28   15.30
   8 -10   3  164.48   14.70
  -8 -10  -3  155.38   14.90
   8  10   3  155.98   15.20
   8 -10  -3  168.28   14.90
  -8 -10   3  151.08   15.10
   8  10   3  133.59   14.40
  -8  10  -3  161.48   15.30
   8  10   3  159.08   14.90
  -8  10  -3  158.28   14.70
  -9  10   3  143.19   14.50
  -9 -10  -3  114.79   14.20
   9  10  -3  165.58   14.30
   9 -10   3  134.19   13.70
   9  10  -3  167.58   14.60
   9  10   3  137.69   14.20
  -9  10  -3  118.39   13.90
  -9 -10   3  144.09   14.30
   9  10   3  132.39   14.10
   9 -10  -3  160.88   14.10
  -9  10  -3  130.29   13.50
   0  11   3   49.20    6.40
   0 -11  -3   53.09    6.10
   0  11  -3   54.89    6.10
   0  11  -3   56.19    6.40
   1  11  -3  301.77   21.90
  -1  11   3  301.67   22.30
  -1  11   3  288.07   22.10
  -1 -11  -3  238.18   22.10
   1  11  -3  295.17   22.00
   1  11   3  238.18   21.50
  -1  11  -3  247.88   22.00
   1  11   3  231.18   22.10
   1 -11  -3  291.97   21.70
  -1  11  -3  227.68   22.40
  -1  11  -3  233.98   21.70
   2  11  -3   11.00    2.80
   2 -11   3    8.20    2.70
  -2 -11  -3    7.90    3.60
  -2  11   3    5.60    3.20
   2  11  -3   10.90    3.30
   2  11  -3    9.30    3.30
   2  11   3    8.50    2.30
  -2  11  -3    6.50    2.90
  -2  11  -3    5.50    2.20
   2 -11  -3   10.10    2.90
  -2  11  -3    8.10    3.00
   2  11   3    7.90    2.40
  -2  11  -3    7.10    2.80
   2  11   3    9.10    3.40
  -2 -11   3   10.60    3.40
   3  11  -3    8.30    2.70
  -3 -11  -3    4.70    3.60
  -3  11   3    6.90    3.10
  -3  11   3   10.00    3.20
   3 -11   3    6.10    3.00
   3  11  -3    4.40    3.10
  -3  11  -3    8.80    3.10
  -3  11  -3    5.50    2.20
   3 -11  -3    6.20    3.00
   3  11   3    6.70    3.10
  -3  11  -3    7.10    2.90
   3  11   3    7.50    2.30
   3  11   3    6.10    2.80
  -3  11  -3    9.60    3.50
  -3 -11   3    8.90    3.50
   4 -11   3  170.48   15.80
   4  11   3  183.68   15.60
  -4  11  -3  180.38   15.60
  -4  11  -3  189.48   16.20
  -4  11  -3  193.58   15.90
   4  11   3  194.08   16.20
  -4  11  -3  176.48   16.20
   4  11   3  185.98   16.20
   5  11  -3  105.09    9.70
  -5  11   3  102.39    8.30
  -5  11   3  103.39    9.50
   5 -11   3   69.79    8.90
  -5 -11  -3   69.49    9.00
  -5  11   3   93.89    7.90
   5  11  -3  106.39    9.30
  -5  11   3   98.49    8.80
  -5 -11   3   92.49    9.40
   5  11   3   75.49    8.40
  -5  11  -3   73.49    8.40
  -5  11  -3   69.79    9.10
   5 -11  -3  102.09    9.00
  -5  11  -3   78.59    8.80
   5  11   3   76.59    9.20
  -6  11   3   98.09    9.10
   6  11  -3  103.09    9.70
   6 -11   3   66.39    9.10
  -6  11   3   95.19    8.40
  -6  11   3   98.89    9.70
   6  11  -3   98.19    9.90
  -6  11  -3   65.79    9.20
   6 -11  -3   96.09    9.40
  -6 -11   3   85.69    9.90
  -7 -11  -3   26.70    6.20
   7 -11   3   40.10    6.70
   7  11  -3   50.79    7.50
  -7  11   3   46.20    6.90
   7  11  -3   46.30    7.10
  -7  11   3   37.90    5.80
   7 -11  -3   38.20    6.60
  -7  11  -3   33.80    6.60
  -7 -11   3   44.20    7.00
  -7  11  -3   34.40    5.90
  -8  11   3   43.00    7.60
  -8 -11  -3   35.30    7.60
   8  11  -3   61.69    8.20
  -8  11   3   46.90    6.00
   8  11  -3   42.10    7.80
   8 -11   3   48.50    7.40
   8 -11  -3   46.40    7.40
   8  11   3   37.40    7.90
  -8  11  -3   41.80    6.90
  -8  11  -3   34.30    7.50
  -8 -11   3   38.90    7.70
   8  11   3   44.60    7.50
   0 -12  -3   20.50    4.30
   0 -12   3   22.10    4.60
   0  12   3   18.70    5.60
   0  12  -3   20.50    3.90
   0  12  -3   25.00    3.90
   0 -12  -3   21.80    3.60
   0  12  -3   19.90    3.50
   1  12  -3  269.97   22.40
  -1  12   3  265.07   22.30
   1  12  -3  277.67   22.10
   1 -12   3  245.48   22.30
  -1  12   3  278.17   22.30
   1  12  -3  283.27   21.80
  -1 -12  -3  249.48   22.20
   1  12   3  245.08   22.20
  -1  12  -3  249.88   21.60
   1 -12  -3  279.47   21.80
  -1  12  -3  250.67   21.80
  -1 -12   3  267.57   22.50
  -2 -12  -3  203.48   18.50
   2 -12   3  209.28   17.80
  -2  12   3  260.27   18.80
  -2  12  -3  203.28   17.80
  -2  12  -3  198.68   18.00
  -2  12  -3  199.58   18.50
   2  12   3  198.28   17.40
   2  12   3  196.78   18.40
  -2 -12   3  268.87   18.90
   2  12   3  209.98   17.60
  -2  12  -3  213.68   18.30
   3 -12   3  196.28   16.30
  -3 -12  -3  188.78   16.90
   3  12   3  192.38   16.80
   3  12   3  184.98   15.90
  -3  12  -3  191.18   16.80
  -3  12  -3  182.18   16.00
   3  12   3  192.78   16.20
  -3  12  -3  199.28   16.50
  -3  12  -3  192.18   16.60
   4 -12   3   61.49    7.90
  -4  12   3   82.49    8.00
  -4  12   3   84.39    8.20
  -4 -12  -3   58.19    8.00
   4  12  -3   83.29    7.70
   4  12   3   72.09    8.10
  -4  12  -3   65.09    7.00
  -4  12  -3   61.39    7.90
  -4  12  -3   65.89    8.00
   4  12   3   72.99    8.20
  -4 -12   3   75.59    8.40
   4  12   3   65.99    7.00
  -4  12  -3   69.99    8.50
   5 -12   3   84.19    9.40
   5  12  -3   74.49    9.40
  -5 -12  -3   91.69    9.30
  -5  12   3   69.89    8.90
  -5  12   3   66.19    9.20
   5 -12  -3   72.39    8.80
  -5  12  -3   95.49    8.30
   5  12   3   95.99    9.40
  -5  12  -3   92.89    9.20
   5  12   3   89.09    8.30
  -6  12   3   91.59   10.50
  -6  12   3   79.59    8.20
  -6  12   3   77.09    7.60
   6  12  -3   85.39    9.70
   6  12  -3   81.29    9.10
  -6 -12   3   67.09    9.40
   6 -12  -3   84.29    9.00
  -7  12   3   18.70    6.00
  -7 -12  -3   24.80    6.20
   7  12  -3   26.20    7.20
   7  12  -3   34.80    7.30
  -7  12   3   29.20    4.70
   7 -12   3   32.50    6.50
  -7  12  -3   23.40    5.70
   7  12   3   27.90    5.90
   7 -12  -3   21.50    5.50
  -7  12  -3   29.20    5.40
  -7 -12   3   26.90    6.40
   7  12   3   24.10    5.40
  -8 -12  -3   12.30    6.00
   8 -12   3   22.10    5.30
  -8  12   3   10.10    5.20
  -8  12   3   12.40    3.70
   8  12  -3   10.30    5.60
   8  12  -3   15.70    5.30
   8  12   3   22.50    5.70
   8 -12  -3   15.00    5.30
  -8 -12   3   10.70    5.70
  -8  12  -3   17.20    4.80
   8  12   3   21.60    5.40
  -8  12  -3   22.30    6.70
   0 -13  -3  172.98   15.70
   0  13  -3  177.38   15.70
   0  13  -3  178.38   15.20
   0  13   3  174.08   15.60
   0  13  -3  175.48   14.90
   0 -13   3  173.58   15.80
  -1 -13  -3   88.39    9.00
   1 -13   3   91.99    9.20
  -1  13   3   88.59    9.00
   1  13  -3   87.79    8.30
   1  13  -3   78.09    9.30
   1  13  -3   89.09    9.20
  -1  13   3   83.99    9.00
   1 -13  -3   84.49    8.60
  -1  13  -3   93.49    8.10
   1  13   3   97.19    9.20
  -1  13  -3   81.79    9.10
  -1  13  -3   85.99    8.80
  -1 -13   3   80.79    9.10
   2  13  -3   32.20    6.80
  -2  13   3   37.20    6.00
  -2 -13  -3   38.70    6.30
   2  13  -3   41.40    6.40
   2  13  -3   36.80    5.20
  -2  13   3   40.40    8.30
   2  13   3   46.40    6.40
  -2  13  -3   45.30    6.20
  -2  13  -3   47.50    6.10
  -2  13  -3   45.10    4.70
  -2  13  -3   38.10    6.20
  -2 -13   3   41.90    6.30
   2 -13  -3   37.60    5.80
   3 -13   3  180.98   16.10
  -3 -13  -3  177.58   16.70
   3  13   3  191.78   15.90
  -3  13  -3  186.78   16.60
   3  13   3  196.18   16.70
  -3  13  -3  180.48   16.40
  -3  13  -3  185.48   15.70
  -3  13  -3  186.48   16.20
   3  13   3  183.58   15.50
  -4 -13  -3   42.30    6.80
  -4  13   3   36.10    6.30
   4  13  -3   39.70    7.00
  -4  13   3   29.80    6.60
   4 -13   3   39.70    6.80
   4  13  -3   30.60    5.90
  -4  13  -3   48.10    7.30
   4  13   3   43.70    6.60
   4  13   3   36.20    6.60
  -4 -13   3   30.60    6.20
   4  13   3   42.80    5.10
   4 -13  -3   37.30    6.20
  -4  13  -3   42.00    6.40
  -4  13  -3   50.79    5.10
  -5  13   3   85.89    9.50
   5 -13   3   89.09    9.10
   5  13  -3   78.99    9.00
   5  13  -3   91.59    9.90
  -5 -13  -3   75.69    9.50
  -5  13  -3   86.59    9.60
   5 -13  -3   86.29    9.10
   5  13   3   81.29    9.50
  -5  13  -3   76.39    8.20
  -5 -13   3   69.39    9.50
   5  13   3   82.49    8.30
  -5  13  -3   87.19    9.50
  -6 -13  -3   -1.50    5.10
  -6  13   3    1.00    4.30
   6 -13   3    6.10    4.30
   6  13  -3    4.20    4.40
   6  13  -3    2.40    4.70
  -6 -13   3    0.10    4.50
   6  13   3   -2.70    3.40
   6 -13  -3   -5.30    4.00
   6  13   3    1.70    3.80
  -6  13  -3    3.70    3.20
  -6  13  -3    1.00    4.00
  -7  13   3  164.08   15.70
   7  13  -3  195.68   17.00
  -7  13   3  167.78   17.00
  -7  13   3  169.18   15.00
   7  13  -3  185.78   17.50
   7 -13  -3  180.68   16.30
  -7 -13   3  167.78   16.80
   0  14  -3  127.49   12.30
   0  14  -3  125.19   11.60
   0 -14  -3  123.59   12.10
   0  14   3  122.49   12.00
   0  14  -3  129.39   11.10
   0 -14   3  123.39   12.20
   1  14  -3  100.19    8.70
   1  14  -3   98.49    9.90
  -1  14   3  101.59    9.60
   1 -14   3   74.59    9.40
   1  14  -3  104.69    9.70
  -1 -14  -3   73.09    9.50
   1 -14  -3  104.19    9.20
   1  14   3   84.79    9.60
  -1 -14   3   98.49    9.90
  -1  14  -3   77.79    8.40
  -1  14  -3   79.79    9.10
   1 -14  -3   99.39    9.70
   2  14  -3   85.69   10.20
  -2  14   3   93.39    9.80
   2 -14   3  111.49   10.20
  -2  14   3   84.99    9.90
   2 -14  -3   88.19    9.70
  -2  14  -3  120.59   10.30
  -2 -14   3   84.89   10.10
  -3  14   3   11.90    4.20
  -3  14   3   13.70    4.50
   3 -14   3   19.10    8.00
  -3 -14  -3   20.50    5.20
   3  14  -3   19.00    5.10
  -3 -14   3   14.40    5.30
  -3  14  -3   27.30    4.80
  -3  14  -3   22.40    4.50
   3  14   3   24.60    5.10
  -3  14  -3   20.00    6.40
  -3  14  -3   17.50    3.70
   4  14  -3   25.50    5.40
   4 -14   3   14.10    5.10
   4  14  -3   26.20    5.80
  -4 -14  -3    9.30    4.90
  -4  14  -3   15.30    4.30
   4  14   3   14.60    4.70
  -4  14  -3   14.10    4.50
  -4 -14   3   18.50    5.70
   4  14   3   14.00    3.40
  -4  14  -3   12.30    3.10
   4  14   3   14.40    4.50
   5  14  -3   37.90    7.80
   5  14  -3   36.40    6.90
   5 -14   3   38.90    6.80
  -5 -14  -3   34.10    6.90
  -5  14   3   32.70    6.90
   5  14   3   35.50    5.60
   5 -14  -3   41.00    6.30
  -5 -14   3   31.50    7.00
   5  14   3   35.10    7.20
  -5  14  -3   41.50    5.10
  -5  14  -3   40.20    7.40
  -6  14   3   18.30    5.50
   6 -14   3   23.30    5.20
   6  14  -3   24.20    6.10
  -6 -14  -3    7.50    5.80
   6  14  -3   21.10    7.30
  -6  14  -3   11.50    3.70
   6 -14  -3   23.30    5.80
   6  14   3   17.20    4.60
  -6  14  -3   17.50    5.40
  -6 -14   3   15.80    6.20
   6  14   3   15.30    5.00
   0 -15   3    1.30    4.00
   0  15   3    4.00    4.00
   0  15  -3    4.90    3.70
   0 -15  -3    5.50    4.30
   0  15  -3    0.00    2.70
   0  15  -3   -1.00    3.80
  -1  15   3   89.49   10.20
   1 -15   3   96.49   10.30
   1  15  -3   78.79    8.90
  -1 -15  -3   95.19   10.40
   1  15  -3   97.49   10.60
   1 -15  -3   86.09   10.00
   1  15   3   99.89   10.30
  -1  15  -3  109.39   10.40
  -1  15  -3  102.49    8.70
  -1 -15   3   77.49   10.30
  -1  15  -3  103.29    9.70
   2  15  -3  142.39   13.70
  -2 -15  -3  142.89   13.50
   2  15  -3  120.49   12.20
   2 -15   3  140.69   13.40
  -2  15   3  125.39   13.10
  -2  15   3  120.69   13.30
   2  15   3  148.19   13.50
  -2  15  -3  148.49   12.00
  -2 -15   3  124.89   13.60
   2 -15  -3  139.59   14.50
  -2  15  -3  152.68   13.40
  -3 -15  -3   11.80    5.10
   3  15  -3   10.90    4.10
  -3  15   3   13.00    4.70
  -3  15   3   11.20    4.40
   3  15  -3    9.80    4.80
   3 -15  -3   14.30    4.80
  -3  15  -3   12.40    2.90
  -3  15  -3   10.10    4.30
  -3  15  -3   11.00    6.30
   3  15   3   14.00    4.60
  -3  15  -3   19.40    4.80
  -3 -15   3   15.60    5.20
   4  15  -3   61.99    9.40
  -4  15   3   49.00    8.20
  -4  15   3   62.49    8.40
   4  15  -3   64.79    8.60
  -4 -15  -3   49.70    8.70
  -4 -15   3   49.90    8.60
   4  15   3   65.69    7.20
   4 -15  -3   44.50    8.10
  -4  15  -3   57.99    6.30
   4  15   3   73.89   10.50
  -4  15  -3   57.39    8.90
  -4  15  -3   60.39    8.50
   0 -16   3  100.59   11.40
   0 -16  -3  102.69   11.10
   0  16  -3  101.39   11.50
   0  16   3   96.59   11.20
   0  16  -3  107.99    9.90
   0  16  -3   98.19    9.40
   1  16  -3   99.29    9.90
  -1 -16  -3  114.09   11.70
   1 -16   3  118.59   12.90
  -1  16   3  101.99   11.50
   1  16  -3  104.39   11.80
  -1 -16   3   94.79   11.80
   1  16   3  117.89   11.60
  -1  16  -3  123.09   11.90
   1 -16  -3   97.99   11.40
  -2 -16  -3   45.00    8.70
   2  16  -3   73.99    9.40
   2  16  -3   76.19    7.30
  -2  16   3   76.59    8.90
   2 -16   3   50.79    8.50
   2  16   3   48.10    8.60
  -2  16  -3   51.79    9.20
   2 -16  -3   71.99    9.00
  -2 -16   3   66.39   10.40
   0   0   4 9500.95  731.33
   0   0  -4 8814.82  731.13
   0   0   4 9271.27  731.53
   0   0   4 9430.56  730.83
   0   0   4 8602.54  731.33
   0   0  -4 9426.46  730.83
   0   0  -4 9350.66  731.43
  -1   0   4   -0.70    0.70
   1   0  -4   -0.50    0.50
  -1   0   4   -0.50    0.70
   1   0  -4   -0.70    0.60
   1   0   4   -0.80    0.70
   1   0   4   -1.20    0.60
  -1   0  -4   -0.80    0.70
  -1   0  -4    0.10    0.90
   1   0   4    0.00    0.70
  -1   0   4   -0.50    0.80
  -1   0   4   -0.40    0.70
   2   0   4 2035.90  157.78
   2   0   4 1905.01  157.78
   2   0   4 2016.10  157.88
  -3   0  -4    0.10    0.90
  -3   0   4    0.20    1.20
   3   0  -4   -0.20    1.30
  -3   0  -4    0.40    1.30
   3   0   4   -0.80    1.20
  -3   0   4    0.70    1.30
  -3   0  -4   -0.10    1.00
  -3   0   4    0.00    1.10
   3   0  -4    0.10    1.00
   3   0  -4    0.00    0.70
   3   0   4    0.80    1.10
   4   0  -4   13.80    2.30
   4   0   4   16.50    2.50
   4   0  -4   13.10    2.90
  -4   0  -4   16.60    2.30
  -4   0  -4   16.70    2.80
  -4   0   4   13.40    2.50
   4   0   4   15.10    2.70
  -4   0   4   13.40    2.60
  -4   0  -4   19.30    2.50
   5   0  -4   -2.80    2.10
  -5   0   4   -0.40    1.70
  -5   0  -4    0.20    1.40
   5   0  -4    1.90    1.70
   5   0   4    0.60    1.70
  -5   0   4   -0.10    1.90
  -5   0  -4    0.00    1.90
  -5   0  -4    0.80    1.90
   5   0   4    0.40    2.00
   6   0   4   66.69    6.30
   6   0   4   63.99    5.80
  -6   0   4   47.80    5.80
  -6   0   4   47.40    6.00
   6   0  -4   47.70    5.70
  -6   0  -4   66.79    6.00
  -6   0  -4   60.69    6.30
   7   0   4    1.80    2.50
  -7   0  -4    1.60    2.10
   7   0  -4    1.90    2.40
   7   0  -4   -2.00    3.60
   7   0   4   -0.60    3.10
  -7   0  -4    2.90    3.20
  -7   0  -4    4.10    2.80
  -7   0   4    3.40    2.90
  -7   0   4    3.20    2.40
  -8   0  -4  423.16   37.30
  -8   0   4  499.65   37.50
   8   0   4  439.56   37.40
   8   0  -4  500.25   37.60
   8   0  -4  517.55   37.20
  -8   0   4  443.56   37.60
  -8   0  -4  411.26   37.00
  -8   0  -4  398.66   36.60
   9   0   4    0.60    3.20
  -9   0  -4    0.00    2.80
   9   0  -4   -1.50    5.40
   9   0   4    1.00    4.90
   9   0  -4    3.80    3.40
  -9   0  -4    0.80    4.00
  -9   0   4    3.50    4.20
  -9   0   4    6.10    3.80
  -9   0  -4    4.30    4.50
  10   0   4  683.53   58.39
 -10   0  -4  685.73   58.39
 -10   0  -4  743.23   58.99
 -10   0   4  696.43   58.69
  10   0   4  744.53   59.09
  10   0  -4  738.63   58.39
 -10   0   4  741.43   58.79
 -11   0  -4    6.80    5.10
  11   0   4   -3.00    7.50
 -11   0  -4   -4.10    6.00
  11   0  -4    6.80    4.50
 -11   0   4    2.30    5.50
 -11   0   4    2.80    5.00
   0  -1   4    1.00    0.90
   0  -1  -4    1.50    0.70
   0  -1   4    1.60    0.70
   0   1  -4    1.40    0.70
   0   1   4    1.80    0.50
   0  -1  -4    1.40    0.70
   0   1  -4    1.30    0.70
   0   1  -4    1.90    0.90
   0  -1   4    1.30    0.80
   0   1   4    0.90    0.70
   0   1   4    1.70    0.60
   0   1   4    1.10    0.60
   0  -1   4    1.80    0.60
   1   1  -4 1656.83  123.49
  -1  -1  -4 1305.97  123.39
   1   1  -4 1607.04  123.39
  -1   1   4 1640.94  123.39
  -1   1   4 1649.44  123.39
   1  -1   4 1344.47  123.39
  -1  -1  -4 1322.67  123.39
  -1   1   4 1723.33  123.39
  -1   1   4 1709.13  123.39
  -1  -1   4 1695.63  123.39
   1  -1  -4 1668.53  123.39
  -1  -1   4 1657.33  123.39
  -1   1  -4 1313.97  123.29
  -1   1  -4 1311.27  123.39
  -1  -1   4 1676.33  123.49
   1  -1  -4 1736.33  123.39
  -1  -1   4 1600.14  123.49
   1   1   4 1314.97  123.39
  -2  -1  -4  470.45   42.40
   2   1  -4  510.75   42.00
   2  -1   4  537.35   42.10
   2  -1   4  540.75   42.10
  -2   1   4  474.75   42.40
  -2  -1  -4  584.14   41.90
  -2  -1  -4  549.15   42.10
  -2   1   4  498.55   42.10
   2   1  -4  505.85   42.10
  -2   1   4  545.85   42.00
  -2   1   4  539.15   42.10
  -2  -1   4  522.45   42.10
  -2  -1   4  509.45   42.10
  -2   1  -4  538.15   42.00
  -2  -1   4  520.05   42.00
   2   1   4  517.15   42.10
   2   1   4  553.14   42.10
   2  -1  -4  512.95   41.90
  -2   1  -4  561.04   42.00
   2   1   4  520.85   42.10
   2  -1  -4  522.55   42.10
  -2   1  -4  530.15   42.10
  -3   1   4  373.76   35.00
  -3  -1   4  369.76   35.00
  -3   1  -4  424.06   35.30
   3   1   4  503.75   35.10
  -3   1  -4  505.45   35.10
  -4   1   4  612.44   46.60
  -4   1   4  630.54   46.50
   4   1  -4  616.04   46.60
   4  -1   4  519.45   46.40
   4   1  -4  519.95   46.60
  -4  -1  -4  545.55   46.30
   4   1  -4  621.54   46.40
  -4   1   4  640.14   46.60
  -4  -1  -4  529.25   46.50
   4  -1   4  531.25   46.50
  -4  -1   4  643.44   46.60
  -4  -1   4  626.44   46.60
   4  -1  -4  632.44   46.60
   4   1   4  518.45   46.40
  -4   1  -4  544.35   46.40
  -4   1  -4  540.15   46.50
   4  -1  -4  629.94   46.50
   4   1   4  531.05   46.50
  -4   1  -4  574.84   46.30
   5  -1   4    7.40    2.50
  -5  -1  -4    6.60    4.30
  -5   1   4   12.00    2.60
  -5  -1  -4    6.20    1.80
  -5  -1  -4    6.60    2.10
   5  -1   4    8.30    2.00
   5   1  -4   14.30    3.90
   5   1  -4   12.10    2.20
  -5   1   4   11.50    2.20
   5   1  -4   11.30    1.90
  -5   1   4    9.60    3.30
   5  -1  -4   12.90    2.50
  -5   1  -4   11.10    2.20
   5   1   4    7.70    2.00
   5  -1  -4   12.90    2.80
  -5  -1   4   12.20    2.40
  -5   1  -4    9.30    2.60
  -5  -1   4   12.40    2.60
  -5   1  -4    7.40    2.10
   5   1   4    9.70    2.40
  -6   1   4  940.21   78.59
   6  -1   4  974.70   78.59
  -6   1   4  919.01   78.59
   6   1  -4  949.71   78.49
   6   1  -4  959.90   78.19
  -6  -1  -4 1011.20   78.49
  -6  -1  -4  983.30   78.69
   6   1  -4  945.71   78.69
  -6  -1  -4 1046.40   78.49
   6  -1   4 1016.80   78.79
  -6  -1   4  956.40   78.69
   6   1   4  987.80   78.49
   6  -1  -4  977.60   78.69
  -6   1  -4 1047.10   78.29
  -6   1  -4 1038.70   78.59
  -6   1  -4 1000.20   78.69
  -6  -1   4  928.91   78.69
   6  -1  -4  980.50   78.59
   6   1   4  985.90   78.69
  -7  -1  -4  431.86   37.80
  -7  -1  -4  412.06   37.50
  -7   1   4  541.65   37.80
   7   1  -4  556.94   38.00
   7  -1   4  441.16   37.90
   7  -1   4  428.16   37.50
  -7  -1  -4  418.96   37.30
  -7  -1   4  540.95   37.80
  -7   1  -4  439.96   37.80
   7   1   4  419.96   37.50
  -7  -1   4  555.74   38.00
   7   1   4  425.06   37.80
  -7   1  -4  434.66   37.20
  -7   1  -4  433.96   37.60
   8   1  -4  312.97   29.30
   8   1  -4  303.47   29.70
  -8  -1  -4  399.66   30.00
   8  -1   4  380.96   29.50
  -8   1   4  298.27   29.50
  -8  -1  -4  398.26   29.50
  -8  -1  -4  397.26   29.20
  -8   1   4  301.77   29.50
   8  -1   4  403.36   30.10
  -8   1  -4  398.76   29.60
  -8   1  -4  383.86   29.00
  -8  -1   4  312.77   29.70
   8  -1  -4  313.37   29.80
  -8  -1   4  302.17   29.70
   8   1   4  393.06   29.90
  -8   1  -4  409.06   29.90
   9  -1   4    5.90    3.70
  -9  -1  -4    8.30    3.40
   9   1  -4   13.30    3.60
   9   1  -4   11.90    6.10
   9  -1   4    4.50    5.30
  -9   1   4    6.80    4.20
  -9  -1  -4    8.60    5.30
   9  -1  -4   13.00    6.20
  -9  -1   4    9.80    4.10
  -9  -1   4   13.10    5.30
  -9   1  -4    6.70    3.70
   9  -1  -4    4.20    3.50
  -9   1  -4    3.50    2.90
  -9   1  -4   11.70    4.80
   9   1   4   10.80    3.20
   9   1   4    7.30    5.00
  10  -1   4   10.70    6.60
  10  -1   4    5.70    3.90
  10   1  -4   19.00    7.00
 -10   1   4    9.20    5.30
 -10  -1  -4    4.70    5.90
  10   1  -4   14.20    4.30
 -10  -1  -4    3.60    4.40
 -10   1   4   11.70    4.90
 -10  -1  -4    1.80    3.60
 -10  -1   4   16.50    4.80
 -10  -1   4   16.40    5.80
  10   1   4   10.40    3.80
  10  -1  -4   10.30    4.10
 -10   1  -4    4.90    4.20
  10   1   4    2.60    5.80
 -11   1   4  107.39   12.70
  11  -1   4  120.99   11.90
 -11  -1  -4  120.49   15.60
 -11   1   4  108.39   12.20
  11   1  -4  110.69   11.70
 -11  -1  -4  108.39   12.30
  11  -1  -4  126.49   11.90
 -11   1  -4  105.79   12.10
 -11   1  -4  121.59   13.20
  11   1   4  112.19   11.60
  11   1   4  132.89   14.10
 -11  -1   4  107.19   13.50
 -11  -1   4  100.29   12.20
   0   2  -4 7952.20  606.94
   0  -2  -4 7143.98  606.54
   0   2   4 7539.05  606.74
   0  -2  -4 7954.60  606.74
   0   2   4 7923.21  607.14
   0   2   4 7797.72  606.84
   0   2   4 7443.46  606.74
   0   2  -4 7467.55  607.14
   0  -2   4 7931.61  606.84
   0   2  -4 7650.43  607.24
   0  -2   4 7554.94  607.04
   0   2   4 7538.95  607.14
   0  -2   4 7974.40  607.34
   0   2  -4 7056.79  606.84
  -1  -2  -4  554.44   46.30
   1   2  -4  617.24   46.50
  -1   2   4  648.54   46.30
  -1   2   4  585.54   46.50
   1   2  -4  587.84   46.40
  -1   2   4  624.84   46.40
   1  -2   4  566.14   46.30
  -1  -2  -4  568.94   46.30
   1  -2   4  548.75   46.40
  -1   2   4  591.14   46.40
   1   2  -4  565.84   46.50
  -1   2  -4  500.85   46.40
   1   2   4  528.55   46.30
   1   2   4  547.85   46.40
   1  -2  -4  622.64   46.30
  -1  -2   4  600.54   46.50
  -1   2  -4  559.44   46.40
   1  -2  -4  599.04   46.30
  -1  -2   4  619.54   46.40
  -1   2  -4  550.24   46.40
  -1   2  -4  550.04   46.40
  -1  -2   4  621.34   46.50
  -2   2   4  362.86   28.90
   2   2  -4  332.47   29.10
   2   2  -4  373.66   29.10
  -2  -2   4  371.16   29.10
   2  -2  -4  358.76   28.90
  -2  -2   4  371.06   29.10
   3   2  -4   55.89    5.10
  -3   2   4   51.09    5.10
   3  -2   4   57.89    5.10
  -3  -2  -4   52.99    5.20
  -3   2   4   56.49    5.00
   3  -2   4   58.59    5.30
  -3   2   4   58.79    5.30
   3   2  -4   56.69    5.30
  -3  -2  -4   62.99    5.00
   3  -2  -4   55.79    5.20
   3   2   4   61.69    5.10
  -3   2  -4   56.29    5.60
   3   2   4   58.09    5.20
   3   2   4   57.99    5.10
  -3  -2   4   54.89    5.30
   3  -2  -4   56.49    5.20
  -3  -2   4   57.99    5.20
  -3   2  -4   59.79    5.20
   3   2   4   53.89    5.30
  -3   2  -4   58.19    5.10
  -4  -2  -4  889.71   68.49
   4  -2   4  832.32   68.49
  -4  -2  -4  847.42   68.59
   4  -2   4  830.12   68.59
   4   2   4  837.82   68.49
  -4   2  -4  869.71   68.69
   4   2   4  849.91   68.59
  -4   2  -4  865.71   68.49
  -4   2  -4  897.11   68.39
   4   2   4  851.71   68.49
   5  -2   4   43.90    4.70
  -5   2   4   30.20    4.00
  -5   2   4   32.30    4.40
   5   2  -4   27.00    4.60
   5  -2   4   41.00    4.20
  -5  -2  -4   38.10    4.70
   5   2  -4   26.50    4.00
   5   2   4   42.70    4.10
  -5   2  -4   43.70    3.80
  -5   2  -4   42.70    4.20
  -5  -2   4   30.00    4.10
  -5  -2   4   30.00    4.40
   5  -2  -4   26.70    4.10
  -5   2  -4   43.00    4.50
   5  -2  -4   27.70    4.70
   5   2   4   39.40    4.00
   5   2   4   40.80    4.40
  -6   2   4  165.68   14.90
   6   2  -4  169.18   14.80
  -6   2   4  169.08   14.50
   6   2  -4  168.48   14.30
   6   2  -4  169.68   14.10
  -6   2   4  168.38   14.60
   6  -2  -4  171.98   14.80
  -6  -2   4  173.68   14.70
   6  -2  -4  175.78   14.50
  -6  -2   4  165.98   14.40
  -7   2   4    0.00    2.80
   7   2  -4    3.50    2.60
   7   2  -4    1.90    2.50
  -7  -2  -4    3.70    2.80
   7  -2   4    3.30    3.60
   7  -2   4    3.10    2.60
  -7  -2  -4    3.90    3.50
   7   2  -4   -0.10    3.70
  -7   2   4    3.30    2.80
  -7   2  -4    4.70    1.90
   7   2   4    4.10    3.30
  -7  -2   4    0.90    2.70
   7  -2  -4    2.40    2.70
  -7   2  -4    5.60    2.90
   7  -2  -4    5.10    4.20
  -7   2  -4    3.90    3.10
  -7  -2   4    6.10    3.40
   7   2   4    5.50    2.50
  -8  -2  -4   16.30    4.20
   8   2  -4   32.10    6.40
  -8  -2  -4   14.50    4.70
   8  -2   4   14.60    5.00
  -8   2   4   24.50    5.00
   8   2  -4   24.30    4.70
   8   2  -4   24.70    4.30
  -8   2   4   30.50    5.10
  -8  -2  -4   15.90    3.60
   8  -2   4   14.00    3.60
  -8  -2   4   26.10    4.90
  -8  -2   4   23.80    4.70
   8   2   4   14.70    4.40
  -8   2  -4   24.90    5.00
   8  -2  -4   26.40    4.40
  -8   2  -4   21.00    4.60
   8   2   4   19.40    4.70
   9  -2   4   42.10    6.10
   9   2  -4   34.30    5.90
  -9  -2  -4   41.90    8.30
  -9  -2  -4   40.40    6.10
   9  -2   4   45.90    8.90
   9   2   4   42.20    5.80
  -9   2  -4   36.20    6.20
   9   2   4   45.60    7.90
  -9   2  -4   46.50    7.30
 -10  -2  -4   46.30    7.30
 -10   2   4   63.79    7.80
 -10  -2  -4   34.70    7.70
 -10  -2  -4   36.50    7.00
  10  -2   4   47.90    6.90
 -10   2  -4   46.20    8.20
  10   2   4   47.60    6.70
  10   2   4   51.69   10.80
 -10   2  -4   38.40    6.80
 -11   2   4   14.70    5.90
 -11   2   4   19.50    6.10
  11   2  -4   18.30    4.90
 -11  -2  -4   11.30    5.40
  11  -2   4   10.60    4.60
 -11   2  -4    5.20    6.00
  11  -2  -4   23.10    5.60
 -11  -2   4   23.50    5.90
 -11  -2   4   16.00    6.60
  11   2   4   13.60    4.70
 -11   2  -4    7.10    5.50
  11   2   4    7.60    6.20
   0  -3   4    0.10    1.10
   0  -3   4    1.40    1.00
   0   3  -4    1.40    1.10
   0   3   4    1.00    1.80
   0   3   4    1.00    0.80
   0   3   4    0.20    1.90
   0   3  -4    0.50    0.70
   0   3  -4    0.70    0.90
   1  -3   4  244.08   17.10
  -1   3   4  196.38   17.10
   1  -3   4  234.18   17.30
  -1   3   4  188.48   17.20
   1   3  -4  183.58   17.20
  -1   3   4  182.88   17.10
  -1   3   4  198.58   17.00
   1   3  -4  188.78   17.20
   1   3  -4  186.08   17.40
  -1  -3   4  197.68   17.30
  -1   3  -4  221.38   17.20
  -1  -3   4  196.68   17.20
  -1   3  -4  245.98   17.20
   1   3   4  234.48   17.10
  -1  -3   4  193.38   17.20
  -1   3  -4  232.08   17.50
   1   3   4  242.48   17.30
   1   3   4  242.58   17.10
  -2   3   4  661.73   55.49
   2   3  -4  645.14   55.39
  -2  -3  -4  715.13   55.39
   2  -3   4  716.93   55.49
  -2   3   4  640.84   55.29
  -2  -3  -4  775.52   55.39
  -2   3   4  632.34   55.29
  -2   3   4  666.43   55.49
   2  -3   4  725.53   55.39
   2   3  -4  662.43   55.49
   2   3  -4  633.04   55.69
   2   3  -4  625.84   55.69
  -2   3  -4  742.43   55.49
   2  -3  -4  643.94   55.19
   2   3   4  789.72   55.49
  -2   3  -4  713.23   55.49
  -2   3  -4  719.43   55.49
   2   3   4  708.03   55.39
  -2  -3   4  664.13   55.49
  -2   3  -4  753.62   55.49
  -2  -3   4  664.33   55.49
   2   3   4  722.13   55.39
   2   3   4  737.03   55.49
  -3   3   4  282.97   25.40
   3   3  -4  270.07   25.30
   3   3  -4  276.67   25.10
   3  -3   4  336.17   25.40
  -3   3   4  274.77   25.20
   3  -3   4  346.27   25.50
  -3  -3  -4  339.57   25.40
   3   3  -4  279.87   25.40
  -3  -3  -4  332.57   25.40
  -3  -3   4  276.57   25.40
   3   3   4  353.76   25.30
  -3  -3   4  278.27   25.40
   3   3   4  349.47   25.40
  -3   3  -4  352.66   25.40
   3  -3  -4  268.77   25.30
   3   3   4  339.67   25.40
  -3   3  -4  332.17   25.50
  -3   3  -4  357.96   25.50
   4   3  -4  913.71   77.29
   4   3  -4  933.71   77.19
   4  -3   4  949.60   77.19
  -4   3   4  938.21   77.19
   4   3  -4  946.31   76.99
   4  -3   4 1007.30   77.29
  -4  -3  -4  973.80   77.29
  -4   3   4  937.01   77.19
  -4  -3  -4 1006.80   77.19
  -4   3   4  999.20   77.39
   4   3   4  945.91   77.19
   4  -3  -4  972.80   77.29
   4   3   4  982.30   77.19
   4   3   4 1000.10   77.19
  -4  -3   4  937.51   77.29
   4   3   4  962.20   77.29
  -4  -3   4  930.31   77.29
  -4   3  -4 1012.20   77.29
  -4   3  -4 1032.10   76.99
   4  -3  -4  926.81   77.19
  -4   3  -4  999.10   77.29
   5  -3   4    2.30    1.70
  -5   3   4    2.90    1.80
   5   3  -4    3.80    2.30
   5   3  -4    1.10    1.70
  -5   3   4    4.40    2.20
  -5  -3  -4    3.10    2.70
   5  -3   4    2.90    2.30
  -5  -3  -4    4.90    2.10
   5   3  -4    0.90    1.80
   5  -3  -4    4.10    2.90
  -5  -3   4    2.40    1.80
  -5  -3   4    3.80    2.40
  -5   3  -4    3.80    2.00
   5  -3  -4    2.00    1.90
   5   3   4    1.20    1.60
  -5   3  -4    1.30    1.90
  -5   3  -4    3.50    1.40
   5   3   4    3.40    2.10
   5   3   4    1.10    1.80
   6   3  -4  293.27   25.40
   6   3  -4  296.57   25.40
   6   3  -4  297.07   25.90
  -6   3   4  288.67   25.50
   6  -3   4  325.77   25.80
  -6   3   4  309.97   25.80
  -6  -3  -4  336.27   25.90
  -6   3   4  285.07   25.80
   6  -3   4  324.37   25.60
  -6  -3  -4  348.77   25.60
   6  -3  -4  279.97   25.80
  -6  -3   4  300.27   25.90
   6  -3  -4  302.57   25.60
   6   3   4  329.67   25.50
  -6   3  -4  325.67   25.20
  -6   3  -4  338.37   25.80
  -6  -3   4  283.77   25.60
  -6   3  -4  342.97   25.70
   6   3   4  318.37   25.50
   6   3   4  313.27   25.70
   7   3  -4   82.79    7.80
  -7   3   4   82.19    8.30
   7   3  -4   85.39    7.90
   7   3  -4   84.99    8.80
  -7   3   4   81.79    8.00
  -7   3   4   94.59   13.00
   7  -3  -4   79.39    9.10
  -7   3  -4   61.89    8.20
  -7  -3   4   88.59    8.80
  -7  -3   4   78.79    8.00
   7  -3  -4   83.89    8.10
   8  -3   4  122.19   10.90
   8  -3   4  121.89   12.20
  -8   3   4  108.09   12.00
  -8  -3  -4  137.29   12.20
   8   3  -4  118.29   11.00
  -8   3   4  105.79   11.30
   8   3  -4  105.39   11.80
   8   3  -4  109.59   10.70
  -8  -3  -4  125.79   11.10
   8   3   4  126.09   11.70
  -8   3  -4  122.89   11.20
  -8  -3   4  105.99   11.80
   8  -3  -4  115.09   11.00
   8   3   4  123.39   11.10
  -8  -3   4  109.99   11.20
  -8   3  -4  134.09   11.80
   9  -3   4   19.80    6.50
   9   3  -4   18.40    5.90
  -9  -3  -4   28.90    5.90
   9   3  -4   22.90    4.80
  -9   3   4   14.90    4.40
  -9  -3  -4   21.20    6.30
   9   3  -4   17.50    4.20
   9  -3   4   23.40    4.60
  -9  -3  -4   22.20    4.30
  -9   3   4   19.60    5.00
   9   3   4   33.60    7.00
  -9   3  -4   33.90    5.60
   9   3   4   32.80    5.00
   9  -3  -4   20.80    4.70
  -9  -3   4   20.70    4.90
  -9  -3   4   20.20    5.90
 -10  -3  -4    6.20    4.70
 -10   3   4    0.90    4.20
  10   3  -4   -2.20    4.80
 -10  -3  -4   -0.70    4.20
  10   3  -4    3.10    6.90
  10   3  -4    2.30    3.80
  10  -3   4   -0.30    4.20
 -10   3   4    2.30    4.50
 -10  -3  -4    6.10   10.60
 -10  -3   4    0.00    4.80
  10  -3  -4   -1.10    3.80
 -10   3  -4   -0.20    4.30
  10   3   4    3.00    3.40
  10   3   4   -4.30    4.80
 -10   3  -4   -1.20    4.50
 -10  -3   4   -6.60    6.40
 -11   3   4  107.29   12.70
 -11  -3  -4  106.39   13.10
  11   3  -4  124.69   14.80
 -11   3   4  123.89   13.00
  11   3  -4  111.79   12.30
 -11  -3  -4  122.09   12.90
  11  -3   4  141.49   13.20
 -11  -3   4  108.39   12.70
  11   3   4  114.29   12.00
  11  -3  -4  122.09   12.40
 -11  -3   4  118.89   14.40
 -11   3  -4  120.59   12.80
 -11   3  -4  140.59   13.40
  11   3   4  134.59   13.80
   0   4   4 2210.78  174.48
   0  -4   4 2262.97  174.58
   0   4  -4 2217.88  174.48
   0   4  -4 2167.78  174.48
   0   4   4 2189.38  174.48
   0  -4   4 2120.89  174.48
   1  -4   4  335.07   27.00
  -1  -4  -4  340.17   27.10
   1  -4   4  325.17   27.20
   1   4   4  339.37   27.20
   1   4   4  339.47   27.00
  -1   4  -4  336.07   27.20
  -1   4  -4  332.27   27.10
   1   4   4  330.97   27.10
  -1   4  -4  344.67   27.20
   1   4   4  340.47   26.90
   2  -4   4  837.12   56.39
  -2   4   4  635.34   56.19
  -2   4   4  654.83   56.39
   2   4  -4  641.44   56.49
  -2  -4  -4  683.83   56.79
   2  -4   4  820.02   56.49
   2   4  -4  634.94   56.39
  -2   4   4  653.63   56.49
   2   4  -4  611.54   56.49
  -2   4   4  653.73   56.19
  -2  -4   4  637.04   56.49
  -2   4  -4  839.62   56.49
   2   4   4  813.02   56.39
   2   4   4  834.92   56.49
  -2  -4   4  643.74   56.49
  -3   4   4   58.79    5.00
   3   4  -4   66.09    5.50
   3  -4   4   54.49    5.40
  -3  -4  -4   54.79    5.10
  -3  -4  -4   47.60    5.40
   3   4  -4   62.39    5.30
  -3   4   4   59.59    5.10
   3  -4   4   51.09    5.10
  -3   4   4   63.69    5.50
  -3  -4   4   65.19    5.70
   3   4   4   58.99    5.10
  -3  -4   4   58.49    5.40
   3   4   4   54.19    5.10
  -3   4  -4   53.59    5.50
  -3   4  -4   55.29    5.30
   3   4   4   51.49    5.30
  -3   4  -4   56.89    5.00
   3  -4  -4   59.29    5.20
  -3   4  -4   55.39    5.30
   3   4   4   50.69    5.20
  -4  -4  -4   20.10    3.00
  -4  -4  -4   22.70    3.80
   4   4  -4   23.60    2.80
   4  -4   4   19.20    3.00
   4   4  -4   24.30    3.10
   4  -4   4   20.80    3.50
  -4   4   4   23.80    2.80
  -4   4   4   26.10    3.40
   4   4  -4   25.70    3.40
  -4   4   4   24.80    3.20
  -4   4  -4   18.00    4.00
  -4   4  -4   19.80    3.00
  -4  -4   4   23.80    3.10
   4  -4  -4   22.90    3.10
   4   4   4   23.50    3.10
   4   4   4   21.50    3.00
  -4  -4   4   23.20    3.60
  -4   4  -4   22.90    2.70
   4   4   4   21.10    2.90
  -4   4  -4   21.40    3.10
  -5  -4  -4    6.10    2.20
  -5  -4  -4    6.30    3.00
  -5   4   4    8.60    2.60
   5  -4   4    5.30    2.10
  -5   4   4   10.00    2.50
   5  -4   4    4.70    2.80
   5   4  -4    6.60    2.50
   5   4  -4    7.20    1.90
  -5   4   4    6.00    1.90
   5   4  -4    7.10    1.90
  -5   4  -4    4.10    2.30
  -5   4  -4    5.60    1.60
  -5  -4   4    8.90    2.90
  -5   4  -4    5.30    2.00
   5  -4  -4    5.70    2.00
   5   4   4    5.60    1.90
   5  -4  -4    6.30    3.10
   5   4   4    6.40    3.10
  -5  -4   4    7.30    2.30
   5   4   4    6.50    2.30
   5   4   4    5.50    2.00
   6  -4   4    6.90    2.30
   6   4  -4    6.50    2.40
  -6   4   4    6.70    2.30
  -6  -4  -4    5.50    3.40
  -6  -4  -4    9.70    2.80
  -6   4   4    5.80    2.70
   6   4  -4    6.70    2.30
  -6   4   4    6.40    3.20
   6   4  -4    7.60    3.20
   6   4   4    6.30    2.30
   6  -4  -4    6.80    2.50
  -6   4  -4    5.00    1.90
  -6   4  -4    7.70    2.70
   6   4   4    5.00    2.80
   6  -4  -4    7.50    4.00
  -6  -4   4   10.10    2.40
  -6   4  -4    9.20    2.80
   6   4   4    5.80    2.50
  -6  -4   4    9.40    3.60
   7  -4   4    6.60    2.60
  -7  -4  -4    3.70    7.50
   7  -4   4    2.90    4.20
  -7   4   4    5.40    3.20
   7   4  -4    3.50    3.50
   7   4  -4    2.30    2.70
  -7  -4  -4   10.60    3.30
   7   4  -4    4.40    2.80
  -7   4   4    5.80    2.80
  -7  -4   4    4.00    3.90
  -7   4  -4    7.10    3.30
   7   4   4    7.30    3.40
   7  -4  -4    0.80    5.00
  -7  -4   4    4.60    3.10
   7  -4  -4    4.50    2.80
   7   4   4    2.10    2.70
  -7   4  -4    7.40    3.30
   7   4   4    4.10    2.60
  -8   4   4  582.74   45.80
   8   4  -4  599.44   45.50
  -8   4   4  583.34   46.00
   8   4  -4  593.54   45.50
  -8   4  -4  453.05   45.70
  -8  -4   4  559.84   45.90
  -9  -4  -4    7.70    4.20
   9   4  -4   16.40    5.60
   9   4  -4   17.40    4.00
  -9   4   4   18.20    4.40
  -9  -4  -4    6.10    9.10
  -9   4   4   14.20    4.70
  -9  -4   4   23.90    6.40
  -9   4  -4   12.80    4.30
   9   4   4    6.60    5.00
   9  -4  -4   17.20    4.30
  -9  -4   4   14.60    4.50
  -9   4  -4    6.40    4.10
 -10   4   4  370.26   31.80
  10   4  -4  382.86   31.20
 -10   4   4  377.96   31.60
  10   4  -4  371.86   31.10
 -10  -4  -4  369.76   31.40
 -10  -4  -4  364.06   31.20
  10  -4   4  366.96   31.50
  10  -4  -4  390.36   31.60
 -10   4  -4  395.26   31.90
  10   4   4  371.06   31.90
 -10  -4   4  344.97   31.50
 -10  -4   4  410.46   32.80
  10   4   4  375.96   31.30
 -10   4  -4  359.76   31.60
  11   4  -4   39.40    7.30
  11  -4   4   31.80    6.70
 -11  -4  -4   32.30    6.80
 -11   4   4   25.80    6.80
 -11  -4  -4   20.00    5.50
 -11   4   4   30.70    6.60
  11   4  -4   37.60    7.90
 -11   4  -4   23.40    6.40
 -11   4  -4   29.00    6.80
  11   4   4   27.20    5.80
  11  -4  -4   38.70    6.90
 -11  -4   4   31.80    7.10
  11   4   4   32.00    7.40
   0   5  -4   45.60    4.50
   0   5   4   46.70    4.50
   0   5   4   47.80    4.40
   0   5   4   45.00    4.40
   0  -5   4   47.10    4.60
   0   5  -4   46.20    4.40
   0  -5   4   48.00    4.50
   1   5  -4  179.48   12.30
   1  -5   4  143.09   12.30
   1  -5   4  138.39   12.00
  -1  -5  -4  136.69   12.20
   1   5   4  134.79   11.90
  -1   5  -4  140.99   12.30
   1   5   4  135.59   12.30
   1   5   4  159.38   12.20
  -1   5  -4  139.19   12.20
  -1  -5   4  179.88   12.40
  -1   5  -4  137.99   12.20
  -2   5   4  143.19   12.00
   2  -5   4  139.99   11.90
  -2   5   4  144.49   11.90
  -2   5   4  145.09   11.80
   2   5  -4  147.59   12.10
   2  -5   4  139.69   11.70
   2   5  -4  145.49   12.00
  -2  -5  -4  146.99   11.80
   2   5  -4  143.09   11.90
  -2   5  -4  144.79   12.00
   2   5   4  136.79   11.70
   2   5   4  137.99   11.70
   2   5   4  135.89   11.90
  -2  -5   4  150.28   12.10
   2   5   4  143.09   11.80
  -2  -5   4  143.19   12.00
  -2   5  -4  142.89   11.80
  -2   5  -4  137.89   11.90
  -3  -5  -4  261.07   20.20
  -3   5   4  206.18   20.20
   3   5  -4  204.08   20.10
   3  -5   4  264.17   20.20
  -3  -5  -4  276.87   20.20
   3   5  -4  203.58   20.20
   3  -5   4  260.57   20.10
   3   5   4  276.97   20.20
  -3   5  -4  262.37   20.20
  -3   5  -4  265.27   20.30
   3   5   4  279.07   20.10
   3  -5  -4  211.98   20.10
  -3  -5   4  213.68   20.30
   3   5   4  260.97   20.20
   3   5   4  267.37   20.10
  -3   5  -4  273.87   20.00
  -3  -5   4  206.38   20.20
   4  -5   4  544.25   46.40
  -4  -5  -4  571.24   46.40
  -4   5   4  589.14   46.40
  -4  -5  -4  548.85   46.50
  -4   5   4  631.64   46.80
  -4   5   4  580.94   46.40
   4   5  -4  589.94   46.70
   4   5  -4  613.94   46.60
   4  -5   4  571.24   46.60
   4   5   4  552.14   46.60
  -4   5  -4  546.65   46.60
   4   5   4  548.25   46.50
  -4   5  -4  588.14   46.60
  -4   5  -4  560.24   46.30
   4   5   4  558.24   46.50
   4  -5  -4  624.94   46.60
  -4   5  -4  579.24   46.60
  -4  -5   4  591.74   46.70
   4   5   4  584.14   46.40
  -4  -5   4  597.84   46.70
  -5   5   4   81.99    7.00
  -5  -5  -4   63.79    6.70
   5   5  -4   78.99    7.20
  -5   5   4   82.49    7.20
   5   5  -4   82.29    6.90
   5   5  -4   68.09    6.40
   5  -5   4   67.59    6.70
  -5   5   4   77.29    6.60
  -5  -5  -4   61.99    7.40
   5  -5   4   64.89    7.40
   5  -5  -4   77.79    6.80
  -5   5  -4   67.69    7.90
   5   5   4   61.69    7.60
  -5  -5   4   84.89    7.60
  -5   5  -4   67.09    6.80
  -5   5  -4   66.29    6.80
  -5  -5   4   80.49    6.90
   5   5   4   62.59    6.80
   5   5   4   63.19    6.80
  -5   5  -4   67.59    6.30
   5   5   4   65.99    6.60
  -6   5   4 1350.76  111.49
   6  -5   4 1418.56  111.59
  -6   5   4 1414.66  111.89
   6  -5   4 1479.35  111.79
  -6  -5  -4 1477.55  111.79
   6   5  -4 1402.66  111.89
   6   5  -4 1349.77  111.29
  -6   5   4 1352.56  111.59
   6   5  -4 1382.96  111.49
  -6  -5  -4 1469.95  111.59
   6   5   4 1438.66  111.69
   6   5   4 1406.56  111.59
  -6   5  -4 1460.05  111.79
   6   5   4 1429.16  111.49
  -6  -5   4 1419.36  111.89
   6  -5  -4 1376.66  111.69
   6   5   4 1323.17  111.69
  -6   5  -4 1401.06  111.19
  -6  -5   4 1319.27  111.69
   6  -5  -4 1319.47  111.79
  -6   5  -4 1337.17  111.89
  -6   5  -4 1403.86  111.69
   7  -5   4  232.98   21.30
   7   5  -4  275.07   21.30
   7   5  -4  275.07   20.70
  -7  -5  -4  234.88   20.70
   7   5  -4  270.17   20.40
  -7   5   4  261.47   22.80
  -7  -5  -4  228.88   21.20
  -7   5   4  204.18   21.10
  -7   5   4  284.97   22.10
   7  -5  -4  239.98   22.00
   7   5   4  217.08   20.80
   7   5   4  226.58   20.70
  -7   5  -4  233.08   20.70
  -7   5  -4  245.18   20.80
  -7  -5   4  279.87   21.50
   7   5   4  227.88   20.40
   8   5  -4  116.19   11.10
   8   5  -4  114.39   12.20
  -8   5   4  102.59   11.30
   8   5  -4  112.29   11.40
  -8  -5  -4  137.49   11.60
   8  -5   4  131.09   11.30
  -8   5   4  107.09   11.20
  -8  -5   4  117.39   12.80
   8  -5  -4  109.19   11.20
   8   5   4  126.99   11.40
  -8   5  -4  135.49   11.40
  -8   5  -4  132.89   11.80
  -8  -5   4  100.69   11.40
   8   5   4  141.59   11.30
   9  -5   4    4.50    3.50
  -9  -5  -4    0.40    3.90
   9   5  -4    1.70    4.00
  -9   5   4    4.70    3.80
   9   5  -4    4.20    3.90
   9   5  -4    4.80    5.30
  -9   5   4    2.50    4.20
  -9   5  -4    4.60    4.00
  -9  -5   4    3.40    6.30
   9  -5  -4    4.60    3.50
   9   5   4   -1.10    3.00
   9   5   4    5.90    3.50
  -9  -5   4    4.50    4.30
   9   5   4    5.60    4.50
  -9   5  -4   -0.80    3.60
  10   5  -4   12.40    5.90
  10   5  -4    8.10    4.30
 -10  -5  -4    7.60    5.00
 -10   5   4    3.30    4.50
 -10   5   4    3.90    4.20
  10  -5   4    3.40    4.40
  10  -5  -4    1.00    4.30
  10   5   4    4.50    4.10
 -10   5  -4    8.20    4.60
 -10   5  -4    0.60    4.40
  10   5   4    8.50    5.20
 -10  -5   4    5.30    5.00
 -11  -5  -4   54.29    8.30
  11   5  -4   53.29    7.50
  11   5  -4   39.50    8.60
  11  -5   4   41.60    7.60
 -11   5   4   43.90    8.60
 -11   5   4   33.80    6.80
 -11  -5  -4   29.70    6.30
  11   5   4   36.70    7.20
 -11  -5   4   29.60    7.70
 -11   5  -4   30.20    6.70
  11   5   4   46.30    9.20
 -11   5  -4   36.90    8.00
  11  -5  -4   39.90    7.80
   0   6  -4   69.89    6.40
   0   6   4   71.39    6.30
   0  -6   4   69.29    6.50
   0   6   4   71.59    6.20
   0   6   4   66.99    6.30
   0   6  -4   68.09    6.20
   0   6  -4   71.39    6.40
   0  -6   4   71.69    6.40
  -1   6   4  674.93   53.09
  -1  -6  -4  643.34   52.99
   1  -6   4  629.74   52.69
  -1   6   4  669.63   52.89
   1   6  -4  677.33   53.09
   1  -6   4  655.03   52.99
   1   6  -4  656.83   52.99
  -1   6   4  699.73   52.99
  -1   6  -4  648.54   52.99
  -1   6  -4  655.83   52.99
   1   6   4  649.64   52.99
  -1   6  -4  653.83   53.09
   1   6   4  666.83   52.89
  -1   6  -4  669.83   52.99
  -1  -6   4  670.53   53.09
  -1  -6   4  664.23   52.99
   2  -6   4  222.78   17.80
   2   6  -4  190.78   17.70
  -2   6   4  194.08   17.70
   2   6  -4  186.48   17.70
   2  -6   4  225.58   17.50
  -2   6   4  195.48   17.60
  -2   6   4  186.88   17.50
  -2  -6  -4  238.88   17.80
  -2   6  -4  231.68   17.80
   2   6   4  231.88   17.60
  -2   6  -4  236.38   17.70
  -2  -6   4  193.08   17.80
   2   6   4  227.18   17.50
  -2  -6   4  194.48   17.80
   2   6   4  228.78   17.80
  -2   6  -4  227.18   17.80
   2   6   4  237.48   17.60
  -2   6  -4  235.78   17.80
   3  -6   4  539.95   43.70
   3  -6   4  549.15   43.90
   3   6   4  545.15   43.90
  -3   6  -4  550.44   43.80
   3   6   4  538.75   43.70
   4  -6   4   86.29    8.00
  -4  -6  -4   88.49    7.60
  -4  -6  -4   80.29    8.00
   4  -6   4   82.69    7.50
   4   6   4   87.59    7.40
  -4   6  -4   84.69    7.60
  -4   6  -4   87.59    7.60
   4   6   4   84.99    7.60
  -4  -6   4   58.79    7.90
  -4   6  -4   79.89    7.20
   4   6   4   85.29    7.80
   5  -6   4   42.30    5.50
  -5  -6  -4   32.70    4.40
  -5  -6  -4   30.90    5.60
   5  -6   4   32.00    4.30
  -5   6  -4   36.00    4.50
  -5   6  -4   26.60    3.80
   5   6   4   34.70    4.10
   5   6   4   34.80    4.20
   5   6   4   33.30    5.40
  -5   6  -4   34.40    4.50
   6  -6   4   64.09    9.30
  -6  -6  -4   63.09    9.50
   6   6  -4   88.89    7.90
  -6   6   4   98.79    8.10
  -6   6   4   98.79    8.70
  -6   6   4   99.69    8.90
   6   6  -4   95.89    8.50
  -6   6  -4   85.79   11.90
  -6  -6   4   99.29    8.60
  -6   6  -4   65.99    8.20
   7   6  -4  132.49   11.90
   7   6  -4  118.69   12.40
  -7   6   4  126.69   12.10
   7   6  -4  125.99   11.40
  -7   6   4  117.39   11.60
   7   6   4  149.88   12.50
  -7  -6   4  124.89   13.00
  -7  -6   4  119.09   11.90
   7  -6  -4  130.09   11.80
  -7   6  -4  158.88   14.20
   8   6  -4  125.39   13.20
  -8   6   4  125.19   12.70
  -8   6   4  130.79   12.10
   8   6  -4  125.09   11.90
   8   6  -4  131.79   12.60
   8  -6   4  141.49   12.30
  -8  -6  -4  135.29   12.60
  -8   6  -4  131.89   12.40
  -8  -6   4  138.19   14.20
   8   6   4  136.19   12.10
   8  -6  -4  121.29   12.30
  -8  -6   4  124.39   12.60
   8   6   4  141.19   12.60
  -8   6  -4  137.89   12.40
   8   6   4  135.39   12.50
  -9   6   4   37.30    7.40
   9   6  -4   47.40    8.30
   9  -6   4   53.49    7.00
   9   6  -4   38.70    6.90
  -9   6   4   44.30    6.70
   9   6  -4   45.20    6.80
  -9  -6  -4   56.69    7.40
   9   6   4   52.09    6.60
  -9   6  -4   59.69    7.40
   9  -6  -4   47.20    6.90
  -9  -6   4   38.60    7.30
   9   6   4   55.59    6.80
  -9   6  -4   50.99    7.00
   9   6   4   55.19    7.70
  10   6  -4    7.10    4.30
  10  -6   4    7.30    4.80
  10   6  -4    1.70    4.10
 -10   6   4    3.30    4.40
 -10  -6  -4   10.90    5.30
 -10   6   4    0.90    4.70
  10   6  -4   19.10    6.30
  10   6   4   12.10    5.50
  10   6   4    9.80    4.40
  10  -6  -4    2.30    4.40
 -10   6  -4    6.70    4.60
 -10   6  -4   14.80    4.90
  10   6   4   10.30    4.30
 -10  -6   4    3.00    5.10
   0  -7   4   42.50    4.70
   0   7   4   34.40    4.10
   0   7  -4   36.00    3.80
   0   7  -4   35.90    4.20
   0   7   4   38.00    4.00
   0  -7   4   38.30    4.20
   0   7  -4   33.10    4.30
   0   7   4   37.40    3.90
  -1   7   4   28.20    3.70
   1   7  -4   23.60    4.10
   1   7  -4   22.70    3.70
  -1  -7  -4   37.00    3.70
   1   7  -4   24.90    3.30
  -1   7   4   24.30    3.40
   1  -7   4   32.80    4.20
  -1   7  -4   38.70    3.70
  -1  -7   4   28.40    4.00
  -1   7  -4   37.90    3.80
   1   7   4   34.70    3.80
  -1  -7   4   25.90    3.80
  -1   7  -4   37.60    3.80
   1   7   4   39.20    3.60
   2  -7   4  271.77   23.10
  -2   7   4  304.27   23.30
  -2   7   4  293.57   23.20
   2   7  -4  292.67   23.50
  -2   7   4  298.07   23.50
   2   7  -4  305.27   23.40
   2  -7   4  264.07   23.40
  -2  -7  -4  270.17   23.30
   2   7  -4  299.57   23.50
  -2   7  -4  283.77   23.50
  -2  -7   4  302.27   23.50
   2   7   4  288.07   23.20
  -2  -7   4  298.37   23.60
   2   7   4  287.47   23.10
  -2   7  -4  275.47   23.30
   2   7   4  266.27   23.00
  -2   7  -4  278.57   23.30
  -2   7  -4  283.97   23.30
   2   7   4  267.97   23.40
  -3   7   4   65.49    6.10
   3  -7   4   63.89    6.90
  -3   7   4   69.09    6.70
   3   7  -4   66.79    6.50
  -3   7   4   64.09    5.90
  -3  -7  -4   69.89    6.40
   3  -7   4   67.29    6.30
   3   7  -4   67.99    6.50
   3   7   4   64.09    6.10
   3   7   4   66.99    6.30
  -3  -7   4   66.69    6.50
  -3   7  -4   69.19    6.30
  -3   7  -4   74.09    6.70
   3   7   4   69.39    6.30
  -3  -7   4   69.69    7.10
   3   7   4   65.69    6.60
  -3   7  -4   65.89    6.30
   3  -7  -4   64.29    6.30
  -3   7  -4   73.59    6.50
  -4   7   4   61.29    5.10
   4  -7   4   47.70    5.40
  -4   7   4   65.69    6.00
   4  -7   4   46.10    6.30
   4   7  -4   58.89    6.90
  -4  -7  -4   46.30    5.60
   4   7  -4   62.89    5.80
   4   7  -4   56.39    6.40
  -4  -7   4   63.89    5.80
  -4  -7   4   61.69    6.60
  -4   7  -4   49.99    5.40
  -4   7  -4   50.59    5.50
   4   7   4   46.70    5.20
   4   7   4   44.20    5.80
  -4   7  -4   44.80    5.30
  -4   7  -4   47.80    6.20
   5   7  -4  212.88   15.70
   5  -7   4  168.98   15.90
  -5   7   4  206.68   15.20
  -5   7   4  195.38   15.70
  -5  -7  -4  155.18   16.00
   5   7  -4  205.08   15.80
   5  -7   4  167.08   15.30
  -5   7   4  208.98   15.30
  -5  -7  -4  161.78   15.40
   5   7   4  159.68   15.20
  -5   7  -4  173.88   15.40
  -5   7  -4  161.38   15.00
  -5  -7   4  195.48   15.70
   5   7   4  161.98   15.40
   5  -7  -4  196.18   15.40
   5   7   4  169.08   15.80
  -5  -7   4  201.68   16.20
  -5   7  -4  173.68   15.50
  -5   7  -4  179.98   16.00
   5   7   4  173.78   15.20
  -6  -7  -4   31.60    4.90
   6   7  -4   39.10    5.20
  -6   7   4   36.00    6.00
   6  -7   4   26.80    4.70
   6   7   4   24.30    5.00
   6   7   4   27.70    4.40
   6   7   4   24.40    4.60
  -6   7  -4   32.50    4.80
  -6   7  -4   30.40    4.80
   7   7  -4   13.10    4.40
   7   7  -4   10.60    4.40
   7  -7   4   21.60    3.80
   7   7  -4   12.30    3.10
  -7   7   4    9.10    3.20
  -7  -7  -4   20.90    4.20
  -7   7   4   12.30    3.80
   7   7   4   18.80    3.80
  -7  -7   4    9.60    5.80
   7  -7  -4   11.60    3.60
  -7   7  -4   16.00    3.90
  -7  -7   4   13.90    4.00
  -7   7  -4   16.60    3.70
   7   7   4   18.70    4.20
   7   7   4   18.40    3.70
  -8  -7  -4  271.37   22.20
   8  -7   4  283.77   21.90
  -8   7   4  216.48   22.10
   8   7  -4  221.28   21.90
  -8   7   4  225.68   21.70
   8   7  -4  220.08   22.20
  -8   7  -4  280.67   22.20
   8   7   4  296.27   22.20
   8   7   4  288.67   21.80
   8  -7  -4  227.08   21.80
  -8   7  -4  296.97   22.30
   9   7  -4    6.60    4.40
   9  -7   4   15.70    4.40
   9   7  -4   14.20    4.20
   9   7  -4   11.90    5.40
  -9   7   4   12.90    4.90
  -9   7   4   11.00    4.10
  -9  -7  -4   20.30    5.20
  -9  -7   4    4.90    4.70
   9   7   4   14.60    4.50
   9  -7  -4    8.50    4.10
  -9   7  -4   18.50    4.90
   9   7   4   19.90    4.20
  -9   7  -4   16.90    4.70
 -10  -7  -4   45.50    8.10
  10  -7   4   52.59    7.80
  10   7  -4   43.70    9.20
  10   7  -4   35.10    7.60
  10   7   4   49.90    8.50
  10   7   4   53.69    7.30
 -10   7  -4   43.90    7.90
  10   7   4   42.00    7.10
 -10   7  -4   48.70    7.70
   0   8   4  390.76   30.20
   0  -8   4  375.16   30.50
   0   8   4  360.96   30.40
   0   8  -4  365.76   30.30
   0   8  -4  391.76   30.30
   0   8  -4  366.56   30.30
   0   8   4  363.76   30.30
  -1  -8  -4   24.00    3.40
  -1   8   4   15.40    3.30
   1   8  -4   21.70    3.60
   1   8  -4   16.30    2.90
  -1   8   4   19.70    3.30
  -1   8   4   18.80    3.10
   1   8  -4   18.00    3.60
  -1   8  -4   26.10    3.40
  -1   8  -4   28.40    3.50
  -1  -8   4   17.50    3.50
   1   8   4   26.10    3.20
  -1   8  -4   25.80    3.00
   1   8   4   27.70    3.60
  -1  -8   4   30.40    6.40
  -1   8  -4   29.70    3.70
   2   8  -4   43.50    6.00
   2   8  -4   48.50    5.40
  -2  -8  -4   58.79    5.70
   2  -8   4   55.69    5.30
  -2   8   4   49.30    5.70
   2   8  -4   49.60    5.80
  -2   8  -4   63.19    5.70
   2   8   4   56.09    5.80
   2   8   4   57.89    5.20
  -2  -8   4   51.59    5.70
   2  -8  -4   48.40    5.40
  -2   8  -4   61.19    5.80
  -2   8  -4   62.79    5.70
   2   8   4   59.09    5.00
  -2  -8   4   54.29    6.40
   2   8   4   60.99    5.40
  -2   8  -4   61.39    5.40
   3   8  -4    4.10    2.20
   3   8  -4    3.60    2.00
  -3  -8  -4    7.40    2.60
  -3   8   4    3.80    2.00
  -3   8   4    3.60    2.40
   3  -8   4    5.10    2.30
   3   8  -4    3.90    2.90
  -3   8  -4    7.60    2.40
  -3  -8   4    6.00    3.50
  -3   8  -4    8.80    2.20
  -3   8  -4    8.70    2.00
   3  -8  -4    3.80    2.10
   3   8   4    4.80    2.40
   3   8   4    8.00    2.10
  -3   8  -4    7.40    2.80
  -3  -8   4    5.50    2.50
  -4   8   4   30.10    4.10
  -4  -8  -4   32.00    4.60
  -4   8   4   36.50    4.80
   4   8  -4   33.40    4.50
   4  -8   4   26.30    4.30
   4   8  -4   34.90    4.40
  -4   8   4   34.30    3.80
  -4   8   4   32.30    3.60
   4   8   4   31.30    4.20
   4   8   4   30.40    4.70
  -4  -8   4   33.10    6.00
   4  -8  -4   32.90    4.30
  -4   8  -4   24.70    4.20
  -4   8  -4   29.70    3.90
  -4   8  -4   29.00    4.30
  -4   8  -4   33.00    5.30
   4   8   4   25.10    4.30
  -4  -8   4   36.60    4.60
   4   8   4   25.70    3.90
   5   8  -4    4.40    2.80
  -5   8   4    3.30    2.30
  -5   8   4    2.30    2.90
   5  -8   4    0.60    2.70
  -5   8   4    6.00    2.60
   5   8  -4    5.40    2.90
  -5  -8  -4    4.20    3.10
   5   8   4    0.70    2.30
  -5  -8   4    6.20    4.30
   5  -8  -4    4.10    2.50
  -5   8  -4    5.20    4.20
   5   8   4    3.80    2.20
   5   8   4    4.10    3.50
  -5   8  -4    1.30    2.30
  -5   8  -4    1.90    2.80
  -5   8  -4    4.00    2.30
  -5  -8   4    7.30    2.90
   5   8   4    2.50    2.20
   6  -8   4   42.90    5.80
  -6  -8  -4   41.10    5.80
  -6   8   4   38.90    5.70
   6   8  -4   31.00    6.80
  -6  -8   4   30.40    5.70
   6   8   4   47.70    5.90
  -6   8  -4   43.60    5.50
  -6   8  -4   37.80    5.10
  -6   8  -4   47.90    5.80
   6   8   4   50.09    5.50
   6   8   4   42.10    5.60
   7   8  -4   54.79    8.00
  -7   8   4   56.59    7.00
  -7  -8  -4   81.69    7.90
   7  -8   4   73.29    7.40
   7   8  -4   56.29    7.70
  -7   8   4   54.89    7.60
   7   8   4   73.79    7.30
  -7   8  -4   75.69    7.80
   7   8   4   77.19    7.80
   7  -8  -4   52.89    7.40
  -7   8  -4   70.99    7.80
   7   8   4   77.79    7.70
  -7  -8   4   54.89    7.80
   8   8  -4  285.77   22.00
   8  -8   4  232.08   21.20
  -8   8   4  279.07   21.20
  -8   8   4  263.87   21.70
   8   8  -4  259.27   20.80
  -8  -8  -4  218.08   21.30
   8   8  -4  279.67   21.60
   8   8   4  221.78   21.30
   8   8   4  227.38   21.40
  -8  -8   4  254.27   21.70
   8  -8  -4  272.57   21.50
  -8   8  -4  226.78   21.50
   8   8   4  213.98   21.00
  -8   8  -4  240.98   21.40
  -9  -8  -4   31.50    6.60
  -9   8   4   39.60    6.50
  -9   8   4   39.50    7.00
   9   8  -4   46.10    8.20
   9  -8   4   35.40    6.60
   9   8   4   42.50    7.40
   9   8   4   40.10    6.20
   9  -8  -4   38.30    6.70
  -9   8  -4   40.50    7.20
   9   8   4   30.40    6.00
  -9   8  -4   38.70    7.30
  -9  -8   4   31.80    6.40
 -10   8   4  214.88   18.20
 -10  -8  -4  176.08   18.50
  10  -8   4  194.78   18.20
 -10   8   4  201.68   18.70
  10   8  -4  225.48   18.40
  10   8   4  197.48   18.30
  10  -8  -4  231.98   20.80
 -10  -8   4  219.98   19.80
 -10   8  -4  185.88   18.70
 -10   8  -4  198.98   18.50
  10   8   4  185.98   18.60
  10   8   4  179.88   17.80
   0   9   4    3.00    2.10
   0   9   4    2.30    2.10
   0   9  -4    0.60    1.90
   0   9  -4    0.80    2.30
   0  -9   4    1.80    2.40
   0   9   4    0.30    1.80
   0   9  -4    1.10    1.50
   1   9  -4  254.57   18.50
  -1  -9  -4  204.58   18.40
   1   9  -4  256.57   18.30
  -1   9   4  258.57   18.60
  -1   9   4  250.67   18.40
  -1   9  -4  198.38   18.30
   1   9   4  195.18   18.30
   1   9   4  189.58   18.00
  -1   9  -4  201.58   18.40
  -1  -9   4  248.88   18.70
  -1   9  -4  194.58   18.20
  -1   9  -4  192.28   18.10
   2  -9   4  112.39    9.90
  -2  -9  -4  111.09   10.30
  -2   9  -4  112.89   10.30
   2   9   4  120.29    9.80
  -2   9  -4  113.89   10.10
   2   9   4  118.29   10.00
  -2   9  -4  114.69   10.00
   2   9   4  114.29    9.60
   2   9   4  109.89   10.40
  -2   9  -4  119.39   10.30
   3   9  -4  121.69   12.40
   3  -9   4  145.09   12.10
  -3   9   4  126.79   12.40
  -3  -9  -4  157.78   12.50
   3   9  -4  119.29   12.10
   3   9   4  153.68   12.00
  -3  -9   4  122.99   12.40
   3   9   4  143.29   12.00
  -3   9  -4  152.88   12.10
   3   9   4  144.19   11.90
  -3   9  -4  156.48   12.50
  -3  -9   4  126.09   13.10
   3  -9  -4  121.39   12.10
  -3   9  -4  151.58   12.20
  -3   9  -4  158.18   12.50
   3   9   4  146.29   12.50
  -4   9   4 1207.98  101.89
   4   9  -4 1222.88  102.29
  -4   9   4 1201.88  101.79
   4   9  -4 1280.97  102.39
  -4  -9  -4 1379.16  102.39
  -4   9   4 1199.28  101.69
   4   9  -4 1126.79  102.39
   4  -9   4 1328.37  102.09
  -4   9   4 1237.88  102.49
   4  -9  -4 1231.08  102.19
  -4  -9   4 1189.18  102.49
   4   9   4 1374.66  102.19
   4   9   4 1356.36  101.99
   4   9   4 1302.77  102.79
   4   9   4 1208.28  102.29
  -4   9  -4 1356.96  102.29
  -4   9  -4 1361.76  102.29
  -4   9  -4 1368.56  102.59
  -4   9  -4 1352.26  101.99
  -5  -9  -4    9.10    3.50
   5   9  -4    4.10    3.00
   5  -9   4    5.10    3.10
  -5   9   4    7.80    3.30
  -5   9   4    8.80    2.80
  -5   9   4    5.40    2.30
   5   9   4    8.70    2.80
  -5   9  -4    8.80    3.00
   5   9   4    7.90    4.00
  -5   9  -4   14.90    4.60
   5  -9  -4    8.10    3.20
   5   9   4    7.20    3.00
   5   9   4   11.20    3.00
  -5  -9   4   12.10    3.70
  -5   9  -4    8.20    2.60
  -5   9  -4    9.00    2.70
  -6   9   4  512.85   43.80
  -6   9   4  518.05   43.10
   6   9  -4  510.35   43.70
   6   9  -4  513.75   43.60
  -6  -9  -4  570.94   43.60
   6  -9   4  546.85   44.10
  -6   9   4  477.25   43.10
   6  -9  -4  504.15   43.40
  -6   9  -4  582.14   43.00
  -6   9  -4  565.84   43.80
   6   9   4  554.94   43.60
   6   9   4  544.05   43.10
   6   9   4  560.54   43.40
  -6   9  -4  568.54   43.50
  -6  -9   4  472.15   43.60
  -7   9   4   22.50    5.10
  -7  -9  -4   18.60    4.60
   7  -9   4   24.40    4.50
   7   9  -4   21.40    4.50
  -7   9   4   26.20    4.40
   7   9  -4   28.40    6.10
  -7  -9   4   23.20    4.80
  -7   9  -4   28.40    5.40
   7  -9  -4   20.80    4.50
   7   9   4   21.20    4.50
   7   9   4   20.80    4.50
   7   9   4   20.50    4.10
  -7   9  -4   24.10    5.10
  -8  -9  -4    5.90    4.60
  -8   9   4   10.00    5.60
   8  -9   4    4.00    3.90
  -8   9   4    7.20    3.50
   8   9  -4   10.90    4.70
   8   9  -4   10.50    4.50
  -8   9  -4    3.50    3.90
  -8  -9   4    7.70    4.20
   8  -9  -4   -1.00    3.90
  -8   9  -4    4.20    4.30
   8   9   4    6.70    4.10
   8   9   4    2.30    4.30
   8   9   4    6.00    4.20
  -9   9   4   70.49    9.60
   9  -9   4   84.29    9.30
   9   9  -4   89.59    9.70
   9   9  -4   65.49   10.40
  -9   9   4   80.39    8.60
  -9  -9  -4   62.79    9.70
   9  -9  -4   78.99    9.20
  -9   9  -4   67.29   10.00
   9   9   4   82.49    9.90
  -9  -9   4   61.29    9.50
   9   9   4   91.29    9.70
  -9   9  -4   85.19    9.60
   9   9   4   72.89    8.90
   0  10  -4  256.47   24.60
   0  10  -4  284.07   23.30
   0  10   4  278.87   23.20
   0  10   4  287.77   22.90
   0  10   4  289.77   23.40
   0 -10   4  283.97   23.50
   0  10  -4  279.37   23.00
  -1  10   4  292.17   24.90
   1  10  -4  305.07   25.00
   1  10  -4  304.27   24.80
  -1  10   4  287.57   25.00
   1  10  -4  301.67   25.10
  -1 -10  -4  299.37   25.00
  -1  10  -4  311.27   25.00
   1  10   4  316.87   24.70
   1  10   4  298.47   25.00
  -1  10  -4  305.17   24.80
  -1 -10   4  290.07   25.10
  -1  10  -4  316.87   25.20
  -1  10  -4  301.67   24.80
  -2 -10  -4  132.39   12.40
   2  10  -4  152.68   12.70
   2  10  -4  142.79   12.10
   2 -10   4  136.19   11.90
   2  10  -4  153.58   12.80
  -2  10   4  142.69   12.20
  -2  10   4  146.99   12.50
   2 -10  -4  151.58   12.20
  -2  10  -4  134.19   12.30
  -2  10  -4  135.99   12.40
  -2  10  -4  139.89   12.30
  -2  10  -4  137.89   12.00
   2  10   4  133.19   12.40
   2  10   4  133.99   11.60
  -2 -10   4  144.89   12.60
   2  10   4  139.79   11.80
   2  10   4  128.79   11.90
  -3 -10  -4  250.67   20.50
  -3  10   4  232.48   20.50
   3  10  -4  215.58   20.50
   3 -10   4  242.18   20.00
  -3  10   4  222.08   20.00
  -3  10  -4  251.87   20.30
   3  10   4  259.07   20.00
  -3  10  -4  257.87   20.20
   3 -10  -4  230.88   20.10
   3  10   4  248.68   19.90
  -4 -10  -4  140.99   12.80
   4 -10   4  136.59   12.40
   4  10   4  145.39   12.20
   4  10   4  139.49   12.00
   4  10   4  142.19   12.70
   4  10   4  142.59   12.40
  -4  10  -4  135.69   12.70
  -4  10  -4  134.29   12.30
  -4  10  -4  133.09   12.90
  -4  10  -4  152.68   12.40
   5 -10   4   46.40    6.40
  -5 -10  -4   39.20    6.50
   5  10  -4   63.49    6.80
   5  10  -4   60.29    6.40
  -5  10   4   65.99    6.80
  -5  10   4   59.69    5.10
  -5 -10   4   59.39    6.60
   5  10   4   44.70    6.10
  -5  10  -4   46.40    6.20
   5  10   4   44.50    6.30
  -5  10  -4   44.50    5.80
   5 -10  -4   57.89    6.20
  -5  10  -4   44.80    6.40
   5  10   4   39.50    5.70
   5  10   4   35.50    6.90
  -6 -10  -4   76.19    8.70
   6 -10   4   85.99    8.40
  -6  10  -4   81.29    8.70
  -6  10  -4   77.59    8.10
   6  10   4   78.99    8.40
   6  10   4   71.09    8.10
  -6  10  -4   84.69    8.20
   6  10   4   75.09    8.70
   7  10  -4  203.18   18.50
  -7 -10  -4  213.38   18.30
  -7  10   4  197.88   17.70
  -7  10   4  192.38   18.60
   7 -10   4  225.88   18.10
   7  10  -4  196.88   18.50
   7 -10  -4  194.88   18.20
  -7  10  -4  214.78   18.10
  -7  10  -4  225.58   18.70
   7  10   4  220.88   18.20
  -7 -10   4  181.68   18.40
   7  10   4  224.58   18.60
   7  10   4  210.68   18.00
  -8  10   4   58.19    8.60
  -8 -10  -4   67.79    8.50
   8  10  -4   61.69    8.90
   8  10  -4   64.99    9.00
   8 -10   4   66.19    8.10
  -8  10   4   55.99    7.40
  -8 -10   4   52.69    8.50
  -8  10  -4   71.29    8.10
   8  10   4   70.99    8.80
   8  10   4   64.09    8.10
   8 -10  -4   46.80    8.00
   8  10   4   70.19    8.20
  -8  10  -4   66.99    8.30
   9  10  -4  145.89   13.80
  -9  10   4  114.79   14.60
   9  10  -4  132.09   14.30
  -9  10   4  130.69   12.90
  -9 -10  -4  134.09   14.00
   9 -10   4  140.29   13.50
   9 -10  -4  132.59   13.50
  -9 -10   4  127.09   14.70
  -9  10  -4  140.29   13.60
   9  10   4  150.98   14.50
   9  10   4  131.39   13.90
  -9  10  -4  136.59   13.90
   0  11  -4    1.30    2.60
   0  11   4    2.60    2.40
   0  11   4    0.40    2.70
   0 -11   4    1.30    2.90
   0  11  -4    3.10    3.00
   0  11  -4    0.00    1.80
  -1 -11  -4   35.60    5.10
   1 -11   4   30.20    4.70
  -1  11   4   28.40    4.70
   1  11  -4   29.60    4.10
   1  11  -4   29.70    5.60
  -1  11   4   25.50    4.90
   1 -11  -4   31.50    4.40
   1  11   4   28.20    5.30
  -1  11  -4   29.90    5.00
   1  11   4   37.70    4.30
  -1 -11   4   24.90    4.80
  -1  11  -4   34.60    3.90
  -1  11  -4   31.30    4.90
   2  11  -4    9.20    3.10
  -2 -11  -4    9.90    3.60
   2 -11   4   10.10    2.90
   2  11  -4   12.00    2.80
   2  11  -4   15.00    6.80
  -2  11   4    8.20    3.10
  -2  11  -4    6.90    2.20
  -2  11  -4    7.40    3.00
  -2 -11   4   11.50    3.40
  -2  11  -4   10.20    3.20
   2  11   4   10.50    2.80
  -2  11  -4    7.90    3.00
   2  11   4   10.10    3.10
   2 -11  -4   12.70    3.00
  -3  11   4   18.00    3.80
  -3 -11  -4   14.00    4.10
   3 -11   4   13.70    3.50
   3  11  -4   15.00    3.90
  -3  11   4   17.40    3.50
   3  11  -4   14.80    3.40
   3  11   4   12.30    2.60
  -3 -11   4   16.60    3.90
  -3  11  -4   16.70    4.00
  -3  11  -4   14.80    2.80
   3  11   4   10.80    3.40
   3  11   4   18.40    3.20
  -3  11  -4   13.30    3.30
   3 -11  -4   18.00    3.60
  -3  11  -4   10.90    3.30
   4 -11   4   36.70    5.70
  -4  11   4   25.80    5.50
  -4  11   4   25.20    5.30
  -4 -11  -4   40.40    7.70
  -4  11  -4   37.10    4.70
   4  11   4   41.00    6.00
  -4  11  -4   36.50    5.40
   4  11   4   32.70    4.50
  -4  11  -4   37.50    6.70
   4  11   4   40.30    5.70
  -4  11  -4   39.50    5.60
   5 -11   4  426.26   32.10
   5  11  -4  344.87   32.10
   5  11  -4  369.06   32.40
  -5  11   4  372.36   32.50
  -5 -11  -4  415.16   32.30
  -5  11   4  350.46   31.60
  -5  11  -4  414.66   32.10
  -5  11  -4  440.46   32.00
  -5  11  -4  399.96   32.50
   5  11   4  414.16   31.90
  -5 -11   4  335.37   32.30
   5 -11  -4  352.86   32.00
   5  11   4  422.96   32.50
  -6 -11  -4   49.99    7.50
   6 -11   4   65.09    7.20
  -6  11  -4   57.79    7.30
  -6  11  -4   58.39    6.70
   6  11   4   49.00    6.70
  -6  11  -4   55.99    7.60
   6  11   4   54.49    7.60
   6  11   4   48.60    7.20
  -6 -11   4   73.29    8.00
  -7  11   4   -5.20    7.00
  -7  11   4    5.60    3.00
  -7 -11  -4    8.50    4.70
  -7  11   4    6.40    4.30
   7 -11   4   13.70    4.20
   7  11  -4    8.30    4.60
   7  11  -4    5.90    4.70
  -7 -11   4    3.90    4.90
   7  11   4    9.10    4.00
  -7  11  -4    7.20    4.20
   7 -11  -4   10.20    4.10
   7  11   4    8.40    4.60
  -7  11  -4    8.40    3.50
  -8  11   4   96.79    9.70
   8 -11   4   92.79   10.60
   8  11  -4  105.39   11.60
   8  11  -4   97.89   11.20
  -8 -11  -4   96.29   10.90
  -8  11   4   96.19   11.00
  -8  11  -4  101.89   10.40
   8  11   4  101.29   11.10
  -8 -11   4   89.79   11.10
   8  11   4   95.59   10.40
  -8  11  -4   96.89   10.90
   8 -11  -4   95.99   10.60
   0  12   4  100.79   10.60
   0  12  -4  107.59   10.10
   0  12  -4  106.29   10.20
   0  12  -4  110.69    9.60
   0 -12  -4  106.59   10.10
   0 -12   4  106.39   10.40
   0 -12  -4  107.19    9.70
   1  12  -4   95.99    8.80
   1  12  -4   95.89    9.80
   1  12  -4  101.09    9.60
  -1  12   4   93.19    9.40
  -1  12   4   95.49    9.50
   1 -12  -4   96.59    9.00
  -1 -12   4   97.59    9.70
  -2 -12  -4    5.30    3.50
   2  12  -4    7.30    3.90
  -2  12   4    5.90    3.10
   2  12  -4    6.60    3.40
   2  12  -4    7.20    2.60
  -2  12   4    7.90    3.30
  -2  12  -4    4.30    3.00
  -2  12  -4    3.70    2.20
   2  12   4    5.10    3.20
  -2  12  -4    3.00    3.50
   2 -12  -4    3.40    3.10
  -2 -12   4    6.30    3.30
   3 -12   4   12.90    3.70
   3  12  -4   24.60    4.50
  -3 -12  -4    8.30    4.00
  -3  12   4   24.00    4.40
  -3  12   4   23.70    4.00
   3  12  -4   21.20    4.20
   3  12   4   14.30    3.30
   3 -12  -4   22.80    4.00
  -3  12  -4   17.10    4.00
  -3  12  -4   18.90    4.50
  -3  12  -4   15.70    3.90
   3  12   4   10.90    2.80
   3  12   4   11.50    3.70
  -3 -12   4   23.20    4.60
  -3  12  -4   16.10    3.40
   4 -12   4    5.80    3.80
   4  12  -4    1.50    3.20
   4  12  -4    7.80    3.60
  -4  12   4    7.20    3.80
  -4 -12  -4    5.70    4.10
  -4  12   4    2.80    3.60
  -4  12  -4    5.00    2.50
   4  12   4    5.20    2.70
  -4  12  -4    6.00    3.60
   4  12   4    6.90    3.30
  -4 -12   4    1.00    3.80
   4 -12  -4    4.80    3.30
   4  12   4    8.00    3.60
  -4  12  -4    9.70    3.60
   5  12  -4   14.40    4.60
  -5 -12  -4   33.20    5.80
  -5  12   4   20.10    5.50
  -5  12   4   23.20    5.30
   5  12  -4   19.80    4.70
  -5  12  -4   26.20    5.50
   5  12   4   27.10    4.70
  -5 -12   4   18.50    4.90
   5 -12  -4   17.10    4.50
   5  12   4   26.90    4.70
  -5  12  -4   26.20    4.50
  -5  12  -4   33.00    6.00
   6  12  -4    6.40    4.50
  -6  12   4    7.70    4.20
  -6  12   4    2.60    2.20
  -6 -12  -4   -4.60    4.60
   6  12  -4    7.70    4.30
   6 -12   4    9.40    4.00
   6  12   4    5.80    4.00
  -6  12  -4   -0.60    3.10
  -6  12  -4    6.60    5.70
   6  12   4    4.70    3.40
  -6  12  -4    2.00    3.90
   6 -12  -4    5.20    4.10
  -6 -12   4    0.60    4.90
   7 -12   4    0.00    4.40
  -7  12   4    4.00    3.40
  -7 -12  -4    2.70    5.10
   7  12  -4    2.40    6.50
  -7  12   4    3.30    4.60
   7  12  -4    4.00    5.70
   7  12   4    4.40    3.60
  -7  12  -4   -0.20    3.50
   7  12   4    1.20    4.70
  -7 -12   4    2.70    6.20
  -7  12  -4   -0.60    5.80
   7 -12  -4   -3.70    4.00
   8 -12   4    9.70    5.10
  -8  12   4   16.60    3.80
   8  12  -4   22.20    6.10
   8  12  -4   26.40    6.10
   8  12   4   12.20    6.40
  -8  12  -4   13.20    4.50
   8 -12  -4   22.30    5.50
   8  12   4    9.50    5.50
   0 -13  -4    5.90    3.30
   0  13  -4    4.60    3.40
   0 -13  -4    8.60    3.40
   0  13  -4    5.80    2.50
   0  13  -4    3.90    3.40
   0  13   4    6.80    3.20
   0 -13   4    6.70    3.60
   1  13  -4    3.70    4.10
  -1  13   4    4.40    3.40
   1 -13   4    5.50    3.60
   1  13  -4    4.50    3.40
  -1 -13  -4    5.20    3.40
   1  13  -4    3.30    2.40
  -1  13   4    5.50    3.20
   1  13   4    3.90    3.00
  -1  13  -4    2.90    2.20
   1 -13  -4    4.00    3.40
  -1 -13   4    1.80    3.30
  -1  13  -4    2.80    3.10
  -1  13  -4    4.40    3.70
  -2 -13  -4   29.90    5.90
  -2  13   4   38.40    5.80
   2  13  -4   30.40    6.30
  -2  13   4   40.80    7.00
   2  13  -4   42.60    5.20
   2 -13  -4   39.50    5.80
  -2  13  -4   34.10    4.50
  -2  13  -4   28.20    5.50
   2  13   4   33.40    5.90
  -2  13  -4   27.30    6.20
  -2 -13   4   39.70    6.10
  -2  13  -4   28.30    5.60
   3 -13   4   32.30    4.80
  -3  13   4   19.60    4.60
   3  13  -4   15.90    3.80
   3  13  -4   15.90    4.40
  -3  13   4   20.60    4.60
  -3 -13  -4   31.60    5.50
  -3  13  -4   26.00    4.00
  -3  13  -4   26.50    5.30
  -3 -13   4   21.70    5.20
   3  13   4   27.90    5.70
   3 -13  -4   17.80    5.00
  -3  13  -4   31.80    5.40
  -3  13  -4   32.00    6.30
  -4 -13  -4  355.76   31.40
   4 -13   4  368.46   31.00
  -4  13   4  390.46   31.10
  -4  13   4  403.76   31.70
   4  13  -4  409.76   31.20
   4  13  -4  415.26   31.70
  -4  13  -4  367.36   30.80
   4  13   4  364.36   30.90
  -4  13  -4  316.17   31.30
   4 -13  -4  401.56   31.00
  -4  13  -4  362.56   31.50
   4  13   4  352.16   30.50
  -4 -13   4  380.96   31.80
   4  13   4  367.06   31.50
  -5  13   4    9.30    4.40
   5  13  -4   10.40    4.40
   5  13  -4    8.20    4.30
  -5 -13  -4    4.60    4.60
   5 -13   4    6.50    4.10
   5 -13  -4   10.80    4.30
  -5  13  -4    4.30    2.80
  -5 -13   4   14.10    4.90
  -5  13  -4    8.30    4.00
   5  13   4    7.70    3.70
  -5  13  -4    8.50    5.10
   5  13   4    8.40    3.10
   6 -13   4  138.99   12.80
  -6  13   4  119.89   13.40
  -6 -13  -4  124.89   13.30
   6  13  -4  123.69   13.80
   6  13  -4  124.19   12.90
   6 -13  -4  118.89   12.70
   6  13   4  143.69   12.20
  -6  13  -4  143.59   12.20
  -6 -13   4  106.39   13.30
  -6  13  -4  147.99   14.00
   6  13   4  144.99   13.30
  -7 -13  -4    9.70    6.30
   7 -13   4    3.60    4.90
  -7  13   4   21.70    5.50
   7  13  -4   21.90    6.10
   7  13  -4   23.20    6.70
  -7 -13   4   23.00    6.00
   7  13   4   10.40    4.80
  -7  13  -4    8.90    4.00
   7  13   4    7.10    5.40
  -7  13  -4    4.80    5.20
   7 -13  -4   16.00    5.30
   0 -14  -4  216.68   19.90
   0 -14  -4  241.08   19.40
   0  14  -4  226.68   19.70
   0 -14   4  224.18   20.00
   0  14  -4  229.68   19.20
   0  14   4  228.68   19.90
   0  14  -4  233.38   20.10
  -1  14   4   47.10    6.60
  -1 -14  -4   41.90    6.70
   1  14  -4   45.20    5.50
   1 -14   4   44.10    6.60
   1  14  -4   36.20    6.90
   1 -14  -4   39.50    6.40
   1  14   4   44.40    6.60
  -1 -14   4   46.40    7.00
  -1  14  -4   32.60    6.80
  -1  14  -4   39.50    6.90
  -1  14  -4   41.50    5.20
   1 -14  -4   48.30    6.50
   2  14  -4   76.89    8.70
  -2 -14  -4   65.39    8.40
  -2  14   4   78.79    8.20
  -2  14   4   76.79    8.40
   2  14  -4   75.99    8.10
   2 -14   4   61.79    8.20
   2 -14  -4   71.89    8.10
  -2  14  -4   62.99    8.40
  -2  14  -4   63.79    6.90
   2  14   4   67.09    8.30
  -2 -14   4   71.09    8.70
  -2  14  -4   65.99    8.40
   3  14  -4  117.69   10.90
  -3  14   4  115.09   11.60
  -3 -14  -4  113.49   11.80
   3  14  -4  119.29   13.00
  -3  14   4  111.29   11.20
  -3 -14   4  110.99   11.80
  -3  14  -4  111.49   11.50
  -3  14  -4  113.89   11.60
   3 -14  -4  110.49   10.90
   3  14   4  120.09   11.70
  -3  14  -4  120.49   10.50
  -4  14   4   27.90    6.20
   4 -14   4   45.00    7.60
   4  14  -4   45.10    7.90
  -4 -14  -4   37.80    7.40
  -4  14  -4   44.50    6.90
   4 -14  -4   34.70    6.10
  -4  14  -4   47.70    6.20
  -4  14  -4   40.10    5.40
   4  14   4   43.10    8.20
   4  14   4   46.20    5.20
   4  14   4   39.80    7.40
  -5  14   4   19.10    5.40
   5  14  -4   26.20    8.60
  -5 -14  -4   28.90    6.10
   5 -14   4   33.20    5.60
   5  14  -4   18.50    5.20
   5 -14  -4   28.20    5.50
   5  14   4   22.60    5.30
  -5  14  -4   26.20    5.30
  -5 -14   4   20.80    5.80
   5  14   4   26.90    5.20
  -5  14  -4   33.00    4.80
  -5  14  -4   21.20    5.50
  -6  14   4   51.99    7.70
  -6 -14  -4   25.10    6.90
   6 -14   4   45.50    7.70
   6  14  -4   54.89    8.50
   6 -14  -4   39.20    7.70
   6  14   4   41.20    7.80
  -6  14  -4   44.10    7.40
  -6 -14   4   55.09    9.70
  -6  14  -4   27.30    5.50
   6  14   4   30.70    6.40
   0 -15   4   -4.20    4.00
   0  15  -4    7.60    4.20
   0  15  -4    1.40    2.80
   0  15   4    2.50    3.70
   0 -15  -4    2.40    4.30
   1  15  -4   55.59    7.50
   1 -15   4   39.20    7.00
  -1 -15  -4   36.60    6.90
  -1  15   4   50.79    7.10
   1  15  -4   47.30    5.70
  -1  15  -4   33.20    5.20
  -1 -15   4   46.00    7.50
   1  15   4   38.60    7.10
  -1  15  -4   32.30    7.10
  -2  15   4   58.09    8.50
   2  15  -4   67.99    9.60
  -2 -15  -4   85.29    9.30
  -2  15   4   56.79    8.70
   2 -15   4   84.19    9.50
   2 -15  -4   50.99   10.30
   2  15   4   88.39    9.20
  -2  15  -4   74.99    9.10
  -2 -15   4   64.79    9.40
  -2  15  -4   81.39    7.30
   3  15  -4  132.59   12.80
   3  15  -4  110.79   11.30
  -3  15   4  119.39   12.30
  -3  15   4  122.29   12.10
  -3 -15  -4  120.99   12.60
  -3  15  -4  128.39   10.80
   3  15   4  118.39   12.40
  -3 -15   4  110.59   12.50
  -3  15  -4  121.89   12.20
   3 -15  -4  116.79   11.80
  -4 -15  -4   -5.90    5.00
  -4  15   4   -0.70    4.70
   4  15  -4   -1.60    4.00
   4  15  -4    1.40    5.60
  -4  15   4   -3.60    4.10
  -4  15  -4   -1.60    2.90
  -4  15  -4    2.20    4.40
  -4 -15   4    1.10    4.90
   4 -15  -4    1.50    4.70
  -4  15  -4    4.70    4.50
   4  15   4   -1.30    4.30
   0  16  -4   21.50    5.20
   0 -16   4   15.30    6.10
   0  16   4   20.00    5.00
   0 -16  -4   21.00    5.20
   0  16  -4   19.70    4.00
   1 -16   4  212.78   20.20
   1  16  -4  209.18   18.90
  -1  16   4  215.98   19.80
  -1 -16  -4  218.68   20.10
   1  16  -4  227.98   20.30
   1  16   4  227.98   20.00
   1 -16  -4  211.08   20.10
  -1 -16   4  215.58   21.00
  -1  16  -4  245.18   18.80
  -1  16  -4  240.68   20.10
   2  16  -4    2.20    4.70
  -2  16   4    6.50    4.70
   2 -16   4    6.10    6.00
  -2 -16  -4    5.30    4.90
   2 -16  -4   -0.90    4.90
   2  16   4    3.50    4.50
  -2  16  -4    6.50    4.90
  -2 -16   4    7.00    5.00
   0   0   5   -0.60    0.60
   0   0   5   -0.30    0.80
   0   0  -5   -0.50    0.60
   0   0  -5   -0.50    0.70
   0   0  -5   -0.70    0.60
   0   0   5   -0.80    0.70
   1   0  -5  223.58   17.10
  -1   0   5  217.48   17.10
   1   0   5  182.18   17.00
  -1   0  -5  170.58   17.00
  -1   0   5  220.48   17.10
  -1   0   5  224.98   17.00
  -1   0  -5  180.68   17.00
   1   0  -5  212.48   17.00
  -1   0   5  229.38   17.00
  -1   0   5  231.78   17.10
   1   0   5  172.78   17.00
  -2   0  -5   -1.50    1.00
   2   0   5    0.50    1.10
   2   0  -5   -0.10    1.00
   2   0   5    0.60    1.20
  -2   0   5   -0.50    1.00
   2   0  -5    0.00    0.70
  -2   0   5   -0.40    1.00
  -2   0  -5   -0.50    0.80
  -2   0  -5   -0.20    0.70
  -2   0   5    0.80    1.10
   2   0   5    0.30    1.00
  -2   0   5    0.10    1.10
  -3   0  -5 1817.92  149.39
   3   0   5 1612.74  149.39
   3   0   5 1703.23  149.39
   3   0  -5 2035.10  149.39
  -3   0   5 1906.71  149.49
   3   0  -5 2019.80  149.49
  -3   0  -5 1755.02  149.39
  -3   0   5 2010.20  149.49
   3   0  -5 2014.50  149.19
  -3   0  -5 1764.02  149.29
  -3   0   5 2008.60  149.49
   4   0   5    0.10    1.60
  -4   0   5   -0.80    1.40
   4   0  -5    1.50    1.10
  -4   0   5   -0.40    1.60
  -4   0  -5    1.00    1.40
   4   0   5   -0.30    1.30
   4   0  -5    1.00    1.30
  -4   0  -5    1.50    1.30
   4   0  -5    0.30    1.80
  -4   0  -5    0.00    1.70
  -5   0  -5  481.35   41.10
  -5   0   5  595.94   41.20
   5   0  -5  604.24   41.00
  -5   0  -5  474.85   40.90
   5   0   5  470.85   41.10
   5   0   5  459.55   41.00
  -5   0  -5  480.15   40.90
  -6   0  -5    0.40    1.80
   6   0  -5   -0.20    3.00
  -6   0  -5    0.80    2.60
  -6   0   5    0.00    2.30
   6   0   5    2.60    2.20
   6   0  -5    0.80    2.10
  -6   0   5    0.30    2.40
  -6   0  -5    0.20    2.20
   6   0   5   -1.40    2.60
  -7   0   5  789.62   64.09
   7   0  -5  815.22   63.89
  -7   0   5  769.42   63.99
   7   0  -5  804.92   64.09
   8   0   5    0.90    4.20
  -8   0   5    4.70    3.70
   8   0  -5    3.00    3.10
   8   0   5    0.40    2.60
   8   0  -5   -5.10    4.30
  -8   0  -5    2.00    4.00
  -8   0  -5   -0.20    2.50
  -8   0  -5   -0.10    3.30
  -8   0   5    3.30    3.40
   9   0  -5  146.29   11.60
   9   0   5  100.99   11.20
   9   0   5  101.89   12.60
   9   0  -5  150.48   13.50
  -9   0  -5  107.59   12.60
  10   0   5   -4.30    5.90
 -10   0  -5   10.50    6.20
 -10   0   5   11.40    4.80
 -10   0  -5    4.30    4.30
  10   0   5    5.40    3.70
 -10   0   5    6.00    4.70
  10   0  -5    8.40    3.80
 -10   0  -5    5.00    3.90
 -11   0  -5   59.69    9.10
 -11   0   5   89.79   10.50
 -11   0   5   86.09   10.90
  11   0   5   53.79    8.50
  11   0   5   83.29   17.00
 -11   0  -5   66.29   11.10
   0  -1   5  304.87   26.10
   0   1   5  319.17   26.00
   0  -1   5  333.77   26.10
   0   1   5  322.87   26.10
   0   1  -5  329.37   26.00
   0  -1  -5  308.97   26.00
   0  -1  -5  338.27   26.00
   0  -1   5  316.57   26.00
   0   1  -5  320.57   26.10
   0  -1   5  355.96   26.00
  -1   1   5  327.97   26.90
  -1   1   5  367.96   27.10
  -1  -1  -5  287.67   26.90
  -1   1   5  350.76   27.00
   1   1  -5  355.56   26.90
   1  -1   5  290.47   26.90
   1   1  -5  368.46   27.00
   1  -1   5  290.27   26.80
  -1   1   5  381.66   26.90
  -1  -1   5  379.36   26.90
  -1  -1   5  374.36   26.90
  -1   1  -5  289.57   26.90
  -1   1  -5  305.57   26.90
   1  -1  -5  357.86   26.90
  -1   1  -5  294.67   26.80
  -1  -1   5  330.57   27.00
  -3  -1  -5  486.45   41.90
  -3  -1  -5  500.35   42.00
  -3   1   5  626.04   42.10
  -3  -1  -5  494.35   42.10
   3  -1   5  480.75   42.10
   3  -1   5  472.35   42.00
  -3   1  -5  500.65   42.10
  -3  -1   5  622.74   42.20
  -3   1  -5  521.35   42.00
   3   1   5  479.25   42.10
   3   1   5  492.75   42.00
   3  -1  -5  614.84   42.10
   4   1  -5  481.05   34.00
   4   1  -5  467.15   33.90
  -4   1   5  443.96   34.20
  -4   1   5  467.95   34.10
  -4  -1  -5  349.96   34.10
  -4  -1  -5  380.36   34.00
   4   1  -5  465.85   34.30
  -4   1   5  469.75   34.20
  -4  -1  -5  369.96   33.90
   4   1   5  348.27   34.00
   4  -1  -5  464.95   34.10
   4  -1  -5  474.35   34.20
   4   1   5  353.06   34.10
  -4   1  -5  376.66   34.10
  -4   1  -5  364.66   33.90
  -4  -1   5  479.35   34.30
  -4  -1   5  461.75   34.20
  -4   1  -5  394.86   33.90
  -5  -1  -5  501.75   38.20
  -5  -1  -5  530.15   37.60
   5   1  -5  418.86   37.50
   5  -1   5  519.55   37.80
  -5   1   5  407.26   37.60
   5  -1   5  506.85   37.70
  -5   1   5  407.36   37.60
   5   1  -5  420.76   37.30
   5   1   5  511.85   37.60
  -5  -1   5  416.96   37.70
  -5  -1   5  405.66   37.60
   5   1   5  535.35   37.80
   5  -1  -5  415.66   37.60
  -5   1  -5  532.35   37.80
   5  -1  -5  409.16   37.70
  -5   1  -5  523.95   37.60
   6  -1   5  288.77   23.90
  -6  -1  -5  280.27   23.50
  -6  -1  -5  281.97   23.80
  -6   1  -5  296.77   23.40
  -6   1  -5  283.07   23.60
  -6   1  -5  292.97   23.90
  -7  -1  -5  177.88   15.60
  -7  -1  -5  176.38   15.10
   7  -1   5  175.98   15.60
  -7  -1  -5  182.18   14.90
   7  -1   5  174.18   15.20
  -7   1  -5  175.28   15.50
   7   1   5  180.38   15.50
  -7   1  -5  172.68   15.10
   7   1   5  165.78   15.00
  -7   1  -5  182.08   14.80
   8  -1   5  163.58   14.20
  -8   1   5  150.98   13.70
   8   1  -5  154.58   14.40
   8  -1   5  154.38   13.30
  -8  -1  -5  147.99   13.00
   8   1  -5  153.78   13.40
  -8  -1  -5  144.39   13.30
  -8  -1  -5  155.28   14.00
  -8   1   5  138.19   13.40
  -8   1  -5  146.19   13.30
   8   1   5  131.89   13.50
  -8  -1   5  136.39   13.40
  -8   1  -5  168.18   14.10
   8   1   5  154.28   14.00
  -8   1  -5  144.29   12.80
  -8  -1   5  151.18   13.80
   8  -1  -5  138.29   14.30
  -9  -1  -5  186.38   15.70
   9   1  -5  141.99   14.30
  -9   1   5  154.68   16.10
  -9   1   5  140.19   14.80
   9  -1   5  183.18   14.70
  -9  -1  -5  168.38   14.20
   9   1  -5  139.29   15.70
   9  -1  -5  156.48   14.60
  -9  -1   5  145.49   15.40
   9   1   5  177.28   14.50
  -9   1  -5  170.58   14.00
  -9   1  -5  173.28   14.70
  -9  -1   5  138.09   14.60
   9   1   5  191.88   15.70
 -10   1   5   -1.20    4.40
  10   1  -5    5.00    4.00
 -10   1   5    7.00    4.60
  10  -1   5    4.80    3.80
 -10  -1  -5    8.50    6.20
  10  -1   5   10.40    6.60
 -10  -1  -5    7.20    3.90
  10   1  -5    2.50    9.50
 -10  -1  -5    0.40    4.40
  10   1   5    2.40    3.70
 -10  -1   5    1.60    5.40
  10   1   5    4.30    6.00
  10  -1  -5    4.40    3.90
 -10   1  -5   -0.10    4.20
 -10  -1   5   10.90    4.60
 -11  -1  -5  111.69   12.80
  11  -1   5  136.79   12.40
  11   1   5  125.49   14.40
  11   1   5  122.69   12.30
 -11   1  -5  125.19   13.90
 -11   1  -5  113.19   12.50
   0  -2   5  331.67   24.60
   0  -2   5  310.27   24.50
   0   2   5  312.47   24.50
   0  -2  -5  285.77   24.50
   0   2   5  309.77   24.50
   0  -2   5  319.87   24.70
   0   2   5  308.27   24.50
   0  -2  -5  290.97   24.50
   0   2   5  286.97   24.70
   0   2  -5  322.17   24.70
   0  -2  -5  320.47   24.60
   0   2  -5  279.57   24.70
  -1   2   5   43.50    3.60
  -1   2   5   43.20    3.70
   1   2  -5   40.90    3.90
  -1  -2  -5   42.40    3.70
   1   2  -5   37.90    3.70
  -1   2   5   41.20    3.60
   1  -2   5   44.10    3.90
  -1   2   5   40.60    3.80
   1  -2   5   42.00    3.60
   1   2   5   38.40    3.70
   1  -2  -5   41.20    3.60
   1   2   5   36.50    3.60
   1   2   5   38.60    3.80
   1  -2  -5   36.30    3.60
  -1   2  -5   40.60    3.70
  -1  -2   5   37.30    4.50
  -1  -2   5   41.90    3.60
  -1  -2   5   44.20    3.90
  -1   2  -5   46.40    3.90
  -1   2  -5   39.90    3.60
   1   2   5   40.50    3.70
  -2   2   5  107.79    9.20
   2   2  -5  103.99    9.10
   2   2  -5  110.79    9.30
  -2   2   5  110.19    9.10
  -2   2   5  109.39    9.20
   2  -2  -5  113.19    8.90
   2  -2  -5  104.59    9.10
  -2  -2   5  107.79    9.00
  -2  -2   5  106.09    9.30
  -2  -2   5  108.59    9.20
  -3   2   5  197.78   16.90
   3   2  -5  201.98   16.80
   3  -2   5  210.38   17.00
   3   2  -5  203.28   17.10
  -3  -2  -5  220.58   16.80
  -3   2   5  194.48   16.80
  -3   2   5  198.38   16.90
  -3   2   5  212.38   17.00
  -3  -2  -5  210.08   17.00
   3   2  -5  204.38   16.90
   3  -2   5  209.08   16.90
   3   2   5  211.48   16.90
  -3   2  -5  205.28   16.80
  -3   2  -5  216.58   17.00
   3   2   5  217.18   17.00
  -3  -2   5  195.38   17.10
  -3  -2   5  201.28   17.00
  -3   2  -5  219.78   16.80
   3   2   5  206.58   17.00
   3  -2  -5  198.38   16.90
   3   2   5  212.18   17.00
  -4  -2  -5  115.09   10.30
   4  -2   5  119.29   10.10
   4  -2   5  121.29   10.40
  -4  -2  -5  121.99   10.00
   4   2   5  122.49   10.20
  -4   2  -5  124.39   10.30
   4   2   5  123.39   10.20
  -4   2  -5  125.69   10.00
   4   2   5  111.69   10.20
   4   2   5  101.79   10.40
  -4   2  -5  128.19   10.20
   5   2  -5  854.61   79.69
  -5   2   5  854.21   79.89
   5  -2   5 1146.39   79.89
   5  -2  -5  859.51   79.79
   5   2   5 1132.69   79.89
   5   2   5 1149.69   80.09
   6   2  -5    9.50    3.30
  -6   2   5    4.50    3.70
   6  -2   5    3.80    2.90
   6   2  -5    8.70    2.20
  -6  -2  -5    5.20    2.60
  -6   2   5   11.10    3.00
  -6   2   5    8.60    2.60
   6  -2   5    3.30    2.40
   6   2  -5    6.70    2.40
  -6  -2  -5    5.70    3.20
  -6   2  -5    5.40    2.30
  -6  -2   5   12.50    2.80
   6   2   5    5.60    2.70
  -6   2  -5    6.20    1.90
  -6  -2   5   13.10    3.40
   6  -2  -5    9.70    2.60
   6   2   5    6.50    2.30
   6  -2  -5    8.80    3.60
  -6   2  -5    6.40    2.90
  -7  -2  -5  731.53   56.59
   7  -2   5  701.53   56.79
  -7  -2  -5  698.93   56.99
  -7  -2  -5  691.93   56.59
   7  -2   5  703.63   56.99
   7   2   5  695.23   56.89
   7   2   5  693.63   56.69
  -7   2  -5  708.23   56.69
  -7   2  -5  696.63   56.29
  -7   2  -5  717.63   56.99
  -8  -2  -5  149.49   13.30
  -8  -2  -5  159.98   14.30
   8  -2   5  146.89   13.30
   8  -2   5  147.19   14.30
  -8  -2  -5  156.48   13.30
   8   2   5  150.58   13.90
  -8   2  -5  141.59   12.80
  -8   2  -5  145.39   13.40
  -8   2  -5  153.48   14.00
   9  -2   5  104.49   11.10
  -9  -2  -5   96.29   12.60
  -9   2   5  125.69   11.60
   9   2  -5  135.79   10.80
   9  -2   5  101.09   12.70
  -9   2   5  132.69   11.70
   9   2  -5  132.99   12.60
   9   2   5   98.69   11.90
   9   2   5   94.39   10.80
  -9  -2   5  119.29   11.50
   9  -2  -5  139.49   11.40
  -9   2  -5  105.59   12.00
 -10  -2  -5    6.80    6.60
 -10  -2  -5    7.60    4.20
  10   2  -5    6.60    7.40
 -10  -2  -5    6.20    4.50
 -10   2   5    7.50    4.90
  10   2  -5   16.80    4.40
 -10   2   5   12.40    4.90
  10  -2   5    5.50    4.20
 -10   2  -5    6.30    4.60
 -10   2  -5    7.60    5.10
 -10  -2   5   11.00    4.80
  10  -2  -5    8.20    4.20
  10   2   5   11.50    3.90
  11  -2   5   93.89    9.30
 -11  -2  -5   88.99    9.90
 -11   2   5   55.89   10.20
 -11   2   5   61.99    9.90
  11   2  -5   57.79    9.10
  11  -2  -5   59.89    9.10
 -11  -2   5   65.09    9.70
  11   2   5   88.79    9.20
 -11  -2   5   70.89   11.00
 -11   2  -5   89.29    9.90
  11   2   5   99.69   11.50
   0   3   5  525.85   41.70
   0  -3   5  515.95   41.80
   0   3   5  520.45   41.60
   0  -3   5  555.54   41.60
   0   3   5  525.55   41.70
   0   3  -5  497.35   41.80
   0   3   5  518.55   41.80
   0   3   5  545.95   41.60
   0   3  -5  523.55   41.80
   0  -3   5  556.24   41.80
   0   3  -5  445.16   42.30
  -1  -3  -5  270.47   21.50
   1  -3   5  282.57   21.60
   1  -3   5  278.07   21.80
   1   3   5  261.57   21.50
  -1   3  -5  258.27   21.70
   1   3   5  259.77   21.50
  -1   3  -5  241.48   21.70
   1   3   5  265.97   21.70
   1   3   5  272.57   21.70
  -1   3  -5  272.77   21.70
  -1   3  -5  269.07   21.70
  -2   3   5  264.97   23.80
   2   3  -5  278.77   24.00
  -2   3   5  291.77   24.00
  -2  -3  -5  317.57   23.80
  -2  -3  -5  303.47   24.00
   2  -3   5  309.07   24.10
  -2   3   5  277.87   24.00
   2   3  -5  275.67   24.10
   2  -3   5  313.67   23.90
  -2   3   5  279.57   23.80
  -2   3  -5  316.67   24.00
   2   3   5  293.77   23.90
  -2   3  -5  291.07   24.10
  -2  -3   5  286.57   24.10
  -2  -3   5  279.77   24.10
   2  -3  -5  281.07   23.80
   2   3   5  315.97   24.10
  -2   3  -5  304.87   24.10
   2   3   5  326.37   24.00
  -2   3  -5  311.27   24.00
   2   3   5  302.67   23.90
   3   3  -5  584.74   46.60
  -3   3   5  577.04   46.70
   3   3  -5  588.34   46.80
  -3   3   5  592.04   46.90
  -3   3   5  580.84   46.70
  -3  -3   5  580.34   46.90
  -3  -3   5  588.04   47.00
  -4  -3  -5  468.85   37.90
   4  -3   5  474.75   37.90
   4  -3   5  462.85   37.70
  -4   3  -5  461.55   37.90
   4   3   5  477.55   37.80
   4   3   5  478.45   37.80
   4   3   5  471.35   37.80
   4   3   5  463.25   37.90
  -4   3  -5  464.35   37.80
  -5   3   5  107.59    9.00
  -5   3   5  109.29    9.20
   5  -3  -5  113.59    9.30
  -5   3  -5   77.19    9.00
  -6  -3  -5   38.10    5.70
  -6  -3  -5   38.90    4.80
   6  -3   5   34.10    4.60
   6  -3  -5   49.70    6.20
   6   3   5   38.10    4.60
   6   3   5   37.30    5.10
  -6   3  -5   45.60    5.00
  -6   3  -5   39.80    5.30
  -6   3  -5   36.50    4.20
  -7   3   5   64.19    7.80
   7   3  -5   70.89    7.40
   7  -3   5   76.39    8.50
  -7  -3  -5   82.39    7.60
  -7   3   5   76.09    7.60
   7  -3   5   81.09    7.50
   7   3  -5   64.09    8.30
   7   3  -5   69.29    7.40
  -7  -3  -5   77.59    8.50
   7   3   5   77.29    7.50
   7  -3  -5   74.29    8.90
   7   3   5   80.79    8.00
  -7   3  -5   77.69    8.00
  -7  -3   5   63.39    7.40
  -7   3  -5   83.49    7.80
   7   3   5   82.89    7.50
  -7   3  -5   73.29    6.90
  -7  -3   5   72.99    8.30
   7  -3  -5   68.99    7.60
   8  -3   5   48.40    6.10
  -8  -3  -5   63.89    8.30
   8   3  -5   38.60    6.10
  -8  -3  -5   54.09    6.20
  -8  -3  -5   55.69    6.30
   8   3  -5   39.30    6.00
   8  -3   5   62.49    8.20
  -8   3  -5   53.39    7.00
   8   3   5   50.19    7.10
   8  -3  -5   34.50    5.90
  -8   3  -5   57.79    6.60
  -8  -3   5   41.60    7.70
  -8  -3   5   31.80    6.30
   9  -3   5  431.66   32.00
   9   3  -5  333.47   31.10
  -9   3   5  324.57   31.30
   9   3  -5  326.27   31.60
   9   3  -5  313.27   30.50
  -9  -3  -5  429.96   31.00
   9  -3   5  423.46   31.20
  -9   3   5  342.67   31.20
   9   3   5  408.56   31.00
   9  -3  -5  347.57   31.00
   9   3   5  425.26   31.80
  -9  -3   5  335.07   31.60
  -9   3  -5  425.86   31.30
  10  -3   5    8.50    4.50
 -10  -3  -5    2.10    5.30
 -10   3   5    7.30    4.80
  10   3  -5    2.60    3.90
  10   3  -5   -0.30    6.70
 -10   3   5    5.40    4.50
 -10  -3  -5    5.00    4.60
  10   3   5    6.00    4.80
 -10  -3   5    2.30    4.60
  10  -3  -5   -1.30    4.10
 -10   3  -5    1.40    4.30
 -10  -3   5    8.50    6.50
 -10   3  -5    8.90    4.90
  10   3   5    6.20    3.70
 -11  -3  -5  134.09   15.30
  11  -3   5  146.99   15.10
  11   3  -5  189.88   15.10
  11   3   5  147.09   14.90
 -11   3  -5  139.99   15.40
 -11   3  -5  170.58   16.20
  11   3   5  161.68   16.40
 -11  -3   5  189.58   15.80
   0   4  -5  172.88   14.20
   0   4   5  174.58   14.10
   0   4   5  176.98   14.20
   0  -4   5  180.98   14.20
   0   4  -5  171.58   14.20
   0  -4   5  171.68   14.30
   0   4   5  165.98   14.20
   0   4  -5  169.38   14.30
   1  -4   5 1215.48  100.69
  -1  -4  -5 1294.77  100.59
  -1   4  -5 1271.27  100.69
   1   4   5 1278.07  100.49
  -1   4  -5 1214.28  100.69
  -1   4  -5 1289.97  100.69
   1   4   5 1269.07  100.69
   1   4   5 1278.87  100.69
   1   4   5 1263.47  100.49
  -2   4   5    3.40    1.00
  -2   4   5    1.10    1.10
  -2   4   5    3.80    1.60
  -2   4   5    2.70    1.20
  -2  -4  -5    2.80    1.30
   2   4  -5    1.60    1.30
   2  -4   5    1.80    1.20
  -2   4   5    2.70    1.00
   2  -4   5    2.40    1.50
   2   4  -5    1.40    1.30
   2   4  -5    2.20    1.80
  -2   4  -5    1.80    1.30
   2   4   5    1.90    1.10
  -2  -4   5    3.50    1.60
  -2   4  -5    1.50    1.20
  -2  -4   5    2.70    1.60
   2   4   5    1.40    1.10
   2   4   5    0.10    1.30
  -2   4  -5    2.20    1.10
  -2   4  -5    2.90    1.60
   2   4   5    1.40    1.40
   3  -4   5  971.10   77.69
   3  -4   5  974.80   77.89
  -3  -4  -5  961.90   77.69
   3   4   5 1014.50   77.79
  -3   4  -5 1023.50   77.69
  -3   4  -5  978.50   77.79
  -3   4  -5  901.01   77.79
   3   4   5  959.60   77.69
  -3   4  -5  969.60   77.89
   3   4   5  975.80   77.79
   3   4   5  985.60   77.89
  -4   4   5   21.80    2.70
   4  -4   5   14.60    2.70
  -4  -4  -5   16.80    2.70
  -4   4   5   21.50    3.00
   4  -4   5   17.00    3.40
   4   4  -5   24.30    3.30
  -4  -4  -5   12.30    2.90
   4   4  -5   21.70    2.60
  -4   4  -5   20.50    3.90
   4  -4  -5   22.60    2.80
  -4   4  -5   15.20    3.10
  -4   4  -5   17.20    2.50
   4   4   5   16.90    2.70
   4   4   5   16.40    2.90
  -4   4  -5   15.60    2.70
   4   4   5   14.90    2.80
   5   4  -5   64.89    6.60
  -5  -4  -5   65.99    6.10
   5   4  -5   67.59    6.20
   5  -4   5   61.09    6.10
  -5   4   5   64.19    6.00
  -5   4   5   66.29    6.50
  -5   4   5   64.99    6.50
   5   4  -5   66.99    6.00
   5  -4   5   64.09    6.70
  -5  -4  -5   61.69    6.70
   5   4   5   59.79    7.10
  -5   4  -5   63.69    5.80
   5   4   5   66.39    6.10
   5   4   5   65.29    6.30
  -5   4  -5   63.09    6.20
   5  -4  -5   62.89    6.20
  -5   4  -5   61.49    6.40
   5   4   5   60.39    6.20
   5  -4  -5   60.09    6.90
  -5  -4   5   65.69    6.80
  -5  -4   5   61.79    6.30
  -6  -4  -5  286.67   24.10
   6  -4   5  279.67   23.80
  -6  -4  -5  292.07   23.70
   6  -4   5  303.17   24.20
  -6   4  -5  284.97   23.40
  -6   4  -5  299.77   24.00
   6   4   5  294.27   23.70
   6   4   5  282.97   23.90
   6   4   5  282.47   23.80
  -6   4  -5  283.47   23.80
   7   4  -5  710.93   58.39
  -7   4   5  687.23   57.99
   7   4  -5  702.03   57.89
   7   4  -5  689.73   57.79
  -7  -4   5  740.13   58.39
  -7  -4   5  694.83   58.29
   7  -4  -5  825.82   59.79
   8   4  -5  121.19   12.50
  -8  -4  -5  117.59   12.70
  -8  -4  -5  120.89   11.50
   8  -4   5  125.79   12.90
   8  -4   5  117.29   11.40
   8   4  -5  118.49   11.30
   8   4  -5  127.89   11.60
  -8   4   5  128.69   11.70
  -8   4   5  120.99   11.80
  -8   4  -5  129.99   12.00
   8  -4  -5  123.59   11.50
  -8  -4   5  117.19   11.60
   8   4   5  126.69   12.00
  -8  -4   5  142.39   12.80
   8   4   5  116.39   11.40
  -9  -4  -5   20.50    5.20
   9  -4   5   18.30    4.30
  -9  -4  -5   22.80    5.40
  -9  -4   5   32.30    6.10
   9   4   5   15.20    4.80
  -9   4  -5   18.70    4.60
  -9   4  -5   19.90    4.50
   9   4   5   13.00    4.00
  10   4  -5   22.50    5.10
  10   4  -5   19.90   11.30
  10   4  -5   14.50    4.70
 -10   4   5   18.40    5.10
 -10  -4  -5   19.90    5.20
 -10   4   5   12.30    5.00
 -10  -4  -5    4.50    4.30
  10  -4   5    9.70    4.30
 -10   4  -5   10.00    4.60
 -10  -4   5   24.30    7.90
  10   4   5   11.60    5.20
 -10  -4   5   18.30    5.10
 -10   4  -5   13.30    4.80
  10   4   5    4.60    4.10
  10  -4  -5   15.60    5.00
 -11   4   5   21.20    6.40
  11   4  -5   31.90    6.10
 -11  -4  -5   42.50    7.40
 -11   4   5   27.60    6.60
  11   4  -5   30.20    8.80
  11  -4   5   42.90    8.90
 -11  -4  -5   40.30    7.40
  11   4   5   32.10    6.00
 -11  -4   5   39.90   11.40
 -11   4  -5   51.09    8.00
 -11   4  -5   32.80    7.10
 -11  -4   5   34.60    7.20
  11  -4  -5   40.70    7.40
  11   4   5   38.00    7.50
   0   5   5  724.53   58.69
   0   5  -5  743.03   58.69
   0   5   5  731.23   58.69
   0   5  -5  701.73   58.89
   0  -5   5  728.03   58.79
   0   5   5  750.12   58.69
   0  -5   5  760.72   58.79
   1  -5   5  364.96   29.00
   1  -5   5  361.86   29.30
  -1   5  -5  355.66   29.30
   1   5   5  367.06   29.20
  -2  -5  -5   53.09    4.90
   2   5  -5   54.89    5.50
  -2   5   5   52.69    4.90
   2  -5   5   53.49    4.90
   2  -5   5   51.59    5.30
   2   5  -5   53.59    5.10
  -2   5   5   55.29    5.00
  -2   5   5   56.69    4.90
   2   5  -5   56.49    5.10
   2   5   5   56.29    5.00
   2   5   5   47.50    4.80
  -2   5  -5   53.19    5.00
  -2   5  -5   50.39    5.00
  -2   5  -5   50.79    4.90
   2   5   5   50.49    4.70
  -2  -5   5   62.99    5.40
   2   5   5   49.70    5.10
  -2  -5   5   54.29    5.20
   3  -5   5  215.88   19.10
   3   5  -5  247.38   19.30
   3   5  -5  252.47   19.40
  -3  -5  -5  228.88   19.10
   3  -5   5  232.18   19.30
  -3   5   5  255.87   19.40
  -3   5   5  255.17   19.00
  -3   5   5  250.37   18.90
  -3   5   5  250.67   19.10
   3   5   5  213.38   19.20
  -3   5  -5  211.08   19.30
  -3   5  -5  225.78   19.30
  -3   5  -5  221.28   19.20
   3   5   5  222.58   19.10
   3   5   5  216.78   19.10
  -3  -5   5  254.57   19.40
  -3  -5   5  257.67   19.50
   3   5   5  213.68   19.10
  -3   5  -5  229.08   19.10
   4  -5   5  483.05   39.80
   4  -5   5  486.95   39.90
  -4  -5  -5  511.65   39.80
  -4  -5  -5  491.25   39.90
  -4   5  -5  474.45   40.00
   4   5   5  497.55   39.90
  -4   5  -5  489.35   39.90
   4   5   5  511.25   39.80
   4   5   5  497.45   39.90
  -4   5  -5  499.35   39.90
   4   5   5  490.55   39.80
  -4   5  -5  501.05   39.70
   5   5  -5  111.79   10.00
  -5   5   5  114.99   10.00
   5  -5   5  105.59    9.60
   5   5  -5  103.49    9.30
   5  -5   5  112.49   10.20
  -5  -5  -5  103.89    9.50
  -5   5   5  114.29    9.50
   5   5  -5  115.79    9.80
  -5  -5  -5  110.89   10.20
  -5   5   5  111.09    9.70
   5   5   5  106.99    9.50
  -5   5  -5  112.59    9.80
   5  -5  -5  112.29    9.70
   5   5   5  101.89    9.60
  -5  -5   5  112.39    9.80
  -5   5  -5  110.09    9.70
  -5   5  -5  100.19   10.60
   5   5   5  107.19    9.80
  -5  -5   5  100.19   12.50
  -5   5  -5  103.69    9.30
  -6   5   5  210.68   17.00
  -6  -5  -5  186.78   16.60
  -6   5   5  208.88   16.90
   6   5  -5  198.68   16.30
   6   5  -5  218.88   16.80
   6  -5   5  182.48   16.60
   6   5  -5  220.18   17.20
  -6   5   5  220.88   16.60
  -6  -5  -5  181.48   17.20
   6  -5   5  181.38   17.10
   6   5   5  174.68   17.50
  -6   5  -5  178.08   16.20
  -6   5  -5  191.58   16.70
  -6  -5   5  207.08   16.80
  -6  -5   5  223.58   17.40
   6  -5  -5  211.08   16.70
   6   5   5  184.38   16.50
  -6   5  -5  192.68   16.90
   6   5   5  188.48   16.70
   6   5   5  180.78   16.70
   7   5  -5  318.17   32.00
  -7  -5  -5  404.86   32.20
   7  -5   5  436.56   32.40
   7   5  -5  322.77   31.60
  -7  -5  -5  435.56   31.80
  -7  -5   5  326.57   32.20
  -7   5  -5  424.26   32.00
   7   5   5  414.56   31.70
   7   5   5  431.06   32.00
  -7  -5   5  346.77   32.50
   7  -5  -5  324.07   31.70
  -7   5  -5  420.06   31.90
   7   5   5  423.66   31.90
   8   5  -5   51.09    6.20
  -8   5   5   46.40    6.20
  -8   5   5   49.20    6.50
   8   5  -5   51.49    6.60
   8   5  -5   59.39    7.80
  -8  -5  -5   45.70    6.60
   8  -5   5   43.00    6.10
  -8  -5   5   58.09    8.60
   8  -5  -5   45.50    6.10
   8   5   5   35.90    7.10
  -8   5  -5   46.90    6.80
  -8  -5   5   46.80    6.60
   8   5   5   40.10    6.20
  -8   5  -5   42.70    6.20
   9  -5   5  115.19   11.50
  -9  -5  -5  105.49   11.50
   9   5  -5  131.99   13.20
   9   5  -5  134.19   11.70
   9   5  -5  125.09   11.60
  -9   5   5  115.49   11.80
  -9   5   5  128.09   11.70
   9   5   5  107.59   12.00
  -9   5  -5  110.19   11.60
   9  -5  -5  121.99   11.60
  -9  -5   5  129.39   13.70
   9   5   5  113.09   11.20
  -9  -5   5  118.99   11.90
  -9   5  -5  125.89   11.90
   9   5   5  106.89   11.30
 -10  -5  -5   19.00    5.40
  10  -5   5   12.70    4.80
 -10   5   5   12.50    4.90
 -10   5   5   17.80    5.50
  10   5  -5   20.90    6.40
 -10  -5  -5   13.00    4.40
  10   5  -5   17.00    4.70
 -10  -5   5   15.20   12.40
 -10   5  -5   10.00    4.90
  10  -5  -5   14.70    5.30
  10   5   5   15.00    5.30
 -10  -5   5   14.00    5.30
  10   5   5   12.30    5.00
 -10   5  -5   15.10    5.00
 -11   5   5  156.38   15.60
  11   5  -5  161.18   17.00
 -11   5   5  152.48   15.40
  11   5  -5  165.48   15.00
  11  -5  -5  155.78   16.20
 -11  -5   5  155.88   15.70
   0   6  -5  972.50   75.99
   0  -6   5  919.81   75.99
   0   6   5  962.40   75.99
   0   6   5  954.70   75.99
   0   6  -5  927.41   75.99
   0  -6   5  981.30   76.09
   0   6   5  940.21   75.89
  -1  -6  -5  160.08   13.40
   1  -6   5  169.68   13.70
   1  -6   5  147.29   13.30
  -1   6  -5  163.08   13.50
  -1   6  -5  165.08   13.60
  -1   6  -5  171.88   13.50
   1   6   5  165.28   13.40
   1   6   5  153.88   13.50
   2   6  -5  103.49   10.50
  -2   6   5  107.29   10.40
  -2   6   5  110.39   10.50
   2  -6   5  135.19   10.70
   2  -6   5  136.39   10.30
  -2   6   5  103.69   10.30
   2   6  -5  102.59   10.50
  -2  -6   5  111.29   10.70
  -2   6  -5  138.09   10.60
   2   6   5  128.29   10.60
  -2  -6   5  108.19   10.60
   2   6   5  138.19   10.50
   2   6   5  136.09   10.20
   2   6   5  132.19   10.60
  -2   6  -5  135.99   10.50
  -2   6  -5  138.59   10.60
   3   6  -5   18.80    3.20
   3  -6   5   27.70    4.00
  -3  -6  -5   28.20    3.30
  -3   6   5   20.80    3.20
   3   6  -5   17.20    3.20
  -3   6   5   22.50    2.90
   3  -6   5   24.00    3.10
  -3   6   5   17.30    2.50
   3   6  -5   17.80    3.60
  -3   6   5   19.60    2.50
  -3  -6   5   19.40    3.40
  -3   6  -5   23.40    3.20
   3   6   5   21.20    3.20
   3   6   5   21.10    2.90
  -3   6  -5   23.90    3.10
  -3  -6   5   25.50    4.10
  -3   6  -5   21.00    3.00
   3   6   5   21.20    2.90
   3  -6  -5   19.40    2.90
   3   6   5   23.10    3.40
   4  -6   5  212.98   17.30
   4  -6   5  196.58   16.90
  -4  -6  -5  211.28   17.00
  -4  -6  -5  193.38   18.40
   4   6   5  205.18   17.20
   4   6   5  207.68   17.10
   4   6   5  201.78   16.90
  -4   6  -5  201.28   16.80
   4   6   5  215.48   17.00
  -4   6  -5  203.48   17.10
  -4   6  -5  204.38   17.10
   5  -6   5  497.65   40.40
   5  -6   5  495.05   40.20
  -5  -6  -5  521.45   40.20
  -5  -6  -5  495.65   40.50
  -5   6   5  404.56   40.40
  -5   6  -5  519.05   40.40
   5   6   5  523.95   40.20
  -5   6  -5  501.85   40.00
   5   6   5  508.55   40.40
  -5   6  -5  491.85   40.60
   5   6   5  506.65   40.40
   5   6   5  490.95   40.20
  -5   6  -5  513.75   40.40
   6   6  -5   20.00    3.50
   6   6  -5   28.00    5.30
   6  -6   5   30.50    4.50
   6  -6   5   38.30    6.30
  -6  -6  -5   28.60    4.50
  -6   6   5   22.10    4.30
  -6   6   5   29.50    5.20
  -6   6   5   22.20    3.90
  -6  -6  -5   34.20    6.60
   6   6  -5   23.00    4.80
   6   6   5   34.70    4.60
  -6   6  -5   35.20    4.80
   6  -6  -5   19.40    4.00
  -6  -6   5   20.40    4.20
  -6  -6   5   24.00    5.00
   6   6   5   34.10    4.40
   6   6   5   29.60    4.80
  -6   6  -5   31.70    3.90
  -6   6  -5   37.60    4.70
  -7  -6  -5  204.18   16.60
  -7   6   5  188.78   16.30
   7   6  -5  192.18   16.60
   7  -6   5  193.88   16.40
  -7   6   5  184.88   16.80
   7   6  -5  187.48   17.10
  -7   6   5  158.58   18.60
   7   6  -5  189.38   16.00
   7  -6  -5  189.18   16.50
  -7  -6   5  175.68   16.60
   7   6   5  201.28   16.80
  -7  -6   5  196.38   17.60
   7   6   5  200.58   16.20
  -8  -6  -5   86.89    9.20
   8   6  -5   84.79    9.40
  -8   6   5   85.29    9.00
   8  -6   5   97.49    9.10
   8   6  -5   76.39    8.90
  -8   6   5   84.09    9.50
   8   6  -5   84.09   10.20
  -8   6  -5   95.39    9.40
  -8  -6   5   90.39   11.30
   8   6   5   94.59    9.10
   8   6   5   91.49    9.40
   8  -6  -5   84.69    9.10
  -8   6  -5   93.69    9.20
  -8  -6   5   77.89    9.30
  -9  -6  -5   34.00    6.60
   9  -6   5   36.80    6.30
   9   6   5   34.30    5.90
   9   6   5   31.90    6.80
  -9   6  -5   44.00    7.00
  -9   6  -5   38.70    6.50
  10   6  -5  112.89   10.30
 -10   6   5   91.99   11.10
  10  -6   5   94.99   10.60
 -10  -6  -5   77.39   10.80
  10   6  -5  107.49   12.00
  10   6  -5  106.89   10.50
 -10   6   5  104.49   11.50
  10   6   5   87.49   10.20
 -10   6  -5   94.99   11.30
  10  -6  -5  105.89   10.90
 -10  -6   5   95.19   11.10
  10   6   5   97.99   11.40
 -10   6  -5   93.29   10.80
   0  -7   5  265.67   21.70
   0   7  -5  266.77   21.60
   0   7  -5  267.67   21.50
   0   7   5  263.07   21.40
   0   7  -5  253.07   21.60
   0   7   5  258.77   21.50
   0  -7   5  266.57   21.60
   0   7   5  260.47   21.50
  -1   7   5  513.65   48.40
   1  -7   5  659.73   48.50
  -1  -7  -5  687.93   48.50
  -1   7   5  534.75   48.30
   1   7  -5  511.05   48.40
   1   7   5  700.33   48.50
  -1  -7   5  514.55   48.50
  -1   7  -5  698.53   48.50
   2   7  -5   25.00    3.40
   2  -7   5   15.70    3.00
  -2  -7  -5   20.50    3.30
   2   7  -5   29.50    3.30
  -2   7   5   29.00    3.40
  -2   7   5   27.20    3.20
   2  -7   5   18.20    4.00
  -2   7   5   24.00    3.20
   2   7   5   21.20    3.20
  -2   7  -5   21.50    3.20
  -2   7  -5   22.00    3.70
   2   7   5   21.10    3.50
  -2   7  -5   20.70    3.10
  -2   7  -5   23.00    3.00
   2   7   5   22.60    2.80
   2   7   5   19.80    2.70
  -2  -7   5   27.20    3.70
  -3   7   5  575.64   43.40
  -3   7   5  597.74   43.90
   3   7  -5  595.74   43.80
   3   7  -5  559.04   43.90
   3  -7   5  496.05   43.70
   3  -7   5  496.75   43.40
   3   7  -5  599.44   43.80
  -3  -7  -5  498.35   43.50
  -3   7  -5  521.65   43.70
   3  -7  -5  571.14   43.60
  -3   7  -5  519.05   43.60
  -3  -7   5  589.04   43.90
  -3   7  -5  512.35   43.50
   3   7   5  492.35   43.40
   3   7   5  493.45   43.70
  -3   7  -5  499.25   43.60
   3   7   5  519.55   43.50
  -3  -7   5  609.34   43.90
  -4  -7  -5  225.28   18.20
   4  -7   5  220.08   18.60
   4  -7   5  212.58   18.10
   4   7   5  220.68   18.30
   4   7   5  216.78   18.30
  -4   7  -5  216.18   18.00
  -4   7  -5  210.58   18.50
   4   7   5  218.38   18.10
  -4   7  -5  227.78   18.40
  -4   7  -5  222.98   18.30
   4   7   5  218.98   18.10
   5   7  -5   29.90    5.00
  -5   7   5   29.60    4.40
  -5   7   5   29.70    4.10
   5  -7   5   36.40    4.50
  -5  -7  -5   34.60    4.70
   5   7  -5   33.10    4.70
   5  -7   5   38.00    6.00
  -5   7   5   27.90    4.80
   5   7   5   35.90    4.30
   5  -7  -5   33.20    4.40
   5   7   5   33.10    5.70
   5   7   5   34.10    4.80
  -5  -7   5   33.80    6.30
  -5   7  -5   35.80    4.50
   5   7   5   35.30    4.40
  -5  -7   5   29.50    4.60
  -5   7  -5   35.30    4.60
  -5   7  -5   25.10    4.10
   6  -7   5    7.50    2.90
  -6   7   5    5.50    3.50
  -6   7   5    0.90    2.30
  -6   7   5   -0.20    3.20
  -6  -7  -5   10.60    3.30
   6   7  -5    5.60    3.20
   6   7  -5    7.10    3.40
  -6   7  -5    5.80    3.10
   6   7   5    5.60    2.70
  -6  -7   5    4.50    4.80
   6   7   5    5.20    2.80
  -6   7  -5    5.70    3.00
  -6   7  -5    1.90    2.30
  -7   7   5  229.48   23.80
  -7   7   5  257.17   21.80
  -7   7   5  256.47   22.30
   7   7  -5  248.38   21.40
   7   7  -5  256.67   24.00
   7   7  -5  264.37   22.50
   7  -7   5  262.07   21.90
  -7  -7  -5  268.67   22.00
   7  -7  -5  265.37   22.10
   7   7   5  265.67   22.00
  -7  -7   5  265.87   23.20
  -7  -7   5  241.48   22.10
   7   7   5  271.67   22.10
   7   7   5  269.97   21.80
  -7   7  -5  266.47   22.10
  -7   7  -5  268.07   22.20
   8   7  -5   54.09    7.70
  -8   7   5   64.09    8.40
  -8   7   5   63.99    7.60
   8   7  -5   71.49    8.30
   8   7  -5   60.09    8.80
  -8   7  -5   87.79    8.40
   8   7   5   82.29    8.50
   8  -7  -5   69.19    8.00
  -8  -7   5   72.19    8.40
  -9   7   5  113.39   12.30
   9   7  -5  135.19   11.90
   9   7  -5  117.99   11.60
   9  -7   5  116.99   11.70
  -9  -7  -5  109.69   11.90
  -9   7   5  117.99   11.70
   9   7  -5  120.19   12.70
   9   7   5  112.89   11.40
   9   7   5  117.39   12.10
   9   7   5  117.79   11.80
  -9   7  -5  119.89   12.10
  -9  -7   5  119.99   12.30
  -9   7  -5  116.29   11.90
   9  -7  -5  122.79   11.80
 -10   7   5   66.59    9.80
  10  -7   5   61.39    8.80
 -10   7   5   79.19    8.90
 -10  -7  -5   58.09    9.20
  10   7  -5   83.09    8.50
  10   7  -5   91.79   10.60
  10   7   5   52.89    8.40
 -10  -7   5   83.79    9.60
 -10   7  -5   67.59    9.60
  10   7   5   62.69    9.00
  10  -7  -5   76.59    9.90
  10   7   5   65.39    9.60
 -10   7  -5   51.39    8.70
   0   8   5  252.57   20.30
   0  -8   5  258.97   20.60
   0   8  -5  243.18   20.40
   0   8  -5  247.28   20.30
   0   8  -5  239.18   20.50
   0  -8   5  247.28   20.60
   0   8   5  246.58   20.40
   0   8   5  243.48   20.40
  -1   8   5   26.80    3.60
   1   8  -5   28.40    4.20
  -1  -8  -5   20.70    3.40
  -1   8   5   26.20    3.60
   1   8  -5   25.30    3.70
  -1   8   5   25.10    3.30
   1  -8   5   28.20    4.70
   1   8  -5   26.80    3.20
  -1   8  -5   23.90    3.70
  -1   8  -5   23.40    3.80
  -1  -8   5   25.40    3.80
  -1   8  -5   21.70    3.10
  -1  -8   5   31.00    4.40
  -1   8  -5   23.20    3.40
   1   8   5   20.10    3.40
   1   8   5   21.10    3.70
   2  -8   5  253.67   21.00
   2  -8   5  260.57   22.10
  -2  -8  -5  254.07   21.30
   2   8   5  252.27   21.40
   2   8   5  257.27   20.90
   2   8   5  268.97   21.20
   2   8   5  261.27   20.90
  -2   8  -5  270.47   21.30
  -2   8  -5  255.97   21.30
  -2   8  -5  259.97   21.50
  -2   8  -5  252.87   21.40
  -3  -8  -5 1043.10   81.29
   3  -8   5  994.00   81.09
   3  -8   5  971.90   81.39
  -3   8  -5 1014.10   81.49
   3   8   5 1031.70   81.19
   3   8   5 1005.30   80.99
   3   8   5 1036.00   81.09
  -3   8  -5  994.00   81.29
   3   8   5 1006.80   81.39
  -3   8  -5 1036.40   81.39
  -3   8  -5 1040.60   81.19
  -4   8   5  368.86   33.30
   4  -8   5  469.05   33.40
   4  -8   5  483.95   33.00
  -4   8   5  357.96   32.60
  -4  -8   5  351.66   33.40
   5  -8   5  183.98   15.70
   5   8  -5  171.78   16.00
   5   8  -5  178.48   15.90
  -5  -8  -5  198.58   15.90
  -5   8   5  165.68   16.40
  -5   8   5  178.08   15.40
   5   8   5  189.58   15.50
  -5   8  -5  190.48   15.50
  -5   8  -5  192.08   15.80
  -5   8  -5  189.88   16.00
  -5   8  -5  189.48   16.40
  -5  -8   5  187.98   16.80
   5   8   5  195.38   16.10
   5   8   5  175.28   16.40
   5  -8  -5  171.18   15.70
   6  -8   5  155.18   14.10
  -6  -8  -5  147.69   13.60
  -6   8  -5  152.78   13.10
  -6   8  -5  162.18   13.60
   6   8   5  147.99   13.70
  -6   8  -5  157.78   13.70
   6   8   5  154.88   13.30
   6   8   5  144.59   13.50
  -7   8   5  303.77   27.30
   7   8  -5  328.57   27.30
   7   8  -5  343.57   27.50
  -7   8   5  329.07   28.20
  -7   8   5  320.47   26.80
   7  -8  -5  338.47   27.20
  -7  -8   5  307.17   27.30
   8  -8   5   36.10    5.90
   8   8  -5   21.60    5.30
   8   8  -5   31.80    6.40
  -8   8   5   26.40    5.30
  -8  -8  -5   31.70    6.30
  -8   8  -5   39.40    6.10
  -8   8  -5   30.40    6.40
   8  -8  -5   17.70    5.00
   8   8   5   34.90    6.20
   8   8   5   28.80    5.20
   9   8  -5   42.70    8.10
  -9   8   5   26.70    6.20
   9  -8   5   33.00    6.00
   9   8  -5   54.99    7.50
  -9   8   5   42.30    6.30
  -9  -8  -5   37.80    7.30
  -9   8  -5   39.70    7.10
   9  -8  -5   31.90    6.80
   9   8   5   44.10    7.10
   9   8   5   44.50    6.50
  -9   8  -5   40.40    7.50
  -9  -8   5   36.30    7.50
   9   8   5   38.10    7.30
  10   8  -5   11.50    5.20
  10  -8   5    0.60    5.10
 -10  -8  -5   -1.30    5.90
  10   8  -5   10.10    6.20
 -10   8   5    0.40    5.60
 -10   8   5    4.60    6.10
  10   8   5    0.20    5.20
  10  -8  -5    1.40    4.80
  10   8   5    6.00    4.30
 -10   8  -5    0.30    4.90
 -10  -8   5   -0.90    5.50
 -10   8  -5    3.70    5.20
  10   8   5    5.00    4.60
   0   9  -5   12.70    2.60
   0   9   5   14.20    2.70
   0   9   5   13.90    2.70
   0  -9   5   14.20    3.10
   0   9  -5   13.80    3.10
   0   9  -5   11.30    2.70
   0   9   5   11.90    2.60
  -1   9   5  131.69   10.40
   1   9  -5  137.79   10.70
   1   9  -5  128.29   10.60
  -1   9   5  133.09   10.30
  -1   9   5  128.69   10.50
  -1  -9  -5  103.29   10.30
   1   9  -5  134.09   10.30
  -1   9  -5  103.29   10.30
   1   9   5  100.49   10.40
  -1   9  -5  107.69   10.40
   1   9   5   98.59   10.10
  -1   9  -5  102.79   10.00
  -1   9  -5  104.89   10.40
  -1  -9   5  128.69   10.70
  -2  -9  -5  226.78   19.30
   2  -9   5  228.08   18.90
  -2   9  -5  231.28   19.40
   2   9   5  237.48   19.10
  -2   9  -5  228.58   19.20
   2   9   5  228.88   18.70
  -2   9  -5  229.48   19.30
   2   9   5  226.08   19.40
  -2   9  -5  233.18   19.30
   2   9   5  241.68   18.80
  -3   9   5  232.78   21.60
   3   9  -5  249.18   21.90
  -3   9   5  245.68   22.00
  -3  -9  -5  289.67   22.00
   3   9  -5  243.98   22.00
   3  -9   5  278.37   21.60
   3   9  -5  221.78   22.10
   3   9   5  284.67   21.50
   3  -9  -5  250.77   21.70
  -3  -9   5  236.28   22.00
  -3   9  -5  268.77   21.90
  -3  -9   5  244.88   22.40
  -3   9  -5  286.47   21.80
   3   9   5  272.67   22.00
   3   9   5  275.37   21.40
  -3   9  -5  284.07   22.00
   3   9   5  281.67   21.60
  -3   9  -5  279.27   21.80
  -4  -9  -5  141.79   13.30
   4  -9   5  149.09   13.10
  -4   9  -5  179.98   14.20
   4   9   5  142.39   13.20
   4   9   5  145.99   13.00
  -4   9  -5  151.28   13.40
  -4   9  -5  150.18   13.10
  -4   9  -5  155.58   13.70
   5  -9   5   96.79    9.50
  -5  -9  -5   92.89    9.60
   5   9   5   98.99    9.30
   5   9   5   92.69   10.30
  -5   9  -5  108.69    9.50
  -5   9  -5  107.69    9.90
  -5   9  -5  101.99    9.30
   5   9   5  101.59    9.40
   5   9   5  101.19    9.80
   6   9  -5   46.60    6.80
   6  -9   5   57.79    7.10
  -6   9   5   44.90    5.60
  -6  -9  -5   63.99    6.90
  -6   9   5   44.10    6.20
   6   9  -5   44.10    6.90
  -6   9   5   43.50    6.70
  -6   9  -5   59.69    6.40
  -6   9  -5   62.09    6.80
  -6  -9   5   48.00    6.70
   6   9   5   59.79    7.00
  -6   9  -5   56.79    6.20
   6  -9  -5   44.90    6.30
   6   9   5   57.69    6.30
   6   9   5   57.39    6.30
  -7   9   5  173.88   16.90
  -7   9   5  178.48   15.60
   7   9  -5  185.58   16.50
  -7   9   5  175.98   16.50
   7   9  -5  178.48   16.60
  -7  -9  -5  151.88   16.70
   7  -9   5  190.28   16.10
   7   9   5  190.48   16.40
  -7  -9   5  161.48   16.30
   7  -9  -5  181.98   16.20
   7   9   5  187.58   15.80
   7   9   5  195.18   16.10
  -7   9  -5  190.78   16.20
  -7   9  -5  198.58   16.40
  -8  -9  -5    5.40    4.90
   8   9  -5   25.10    5.60
  -8   9   5   16.00    3.80
  -8   9   5   23.60    5.50
   8  -9   5   11.10    4.20
   8   9  -5   24.10    4.90
   8   9   5   13.20    4.50
   8   9   5    7.30    4.40
  -8   9  -5   13.70    4.80
  -8  -9   5   25.60    5.20
   8  -9  -5   22.00    4.90
  -8   9  -5   17.70    4.50
  -9   9   5   13.20    5.40
   9  -9   5   22.30    5.60
  -9   9   5   18.10    5.50
  -9  -9  -5   16.70    6.20
   9   9  -5   25.20    5.50
   9   9  -5   20.80    6.30
   9  -9  -5   15.00    5.20
  -9   9  -5   23.70    5.30
   9   9   5   18.10    5.60
   9   9   5   16.40    5.30
  -9  -9   5   11.50    5.40
  -9   9  -5   18.90    5.80
   9   9   5   20.50    5.00
   0  10  -5  338.07   29.20
   0  10   5  361.76   29.60
   0  10  -5  369.76   29.60
   0  10  -5  355.16   29.50
   0  10   5  360.86   29.50
   0  10   5  363.56   29.20
   0 -10   5  369.16   29.80
  -1 -10  -5  343.27   25.30
   1  10  -5  259.47   25.20
   1 -10   5  343.97   25.50
  -1  10   5  273.87   24.90
   1  10  -5  276.27   25.20
  -1  10   5  259.27   25.00
   1  10  -5  264.87   24.90
  -1  10   5  268.47   25.20
  -1  10  -5  351.36   25.20
   1  10   5  348.57   25.30
  -1  10  -5  351.76   25.30
  -1  10  -5  350.96   25.10
  -1 -10   5  273.87   25.30
  -2 -10  -5   47.40    5.90
   2 -10   5   50.49    5.50
   2  10   5   51.89    5.60
  -2  10  -5   52.99    5.40
  -2  10  -5   51.49    6.00
  -2  10  -5   51.69    5.80
   2  10   5   46.50    6.10
  -2  10  -5   51.99    6.30
   3 -10   5  219.08   17.50
  -3 -10  -5  211.08   17.90
   3  10   5  217.58   17.40
  -3  10  -5  198.08   17.90
  -3  10  -5  189.28   17.70
   3  10   5  225.08   17.50
  -3  10  -5  203.68   17.60
   4 -10   5   -1.20    2.90
  -4  10   5   -1.30    3.00
  -4 -10  -5   -0.30    3.40
  -4  10   5    0.40    2.70
   4  10  -5   -1.70    2.70
   4  10  -5    0.50    2.60
   4  10   5    2.50    2.80
  -4  10  -5    0.10    2.50
   4  10   5    1.10    2.60
  -4  10  -5   -0.30    2.60
  -4 -10   5   -3.00    3.10
   4  10   5    1.90    2.10
  -4  10  -5    4.00    4.20
  -4  10  -5   -0.10    2.30
   4  10   5    3.80    2.80
   4 -10  -5   -0.50    2.80
   5 -10   5   86.19    8.50
  -5  10   5   63.09    8.50
  -5 -10  -5   89.39    8.70
   5  10   5   84.69    8.30
   5 -10  -5   67.49    8.10
   5  10   5   86.49    9.00
  -5  10  -5   84.79    8.60
  -5  10  -5   83.09    8.20
  -5  10  -5   90.39    8.40
   5  10   5   82.09    7.90
   5  10   5   87.69    8.70
   6  10  -5   19.80    4.90
   6  10  -5   23.30    4.40
  -6  10   5   22.00    4.70
  -6  10   5   15.00    3.10
  -6  10   5   14.90    3.70
   6 -10   5    9.90    3.70
   6  10   5   11.00    3.30
  -6  10  -5    8.10    3.80
  -6  10  -5   12.70    3.60
   6 -10  -5   17.30    3.90
  -6  10  -5   13.30    3.50
  -6 -10   5   19.30    4.90
   6  10   5   10.70    4.10
   6  10   5    4.90    3.90
   7  10  -5   23.70    5.10
  -7  10   5   28.10    4.80
   7 -10   5   36.50    5.80
  -7  10   5   19.70    5.00
   7  10  -5   22.50    5.30
  -7  10   5   17.30    5.30
  -7 -10  -5   34.00    6.20
   7  10   5   37.20    6.30
   7 -10  -5   22.00    4.80
  -7 -10   5   31.00    6.20
   8 -10   5   47.10    7.00
  -8  10   5   45.40    8.10
  -8 -10  -5   38.40    7.30
  -8  10  -5   39.40    7.20
  -8  10  -5   39.80    7.20
  -8 -10   5   59.09    7.80
   8  10   5   40.60    7.00
   8  10   5   37.10    7.60
   9  10  -5  129.79   12.90
  -9  10   5  129.79   12.70
  -9  10   5  125.69   11.20
  -9 -10  -5   83.09   12.30
   9 -10   5   94.89   11.60
   9  10   5   87.39   12.00
   9 -10  -5  133.69   12.10
  -9  10  -5  107.19   11.90
   9  10   5  101.89   11.10
  -9 -10   5  126.99   12.40
   9  10   5   98.39   11.70
  -9  10  -5   98.99   13.70
   0  11  -5  172.98   15.20
   0 -11   5  174.78   15.20
   0  11   5  171.28   15.10
   0  11  -5  170.38   14.60
   0  11   5  169.38   15.10
   0  11  -5  173.68   16.10
   0  11   5  175.48   14.70
  -1 -11  -5  543.35   44.20
   1 -11   5  518.85   44.30
  -1  11  -5  547.25   44.00
  -1  11  -5  561.54   43.90
   2  11  -5   94.29   10.70
   2  11  -5   92.99   11.10
  -2  11   5   98.69   10.40
  -2 -11  -5  130.29   10.90
   2  11  -5  102.39   10.20
   2  11   5  124.49   10.20
  -2 -11   5  106.79   10.80
  -2  11  -5  129.59   10.90
  -2  11  -5  133.29   10.80
   2  11   5  128.39   10.80
   2 -11  -5   98.79   10.30
  -2  11  -5  128.39   10.90
  -2  11  -5  122.39   10.20
   3  11  -5   23.50    4.90
  -3  11   5   24.90    4.80
  -3 -11  -5   25.30    5.30
  -3  11   5   26.00    4.10
   3 -11   5   29.50    4.10
   3  11  -5   21.70    4.50
  -3  11  -5   26.10    5.00
  -3 -11   5   25.80    5.00
  -3  11  -5   22.20    4.50
   3  11   5   20.40    3.40
  -3  11  -5   22.30    3.80
   3  11   5   22.00    4.10
   3  11   5   27.50    4.10
  -3  11  -5   30.70    5.00
   3  11   5   25.30    4.00
   3 -11  -5   25.90    4.80
  -4 -11  -5    1.30    4.00
  -4  11   5    1.30    3.30
   4  11  -5   -0.40    3.20
   4 -11   5   -1.80    3.30
  -4  11   5    1.60    2.90
   4  11  -5   -2.60    2.90
   4  11   5    2.60    3.10
   4  11   5    2.40    2.30
   4  11   5    2.00    2.80
  -4 -11   5   -2.00    3.30
  -4  11  -5    3.30    3.10
  -4  11  -5    2.10    3.10
  -4  11  -5    1.50    2.30
   5 -11   5   68.09    7.70
  -5 -11  -5   55.89    7.90
  -5  11   5   73.89    7.90
   5  11  -5   68.69    7.70
   5  11  -5   68.79    8.00
  -5  11  -5   62.09    7.10
   5  11   5   65.79    7.50
  -5 -11   5   64.09    7.90
   5  11   5   64.19    7.80
   5 -11  -5   73.49    7.20
  -5  11  -5   62.69    7.50
   5  11   5   50.69    9.20
   5  11   5   61.29    6.80
  -5  11  -5   61.89    7.70
   6  11  -5   28.20    5.80
  -6 -11  -5   44.10    6.50
  -6  11   5   31.20    4.50
  -6  11   5   37.00    6.40
  -6  11   5   25.30    5.10
   6 -11   5   34.40    6.00
   6  11  -5   38.80    6.80
   6  11   5   48.60    7.00
   6 -11  -5   31.50    5.60
  -6  11  -5   42.70    5.80
   6  11   5   35.80    6.40
  -6  11  -5   43.40    6.40
   6  11   5   44.60    5.60
  -6  11  -5   42.50    6.40
   7  11  -5   90.49   10.30
  -7  11   5   95.89    9.20
  -7 -11  -5   72.99    9.70
  -7  11   5   91.99    8.50
   7  11  -5  102.09   10.40
   7 -11   5   78.89    9.50
  -7  11   5   96.79   10.10
   7 -11  -5   99.59    9.70
  -7  11  -5   71.09    9.70
   7  11   5   78.59    9.00
  -7 -11   5   88.29   10.10
  -7  11  -5   83.79    9.30
   7  11   5   80.99    9.90
  -8  11   5   58.99    8.40
   8  11  -5   71.69   10.00
   8  11  -5   68.99    9.80
  -8  11   5   61.79    9.40
   8 -11  -5   65.19    9.20
  -8 -11   5   61.69    9.50
   8  11   5   96.79    9.70
  -8  11  -5   98.79    9.70
  -8  11  -5   92.29    9.20
   0 -12   5    1.50    2.90
   0  12  -5   -0.20    2.90
   0  12   5   -0.20    2.90
   0 -12  -5   -0.20    2.60
   0  12  -5    0.90    2.10
   0  12   5    0.90    2.70
   0  12  -5    3.90    3.60
   1  12  -5    8.10    4.10
   1  12  -5    5.70    2.50
  -1  12   5    2.70    3.30
  -1  12   5    5.10    3.00
   1 -12   5    9.80    3.30
   1  12  -5    2.50    3.00
   1 -12  -5    4.90    3.00
  -1 -12   5    9.00    3.40
  -1  12  -5    7.10    3.60
  -1  12  -5    8.10    3.20
   1  12   5    8.00    3.30
   1  12   5    8.20    2.80
  -1  12  -5    8.50    2.30
   2  12  -5  105.89    9.00
  -2  12   5   97.59    9.40
  -2 -12  -5   73.99   11.20
   2  12  -5  102.29    9.60
  -2  12   5  103.79    9.30
  -2  12  -5   74.49   10.10
  -2 -12   5   98.89    9.60
  -2  12  -5   89.39    9.30
   2 -12  -5   93.99    8.90
  -2  12  -5   85.09    9.50
  -2  12  -5   87.59    8.60
   2  12   5   89.79    9.40
   2  12   5   95.09    8.90
  -3 -12  -5  145.59   13.30
   3 -12   5  147.79   12.70
   3  12   5  142.39   12.60
  -3  12  -5  127.19   15.20
  -3  12  -5  148.99   12.60
  -3  12  -5  135.89   14.20
  -3  12  -5  142.49   13.20
   3  12   5  136.69   13.20
   3  12   5  150.68   12.40
  -4 -12  -5  136.49   13.10
   4 -12   5  127.89   12.80
  -4  12  -5  141.69   12.50
  -4  12  -5  149.29   12.90
   4  12   5  142.99   13.00
   4  12   5  148.99   12.70
  -4  12  -5  135.09   13.00
   4  12   5  133.39   12.60
   4  12   5  137.59   12.00
   5  12  -5  116.49   12.20
  -5 -12  -5  128.59   12.00
  -5  12   5  115.69   12.10
  -5  12  -5  129.29   11.40
  -5  12  -5  136.89   12.00
   5 -12  -5  111.89   11.50
  -5  12  -5  126.29   12.20
   5  12   5  132.89   11.10
  -5 -12   5   97.09   12.00
   5  12   5  128.99   12.20
   6  12  -5   98.89    9.70
  -6 -12  -5   62.39    9.20
   6 -12   5   76.59    8.90
  -6  12  -5   82.19    9.20
   6  12   5   78.89    8.20
  -6  12  -5   70.89    8.40
  -6  12  -5   75.19    9.10
   6  12   5   70.09    9.30
  -6 -12   5   89.59    9.70
   7 -12   5   74.89    9.40
  -7  12   5   86.89    8.40
  -7 -12  -5   76.19    9.80
  -7  12   5   92.79    9.90
   7  12  -5   84.59   10.00
  -7  12   5   86.19    7.90
   7  12  -5   95.09   10.40
   7  12   5   76.99    9.90
  -7 -12   5   76.39   10.00
  -7  12  -5   69.79    8.90
   7  12   5   80.49    9.70
   7 -12  -5   83.59    9.60
  -7  12  -5   73.09    9.60
   0 -13  -5  140.29   12.60
   0 -13   5  137.49   12.80
   0 -13  -5  130.19   12.10
   0  13   5  133.49   12.60
   0  13  -5  136.49   12.10
   0  13  -5  138.19   12.70
  -1  13   5   21.90    4.40
   1  13  -5   27.50    4.70
   1 -13   5   15.30    4.30
  -1  13   5   23.30    4.00
  -1 -13  -5   18.00    4.20
  -1  13  -5   17.40    4.70
  -1 -13   5   25.30    4.90
  -1  13  -5   16.40    3.10
   1  13   5   16.00    3.90
  -1  13  -5   14.10    4.00
   1  13   5   11.70    3.60
   2 -13   5  104.19    9.50
  -2  13   5   74.69    9.10
  -2 -13  -5  108.39    9.60
   2  13  -5   73.29    8.60
   2  13  -5   78.39    9.60
   2  13   5  111.19    8.80
  -2 -13   5   71.49    9.40
   2 -13  -5   71.49    9.00
  -2  13  -5  110.29    9.40
  -3 -13  -5   87.29    9.60
   3 -13   5   96.49    9.40
  -3  13  -5   86.29    8.60
  -3  13  -5   87.89    9.30
  -3  13  -5   94.99    9.50
   3  13   5   81.79    9.50
  -4 -13  -5   34.30    7.10
   4 -13   5   52.09    7.30
  -4  13  -5   47.80    6.70
   4  13   5   42.10    6.40
  -4  13  -5   42.60    6.70
   4  13   5   44.30    6.80
  -4  13  -5   48.30    6.70
   4  13   5   44.20    5.30
  -4 -13   5   61.69    7.70
   5 -13   5   40.40    6.90
  -5  13   5   32.50    7.00
   5  13  -5   41.90    7.50
  -5 -13  -5   44.30    7.40
  -5  13  -5   44.20    7.10
  -5  13  -5   54.49    6.20
   5  13   5   50.89    7.50
  -5 -13   5   32.10    7.20
   5 -13  -5   33.30    6.20
  -5  13  -5   56.99    7.80
   5  13   5   51.29    5.60
   6  13  -5    0.30    4.70
   6  13  -5   -3.10    4.30
  -6  13   5    0.60    4.30
   6 -13   5   -2.30    4.50
  -6 -13   5    2.10    4.80
   6  13   5   -0.40    3.10
  -6  13  -5    1.70    4.10
  -6  13  -5    2.60    5.10
   6 -13  -5    0.90    4.30
   6  13   5   -1.30    4.30
   7  13  -5    3.10    9.20
  -7  13   5    4.90    4.70
   7 -13   5    3.20    5.20
  -7 -13  -5   15.30    6.00
   7  13  -5    4.00    5.40
  -7  13  -5   14.30    7.00
   7  13   5   18.40    5.80
   7  13   5    8.90    4.50
  -7  13  -5    6.20    4.70
   7 -13  -5    5.10    5.00
  -7 -13   5    6.10    6.80
   0  14  -5  387.56   31.10
   0  14  -5  386.16   31.50
   0  14   5  372.76   31.30
   0 -14  -5  362.26   31.50
   0 -14  -5  379.46   30.90
   0 -14   5  368.46   31.70
  -1 -14  -5  161.78   14.60
  -1  14   5  145.49   14.30
   1 -14   5  166.58   14.90
   1  14  -5  149.59   14.80
   1  14  -5  150.98   14.50
  -1  14  -5  178.08   14.70
   1 -14  -5  150.98   14.20
  -1 -14   5  145.89   14.80
   1 -14  -5  142.69   14.50
  -1  14  -5  177.18   13.80
   1  14   5  168.78   14.60
   2 -14   5   15.70    4.80
   2  14  -5    8.60    3.50
  -2 -14  -5   17.80    5.00
  -2  14   5   10.60    4.10
   2  14  -5    8.40    4.10
  -2  14   5   12.20    3.90
   2  14   5   11.50    4.00
  -2 -14   5   12.10    5.30
  -2  14  -5   15.00    4.10
   2 -14  -5    8.70    4.90
   3  14  -5    4.90    3.70
  -3  14   5    5.50    4.00
  -3 -14  -5    3.60    4.60
   3  14  -5    0.30    3.10
  -3  14   5    5.30    4.00
  -3  14  -5    2.20    3.50
  -3  14  -5   -0.40    3.60
   3 -14  -5    6.90    3.40
  -3  14  -5    0.30    2.50
   3  14   5    3.40    3.80
  -3 -14   5    5.60    4.30
   4  14  -5   68.89    8.80
   4  14  -5   53.59    7.60
  -4 -14  -5   63.19    8.70
  -4  14   5   61.59    8.40
   4 -14   5   75.19   10.80
   4 -14  -5   51.79    7.90
  -4  14  -5   75.19    8.60
  -4  14  -5   81.29    8.90
  -4 -14   5   49.40    8.60
  -4  14  -5   73.29    8.40
   4  14   5   69.79    8.80
   5 -14   5   65.79    9.10
   5  14  -5   74.49    9.90
   5  14  -5   74.89   10.60
  -5 -14  -5   68.09    9.40
  -5  14   5   75.99    9.20
  -5  14  -5   61.69    9.10
   5  14   5   70.59    7.40
  -5 -14   5   71.79    9.50
   5  14   5   81.09    9.90
   5 -14  -5   77.49    8.90
  -5  14  -5   73.69    8.90
  -5  14  -5   69.89    7.70
   0  15  -5    5.20    2.90
   0 -15   5    0.90    4.60
   0  15   5    1.60    3.70
   0  15  -5    0.20    4.00
   0 -15  -5    4.90    4.30
   1 -15   5   35.90    7.70
   1  15  -5   27.80    6.10
  -1 -15  -5   38.20    6.80
  -1  15   5   26.90    5.30
  -1  15  -5   34.80    5.00
  -1  15  -5   39.40    6.00
   1 -15  -5   28.80    6.30
   1 -15  -5   29.00    6.70
  -1 -15   5   25.10    5.90
   1  15   5   35.60    6.50
   2  15  -5   24.90    5.20
   2  15  -5   22.90    4.30
   2 -15   5   13.80    5.10
  -2  15   5   31.50    5.30
  -2  15   5   23.90    5.30
  -2 -15  -5   18.60    5.20
  -2 -15   5   25.20    6.10
   2 -15  -5   32.70    5.80
  -2  15  -5   16.60    3.60
   2  15   5   12.40    4.40
  -2  15  -5    9.90    5.00
   3  15  -5   18.10    5.20
   3 -15   5   14.70    5.10
  -3  15   5   13.10    4.80
  -3 -15  -5   20.30    5.90
   3  15  -5   10.90    5.20
  -3  15   5   12.20    4.70
   3  15   5   17.00    4.90
   3 -15  -5   11.50    4.60
  -3 -15   5   13.90    5.40
  -3  15  -5   18.50    3.80
  -3  15  -5   12.40    5.10
   4  15  -5   46.20    7.10
  -4  15   5   45.50    7.70
  -4 -15  -5   38.80    7.40
  -4  15   5   59.69   10.00
   4  15  -5   62.19    8.70
  -4  15  -5   33.10    6.60
   4  15   5   48.40    7.80
  -4  15  -5   46.50    8.00
  -4 -15   5   40.50    8.30
   4 -15  -5   52.09    7.80
  -4  15  -5   41.00    6.20
   0 -16  -5   14.50    4.90
   0  16  -5   10.80    3.70
   0 -16   5    8.40    4.80
   0  16   5   11.40    4.80
   0  16  -5   13.10    5.00
   1  16  -5   70.79    7.70
  -1 -16  -5   63.99    9.20
   1  16  -5   70.49    9.40
  -1  16   5   81.19    9.50
   1 -16   5   70.09   10.10
  -1  16  -5   67.49    9.40
  -1  16  -5   63.49    7.20
   1  16   5   63.29    9.20
  -1 -16   5   68.89    9.10
   1 -16  -5   71.19    9.00
  -2 -16  -5   18.60    5.80
  -2  16   5   14.00    5.20
   2  16  -5   13.40    5.00
   2 -16   5   19.50    5.90
  -2 -16   5    9.90    6.70
  -2  16  -5   21.80    5.20
   2 -16  -5    8.40    4.90
   2  16   5   22.00    5.50
  -2  16  -5   19.30    3.80
   0   0   6   19.20    2.00
   0   0  -6   18.60    2.30
   0   0   6   20.00    2.40
   0   0  -6   19.80    2.10
   0   0   6   16.30    2.40
   0   0   6   18.30    2.30
   1   0   6    0.70    0.90
   1   0  -6   -0.40    1.00
   1   0  -6   -1.10    0.60
  -1   0   6   -1.80    0.80
  -1   0   6   -1.20    1.60
   1   0   6    0.70    1.10
  -1   0  -6   -0.80    0.90
  -1   0  -6   -0.30    1.00
   1   0   6    0.10    0.90
  -2   0   6  572.94   44.40
  -2   0   6  549.45   44.50
  -2   0   6  565.24   44.40
   2   0  -6  557.34   44.50
  -2   0   6  533.75   44.50
  -3   0  -6    1.10    1.40
   3   0   6    1.00    1.20
   3   0  -6    1.70    1.50
  -3   0   6    1.30    1.20
  -3   0  -6    1.80    1.00
  -3   0   6    0.60    1.60
  -3   0   6   -0.50    1.40
  -3   0  -6    0.90    1.10
  -3   0   6    0.40    1.10
   3   0   6    0.20    1.30
   3   0  -6    1.00    0.90
  -4   0  -6  498.25   47.20
  -4   0  -6  498.25   47.20
  -4   0  -6  503.45   47.40
   4   0  -6  662.63   47.50
  -4   0   6  658.73   47.50
   4   0  -6  651.73   47.40
  -4   0   6  660.03   47.50
  -5   0   6    0.40    2.00
   5   0   6   -0.50    2.10
   5   0  -6   -0.30    1.70
   5   0   6    0.90    1.80
  -5   0  -6   -0.40    2.30
  -5   0   6    1.70    1.80
  -5   0  -6    2.20    1.90
   5   0  -6   -1.80    2.40
  -5   0  -6   -0.70    1.50
  -6   0  -6  469.85   35.40
   6   0   6  466.45   35.40
   6   0   6  443.66   35.10
   6   0  -6  371.16   35.00
   6   0  -6  350.06   35.20
  -6   0  -6  477.45   35.10
  -6   0  -6  451.05   34.90
   7   0  -6    2.10    2.70
  -7   0   6    0.30    2.90
   7   0   6    2.70    3.40
  -7   0   6    4.90    3.10
  -7   0  -6    3.40    2.90
  -7   0  -6    0.20    2.10
   7   0   6   -0.70    2.30
  -7   0  -6   -0.60    3.40
   7   0  -6   -2.80    3.80
  -8   0   6  303.97   26.50
  -8   0   6  325.77   26.70
   8   0  -6  321.77   27.10
  -9   0  -6    6.50    4.90
  -9   0  -6    1.20    3.30
  -9   0   6    4.80    3.90
   9   0  -6   -0.40    3.50
   9   0  -6   -4.20    6.00
   9   0   6    3.20    5.20
   9   0   6    3.80    3.20
 -10   0  -6   13.30    6.50
 -10   0  -6    8.40    4.00
  10   0   6   10.10    6.50
 -10   0   6   10.30    5.50
  10   0   6    5.60    4.10
 -10   0   6   10.10    5.10
 -10   0  -6    7.60    4.60
  10   0  -6    9.20    4.30
  11   0  -6   -0.40    4.50
  11   0   6    1.50    4.30
 -11   0   6   -1.70    5.20
 -11   0  -6   -3.40    5.00
  11   0   6   11.30    6.90
 -11   0   6   -1.10    5.40
 -11   0  -6   -4.60    6.30
   0   1  -6 2147.89  165.28
   0  -1   6 2252.87  165.18
   0  -1  -6 2027.70  165.28
   0   1   6 2087.09  165.28
   0  -1   6 2162.38  165.38
   0  -1   6 2155.38  165.28
   0  -1  -6 1745.93  165.48
   0   1   6 2106.69  165.28
   0  -1   6 1968.80  165.38
   0   1  -6 2142.29  165.38
   1   1  -6  385.76   31.70
  -1   1   6  406.96   31.50
  -1   1   6  416.06   31.60
   1   1  -6  380.76   31.60
  -1   1   6  396.46   31.60
  -1   1   6  396.26   31.60
   1  -1  -6  387.86   31.60
  -1  -1   6  404.46   31.70
  -1  -1   6  365.76   31.70
   1  -1  -6  396.66   31.50
  -1  -1   6  390.06   31.50
  -1  -1   6  400.96   31.60
   2  -1   6  410.26   32.90
  -2  -1  -6  421.76   32.80
  -2   1   6  387.66   32.80
   2   1  -6  396.06   32.90
  -2   1   6  410.16   32.80
   2   1  -6  376.26   32.70
  -2   1   6  396.86   32.80
   2  -1   6  450.45   32.80
  -2  -1  -6  447.56   32.90
   2  -1  -6  368.16   32.60
  -2  -1   6  373.76   33.20
   2   1   6  449.36   32.90
  -2  -1   6  391.06   32.80
   2  -1  -6  389.26   32.80
  -2   1  -6  445.66   32.80
  -2  -1   6  352.06   33.10
   2   1   6  419.26   32.80
  -2   1  -6  428.66   32.70
   2   1   6  427.36   32.90
  -2   1  -6  426.96   32.90
  -3  -1  -6   25.80    2.90
  -3  -1  -6   25.50    3.40
   3   1  -6   35.20    3.00
   3   1  -6   33.60    3.50
  -3   1   6   34.30    3.10
  -3   1   6   33.50    3.10
  -3   1   6   34.40    3.30
  -3  -1  -6   23.60    3.10
   3  -1   6   22.30    3.00
   3   1   6   22.70    3.10
   3  -1  -6   33.90    3.40
   3  -1  -6   32.20    2.80
  -3  -1   6   36.30    3.40
  -3   1  -6   27.90    3.40
  -3  -1   6   34.30    3.30
  -3   1  -6   27.30    3.10
   3   1   6   23.50    3.60
  -3   1  -6   23.50    3.20
  -4   1   6  122.99   11.50
   4  -1   6  142.49   11.40
   4   1  -6  125.99   11.30
   4   1  -6  125.79   11.20
  -4  -1  -6  147.59   11.20
   4   1  -6  123.49   11.50
  -4   1   6  116.69   11.50
   4  -1   6  156.08   11.70
  -4  -1  -6  155.28   11.40
  -4   1   6  119.99   11.40
  -4  -1  -6  153.58   11.70
  -4  -1   6  116.59   11.50
   4   1   6  141.09   11.50
  -4  -1   6  122.49   11.50
  -4   1  -6  149.59   11.60
  -4   1  -6  148.19   11.30
   4  -1  -6  122.89   11.40
  -4   1  -6  156.18   11.40
   4  -1  -6  115.69   11.50
   4   1   6  152.88   11.50
   5  -1   6  380.66   31.00
   5  -1   6  374.36   30.80
   5   1   6  378.06   30.80
  -5   1  -6  384.66   31.00
  -5   1  -6  381.56   30.70
   6   1  -6   38.00    6.20
  -6   1   6   39.10    5.40
  -6   1   6   40.20    5.40
   6   1  -6   42.60    5.20
  -6  -1  -6   56.29    5.30
   6  -1   6   58.09    5.40
  -6  -1  -6   65.69    6.30
   6  -1  -6   37.60    6.20
   6   1   6   59.69    5.30
  -6  -1   6   40.10    5.40
  -7   1   6   81.99    7.90
   7  -1   6   66.59    7.60
  -7   1   6   88.69    8.00
  -7  -1  -6   64.29    7.60
   7   1  -6   85.69    8.70
   7   1  -6   83.59    7.20
   7   1  -6   89.59    7.70
  -7  -1  -6   66.59    7.40
   7  -1   6   76.29    8.50
  -7  -1  -6   67.69    8.40
  -7  -1   6   85.19    8.20
   7   1   6   66.79    8.30
   7  -1  -6   84.59    7.70
  -7   1  -6   72.89    7.30
   7   1   6   68.09    7.50
   7  -1  -6   84.69    8.80
  -7  -1   6   82.79    7.80
  -7   1  -6   71.69    7.60
  -7   1  -6   69.39    8.20
   8  -1   6  119.29   12.50
  -8  -1  -6  110.79   11.30
   8  -1   6  121.49   11.40
  -8  -1  -6  115.79   11.50
  -8   1   6  151.18   11.90
  -8  -1  -6  126.69   12.50
   8  -1  -6  146.19   17.20
  -8   1  -6  112.19   11.10
  -8   1  -6  118.99   12.30
  -8   1  -6  123.69   11.60
   8   1   6  121.49   12.30
  -8  -1   6  152.98   11.90
   8  -1  -6  131.49   12.30
   8   1   6  121.39   11.40
   9  -1   6  180.68   17.90
  -9  -1  -6  191.28   17.90
   9   1  -6  204.38   18.20
  -9  -1  -6  174.58   17.30
  -9   1   6  207.98   17.50
  -9   1   6  208.98   17.40
   9  -1   6  179.78   16.80
   9   1  -6  203.28   16.90
  -9  -1   6  226.18   18.00
   9   1   6  167.78   16.70
  -9   1  -6  198.98   17.80
   9   1   6  178.58   17.70
  -9   1  -6  159.58   16.40
   9  -1  -6  216.58   17.00
  -9  -1   6  199.98   17.20
  10  -1   6  329.47   28.50
  10  -1   6  304.07   27.30
 -10   1   6  320.17   27.70
 -10  -1  -6  306.77   27.40
 -10  -1  -6  360.16   28.70
  10   1  -6  343.87   27.40
 -10   1   6  339.27   27.80
 -10  -1  -6  285.27   27.00
 -10   1  -6  301.47   27.30
 -10   1  -6  357.76   31.30
 -10  -1   6  344.47   28.10
  10  -1  -6  321.47   27.40
 -10  -1   6  323.07   27.70
  10   1   6  329.47   28.50
  10   1   6  318.47   27.30
 -11   1   6   16.40    6.90
  11  -1   6   17.20    5.10
 -11  -1  -6   22.80    5.70
 -11   1   6   16.00    6.40
  11   1  -6   25.50    5.60
  11   1   6   21.20    4.90
 -11  -1   6   15.40    6.10
 -11   1  -6   22.20    6.40
 -11  -1   6   17.60    6.40
  11   1   6   21.10    7.10
 -11   1  -6   21.80    6.20
  11  -1  -6   18.10    5.20
   0   2  -6   63.59    5.80
   0  -2  -6   55.19    5.60
   0  -2   6   62.19    5.60
   0   2   6   64.69    5.50
   0  -2  -6   66.19    5.70
   0   2   6   64.49    5.70
   0   2   6   66.09    5.80
   0  -2   6   69.19    5.70
   0   2   6   61.79    5.60
   0  -2   6   60.59    5.90
   0   2  -6   65.09    5.90
   1   2  -6   27.60    3.10
  -1   2   6   30.10    3.30
  -1   2   6   29.60    3.00
   1   2  -6   26.80    3.30
  -1   2   6   30.30    3.00
  -1   2   6   31.50    3.10
  -1   2  -6   41.60    3.50
  -1   2  -6   40.80    3.10
  -1  -2   6   32.70    3.20
   1  -2  -6   28.90    3.10
  -1  -2   6   33.70    3.40
  -1  -2   6   27.90    3.00
   1   2   6   41.20    3.30
  -2  -2  -6   14.70    2.50
  -2   2   6   23.80    2.50
   2  -2   6   16.40    2.50
  -2  -2  -6   14.10    2.40
   2   2  -6   22.60    2.30
   2  -2   6   17.30    2.20
  -2   2   6   24.40    2.60
   2   2  -6   24.40    2.60
  -2   2   6   21.50    2.30
  -2   2   6   22.40    2.20
  -2   2  -6   15.10    2.50
   2  -2  -6   22.50    2.10
   2   2   6   14.60    2.20
  -2   2  -6   16.10    2.20
  -2  -2   6   21.60    2.10
   2  -2  -6   21.20    2.40
   2   2   6   17.00    2.40
  -2  -2   6   24.90    2.70
   3   2  -6   24.00    2.60
  -3  -2  -6   24.50    3.10
  -3   2   6   22.00    2.70
  -3  -2  -6   21.10    2.80
  -3   2   6   20.90    2.80
   3  -2   6   23.90    2.70
  -3   2   6   23.40    3.00
   3  -2   6   24.80    3.10
  -3   2   6   23.30    2.60
  -3  -2  -6   26.20    2.50
   3   2  -6   22.90    2.70
   3   2  -6   25.10    3.00
  -3  -2   6   24.70    2.90
  -3   2  -6   23.70    2.70
   3   2   6   19.90    3.20
   3   2   6   22.20    2.80
   3  -2  -6   19.70    3.00
  -3  -2   6   24.10    3.10
  -3   2  -6   24.90    2.70
   3   2   6   23.70    2.80
  -3   2  -6   25.20    3.10
  -4   2   6  534.65   49.40
   4  -2   6  575.44   50.39
   4  -2   6  696.53   49.50
  -4  -2  -6  716.93   49.50
   4   2  -6  554.04   49.30
   4   2  -6  541.65   49.30
  -4   2   6  532.15   49.40
   4   2  -6  544.25   49.50
   4   2   6  715.73   49.50
   4  -2  -6  527.95   49.40
  -4   2  -6  707.93   49.40
   4   2   6  724.93   49.60
   4   2   6  680.23   49.60
  -4   2  -6  731.03   49.70
  -4  -2   6  527.55   49.40
   4  -2  -6  543.05   49.40
  -5  -2  -6   15.70    3.00
   5  -2   6   14.80    3.00
  -5  -2  -6   17.30    3.10
   5   2  -6   19.20    3.10
  -5   2   6   14.90    3.00
  -5   2   6   20.10    3.40
  -5  -2  -6   16.20    3.30
   5  -2   6   17.50    3.00
  -5   2   6   14.70    3.40
   5   2  -6   16.90    3.30
   5   2  -6   15.10    3.00
  -5   2  -6   22.60    2.80
   5  -2  -6   14.50    2.80
   5  -2  -6   18.80    3.60
   5   2   6   15.90    3.50
  -5   2  -6   14.60    2.90
  -5   2  -6   19.30    3.20
   5   2   6   16.90    3.00
  -5  -2   6   14.80    3.10
  -5  -2   6   23.40    3.40
  -6   2   6  745.23   53.59
  -6   2   6  742.73   53.69
  -6  -2  -6  578.04   53.19
  -6  -2  -6  598.14   53.29
   6   2  -6  783.42   53.39
   6  -2   6  575.74   53.39
   6  -2   6  580.34   53.59
  -6   2   6  780.72   53.79
  -6  -2   6  758.32   53.69
   6   2   6  591.34   53.39
   6  -2  -6  776.22   53.59
   6  -2  -6  762.32   53.69
  -6   2  -6  592.34   53.19
  -6   2  -6  608.44   53.59
   6   2   6  571.64   53.49
  -6   2  -6  590.64   53.29
  -7  -2  -6   37.90    5.20
   7  -2   6   36.50    5.10
  -7  -2  -6   32.50    5.00
  -7  -2  -6   40.30    6.30
   7  -2   6   40.20    6.20
   7   2   6   39.20    4.80
  -7   2  -6   35.10    5.80
   7   2   6   37.40    5.80
  -7   2  -6   32.20    4.50
  -7   2  -6   40.40    5.20
  -8  -2  -6  616.84   48.70
   8  -2   6  595.84   48.60
  -8  -2  -6  600.04   48.10
  -8  -2  -6  603.14   48.10
   8  -2   6  573.94   48.20
  -8   2  -6  580.54   48.20
  -8   2  -6  582.34   47.80
  -8   2  -6  596.94   48.50
   8   2   6  589.64   48.20
   8   2   6  603.74   48.60
   9   2  -6   38.50    5.60
   9   2  -6   42.10    5.50
   9  -2   6   21.50    4.60
  -9  -2  -6   24.80    5.40
  -9   2   6   37.10    6.20
   9  -2   6   30.40    6.60
  -9   2   6   34.30    6.30
  -9  -2  -6   30.20    5.70
   9   2  -6   42.10    7.30
  -9  -2  -6   30.30    6.70
  -9   2  -6   27.70    5.80
   9   2   6   25.50    5.10
  -9  -2   6   28.40    5.90
  -9   2  -6   29.20    5.90
   9  -2  -6   30.30    5.70
   9   2   6   25.70    6.00
  -9  -2   6   36.50    7.60
  10   2  -6   64.89   11.40
 -10   2   6   74.49    9.00
  10   2  -6   70.99    8.20
 -10   2   6   58.49    8.60
 -10   2  -6   49.60    9.20
 -10  -2   6   79.59   10.20
  10  -2  -6   66.29    8.40
 -10  -2   6   64.59    8.60
 -11   2   6    9.10    5.80
 -11  -2  -6   11.70    6.00
 -11   2   6   10.80    5.70
  11   2  -6    9.80    4.70
  11  -2   6   13.40    4.90
 -11  -2   6   12.30    5.60
 -11   2  -6   20.10    6.40
  11   2   6   11.70    6.80
 -11   2  -6   13.30    5.60
  11   2   6   13.00    4.50
 -11  -2   6   10.30    7.10
  11  -2  -6   12.60    4.90
   0   3  -6 1989.50  160.38
   0   3   6 2020.70  160.38
   0   3   6 1991.70  160.38
   0   3   6 2027.10  160.18
   0  -3   6 2010.90  160.18
   0  -3   6 2085.59  160.38
   0   3   6 2053.69  160.18
   0   3   6 1997.80  160.28
   0  -3   6 1976.20  160.48
   1   3  -6  276.37   27.20
  -1   3   6  289.87   27.00
   1  -3   6  333.17   27.50
  -1   3   6  288.27   27.00
   1  -3   6  370.36   27.40
   1   3   6  366.06   27.10
  -1   3  -6  377.46   27.30
  -1  -3   6  298.07   27.30
  -1  -3   6  290.87   27.20
  -1   3  -6  377.66   27.20
   1   3   6  373.26   27.10
   1   3   6  380.96   27.30
  -1   3  -6  373.16   27.40
   2  -3   6 1681.83  131.19
  -2  -3  -6 1657.83  131.19
  -2   3   6 1731.63  131.29
   2   3  -6 1638.34  131.39
  -2   3   6 1554.14  131.09
  -2   3   6 1673.03  131.09
   2  -3   6 1629.04  131.29
   2   3  -6 1579.04  131.19
  -2   3   6 1673.03  131.29
  -2   3  -6 1709.13  131.19
   2   3   6 1675.93  131.29
  -2   3  -6 1669.83  131.19
  -2  -3   6 1667.83  131.39
   2   3   6 1627.14  131.29
  -2  -3   6 1636.64  131.29
   2   3   6 1599.64  131.19
   2  -3  -6 1674.73  131.09
  -2   3  -6 1630.74  131.29
   2   3   6 1622.14  131.19
  -3   3   6    2.10    1.40
  -3  -3  -6    3.00    1.20
  -3   3   6    2.10    1.40
   3  -3   6    2.80    1.60
  -3   3   6    3.40    1.30
   3   3  -6    3.40    1.50
  -3   3   6    4.00    1.80
   3  -3   6    2.80    1.30
  -3  -3  -6    3.40    1.80
   3   3  -6    3.30    2.20
   3   3  -6    2.90    1.40
  -3   3  -6    2.00    1.30
  -3  -3   6    2.30    1.70
  -3  -3   6    3.20    1.80
   3   3   6    1.10    1.30
   3   3   6    3.00    1.30
  -3   3  -6    3.70    1.50
  -3   3  -6    3.30    1.80
   3   3   6    1.50    1.30
  -4  -3  -6  224.58   18.00
   4  -3   6  226.38   17.80
  -4   3   6  161.68   17.80
  -4   3  -6  227.08   18.00
   4   3   6  223.18   17.90
   4   3   6  219.68   18.00
  -4   3  -6  227.68   17.80
   4   3   6  222.98   17.80
   5  -3   6   68.39    7.70
  -5   3   6   58.09    6.40
   5  -3   6   79.29    6.60
  -5  -3  -6   78.99    7.10
   5   3  -6   55.59    6.90
  -5   3   6   59.89    6.80
   5   3  -6   61.39    6.50
   5   3  -6   61.29    6.40
  -5   3  -6   79.19    6.60
  -5  -3   6   56.99    7.00
  -5   3  -6   77.09    6.90
   5   3   6   81.79    8.40
   5   3   6   81.49    6.80
   5   3   6   81.49    6.60
  -5  -3   6   56.19    6.60
   5  -3  -6   59.09    6.60
   5   3   6   83.49    6.80
  -5   3  -6   80.79    6.40
   6  -3   6  170.38   15.00
  -6  -3  -6  175.48   15.50
   6  -3   6  186.28   15.60
   6   3   6  172.08   15.00
   6   3   6  183.28   15.10
   6   3   6  170.58   15.20
  -6   3  -6  178.68   15.10
  -6   3  -6  184.88   15.40
  -7   3   6   10.90    3.00
   7   3  -6   10.40    4.10
   7  -3   6    9.60    3.00
  -7   3   6    8.10    3.60
   7   3  -6    6.80    3.20
   7  -3   6   13.90    4.10
  -7  -3  -6    9.70    3.20
  -7  -3  -6   14.20    4.40
   7   3  -6    6.20    2.70
  -7  -3  -6    7.80    2.80
  -7   3  -6    7.90    3.20
   7   3   6    7.60    2.80
  -7   3  -6    8.50    3.40
   7   3   6    8.60    3.40
  -7   3  -6    8.40    2.40
  -7  -3   6    7.50    3.10
  -7  -3   6   10.00    4.30
   7  -3  -6    9.60    3.30
   7  -3  -6    6.80    4.90
   8  -3   6  424.16   36.40
   8   3  -6  479.85   35.80
  -8   3   6  470.75   36.30
  -8  -3  -6  416.46   36.40
  -8  -3  -6  414.16   35.80
   8   3  -6  491.75   36.50
   8  -3   6  402.86   35.90
   8   3  -6  490.45   35.70
  -8   3   6  469.05   36.10
  -8  -3  -6  383.96   35.70
   8  -3  -6  481.65   36.10
   8   3   6  408.86   36.10
   8   3   6  381.56   35.80
  -8  -3   6  456.35   36.20
  -8  -3   6  496.25   36.50
  -8   3  -6  430.66   36.30
  -8   3  -6  375.46   35.30
  -8   3  -6  417.56   36.00
   9   3  -6  373.56   30.40
   9   3  -6  344.07   29.40
   9   3  -6  344.77   29.10
  -9   3   6  367.56   29.80
  -9   3   6  356.16   29.90
   9  -3  -6  355.56   29.60
  -9  -3   6  332.37   29.70
  -9  -3   6  362.76   30.30
 -10   3   6  282.47   24.40
  10   3  -6  271.07   25.50
 -10  -3  -6  283.77   24.10
  10   3  -6  281.77   23.80
 -10   3   6  272.57   24.40
 -10  -3  -6  255.77   24.20
  10  -3   6  287.27   25.00
 -10  -3   6  282.17   28.70
 -10  -3   6  253.27   24.30
  10   3   6  311.67   24.80
 -10   3  -6  289.97   24.20
  10  -3  -6  284.77   24.20
 -10   3  -6  288.47   24.60
  10   3   6  288.57   24.00
  11  -3   6  100.29   11.50
 -11  -3  -6   83.39   10.40
 -11  -3  -6   78.89    9.70
  11   3   6   93.09   11.50
  11   3   6   73.89    9.70
 -11   3  -6   77.79   11.10
 -11   3  -6   81.19   10.40
   0   4  -6    4.40    1.40
   0  -4   6    5.20    1.40
   0   4  -6    3.40    1.60
   0   4   6    4.90    1.50
   0   4   6    3.60    1.30
   0   4  -6    3.40    1.20
   0   4   6    3.00    1.20
  -1  -4  -6  162.28   12.50
  -1   4   6  139.69   12.50
   1   4  -6  135.79   12.70
  -1   4   6  142.09   12.50
  -1   4   6  136.69   12.60
   1  -4   6  161.78   12.80
   1   4  -6  133.99   13.10
   1   4  -6  132.29   12.60
  -1   4  -6  166.18   12.70
  -1  -4   6  146.09   12.70
  -1   4  -6  169.38   12.70
  -1   4  -6  158.68   12.80
   1   4   6  160.28   12.40
   1   4   6  167.68   12.80
  -1  -4   6  150.18   12.80
   1   4   6  163.58   12.70
   1   4   6  164.88   12.40
  -1   4  -6  151.58   12.80
   2  -4   6  488.45   39.50
   2  -4   6  500.85   39.30
   2   4   6  509.15   39.30
   2   4   6  471.95   39.30
  -2   4  -6  504.75   39.40
   2   4   6  497.35   39.40
  -2   4  -6  490.15   39.50
  -2   4  -6  461.55   39.50
  -2   4  -6  494.85   39.40
  -3  -4  -6   30.90    3.10
   3  -4   6   28.10    3.20
   3  -4   6   30.80    3.60
  -3  -4  -6   24.10    3.70
   3   4   6   31.60    3.30
  -3   4  -6   29.40    3.10
   3   4   6   21.00    3.50
  -3   4  -6   28.90    3.40
   3   4   6   24.90    3.40
  -3   4  -6   25.60    3.20
   3   4   6   26.10    3.10
  -4  -4  -6  229.48   19.60
   4  -4   6  229.08   19.40
  -4  -4  -6  233.88   19.30
   4  -4   6  246.28   19.70
   4   4   6  240.18   19.40
   4   4   6  224.18   19.40
  -4  -4   6  246.38   20.30
  -4   4  -6  230.88   19.30
   4   4   6  235.18   19.60
  -4   4  -6  244.28   19.70
  -4   4  -6  244.38   19.50
   5   4  -6   99.69    9.60
  -5   4   6  103.89    9.80
   5  -4   6  123.29   10.10
  -5  -4  -6  125.29    9.60
   5   4  -6  100.79    9.40
   5  -4   6  117.69    9.70
   5   4  -6   98.09   10.00
  -5   4   6  100.29    9.50
  -5  -4  -6  116.99   10.20
   5  -4  -6   84.99   11.90
   5   4   6  115.59    9.60
   5   4   6  112.99   10.40
  -5   4  -6  116.79    9.70
   5   4   6  113.49    9.70
  -5   4  -6  117.99   10.00
  -5  -4   6  101.19    9.80
   5  -4  -6  103.19    9.70
  -5   4  -6  113.99    9.40
   5   4   6  118.39    9.80
  -5  -4   6  100.59   10.10
   6   4  -6  148.39   12.80
   6   4  -6  147.89   12.70
   6  -4   6  189.68   13.70
   6   4  -6  145.59   13.30
  -6   4   6  142.59   13.10
  -6   4   6  149.39   12.80
  -6  -4   6  148.59   13.40
   6  -4  -6  147.69   12.90
  -6  -4   6  135.79   13.00
   6  -4  -6  133.99   13.60
   7  -4   6   55.29    8.00
  -7  -4  -6   64.79    6.50
  -7  -4  -6   60.69    8.10
   7   4  -6   45.30    6.40
   7   4  -6   49.80    7.60
  -7   4  -6   60.49    6.60
   7   4   6   64.19    6.90
  -7   4  -6   59.09    7.00
  -7   4  -6   61.09    5.90
   7   4   6   57.09    6.60
   7   4   6   61.09    6.40
  -7  -4   6   54.19    8.10
  -8   4   6   83.49    8.70
  -8  -4  -6   79.79   10.30
   8   4  -6   90.59   10.00
  -8   4   6   79.09    8.70
  -8  -4  -6   76.79    8.60
   8   4  -6   84.89    8.50
   8  -4   6   83.39    8.50
   8   4  -6   85.39    8.70
   8  -4   6   77.49   10.30
  -8   4  -6   88.89    9.20
   8  -4  -6   86.49    8.60
   8   4   6   79.89    9.10
  -8  -4   6   93.69   10.10
  -8  -4   6   74.59    8.60
   8   4   6   76.39    8.30
   9   4  -6    8.40    5.40
   9  -4   6   16.50    4.20
   9   4  -6   10.20    4.10
  -9   4   6   12.00    4.50
  -9   4   6   10.90    4.10
   9   4   6   14.10    3.90
  -9   4  -6   17.80    4.80
  -9   4  -6   16.30    4.20
  -9  -4   6    7.30    5.90
   9   4   6   14.80    4.70
   9  -4  -6    3.10    3.60
  -9  -4   6   10.10    4.50
  10  -4   6   10.50    4.40
  10   4  -6   17.50    5.10
 -10   4   6   12.30    5.20
  10   4  -6   17.20    7.70
 -10  -4  -6   12.90    5.00
 -10   4   6   17.20    5.10
 -10  -4  -6    5.70    4.00
  10   4  -6   18.10    4.60
 -10  -4   6   17.10    5.60
  10   4   6    8.00    5.20
  10  -4  -6   17.10    4.80
  10   4   6    6.00    4.10
 -10   4  -6    8.60    4.60
 -10   4  -6    9.60    4.70
 -10  -4   6   20.60    7.50
 -11   4   6    7.90    5.80
  11   4  -6    4.90    7.80
 -11   4   6    5.50    5.10
  11   4  -6    0.20    5.10
 -11  -4  -6    9.80    6.40
  11  -4   6   12.10    5.50
 -11  -4  -6    3.90    4.60
  11   4   6    9.00    4.60
 -11   4  -6    9.50    5.20
 -11  -4   6    5.10    8.00
 -11   4  -6   14.50    6.30
  11   4   6   15.10    6.20
  11  -4  -6   -1.30    4.80
 -11  -4   6   11.50    5.80
   0   5   6 1011.20   79.49
   0  -5   6  991.10   79.69
   0   5  -6  984.60   79.69
   0   5  -6  983.70   79.59
   0   5  -6  915.81   79.69
   0   5   6 1014.70   79.59
   0   5   6 1022.40   79.59
   0  -5   6 1048.20   79.69
  -1  -5  -6   47.90    4.00
  -1   5   6   34.10    4.00
  -1   5   6   38.90    4.10
   1   5  -6   34.20    4.70
   1   5  -6   36.80    4.20
   1  -5   6   43.70    4.50
  -1   5   6   36.70    4.10
   1   5  -6   35.40    4.20
  -1   5  -6   41.30    4.10
  -1  -5   6   42.50    4.60
   1   5   6   47.30    4.20
   1   5   6   43.80    3.70
   1   5   6   46.70    4.40
  -1   5  -6   43.90    4.10
   1   5   6   44.80    3.70
  -1   5  -6   49.30    4.60
  -1   5  -6   44.30    4.10
  -1  -5   6   37.10    4.30
   2  -5   6   79.59    7.30
   2   5  -6   94.69    7.60
  -2   5   6  100.19    7.30
  -2   5   6   92.49    7.60
  -2   5   6   99.89    7.60
   2  -5   6   80.49    7.70
   2   5  -6   95.59    7.70
  -2  -5  -6   80.89    7.30
  -2   5  -6   74.29    7.70
  -2  -5   6   96.59    7.80
   2   5   6   83.39    7.50
  -2   5  -6   79.99    7.50
  -2   5  -6   78.29    7.40
   2   5   6   77.59    7.20
   2   5   6   78.49    7.60
  -2   5  -6   77.09    7.50
   2   5   6   78.89    7.30
  -2  -5   6   98.59    7.90
   3  -5   6   82.49    8.00
  -3   5   6   97.59    7.40
  -3  -5  -6   86.49    7.50
   3   5  -6   94.89    7.80
  -3   5   6   98.09    8.00
  -3   5   6   92.59    7.40
  -3   5   6   98.99    7.80
   3  -5   6   78.29    7.60
   3   5  -6   89.99    7.90
   3   5   6   79.09    7.50
  -3   5  -6   77.69    8.00
  -3   5  -6   83.39    7.70
  -3   5  -6   81.49    7.50
   3   5   6   81.89    7.60
   3   5   6   77.59    7.80
  -3  -5   6   96.79    8.20
   3  -5  -6   91.39    7.40
  -3  -5   6   94.69    8.00
  -3   5  -6   77.39    7.70
   3   5   6   81.49    7.70
   4   5  -6   87.29    9.30
  -4  -5  -6  108.29    9.80
  -4   5   6   95.19    9.50
   4  -5   6  114.89    9.40
   4   5  -6   87.19    9.50
   4  -5   6  116.69    9.70
  -4  -5  -6  118.69    9.20
   4   5   6  113.19    9.50
   4   5   6  116.99    9.70
  -4  -5   6   88.19    9.50
  -4  -5   6   94.59    9.80
  -4   5  -6  117.09    9.60
   4  -5  -6   91.19    9.30
   4   5   6  119.69    9.30
  -4   5  -6  112.69    9.40
  -4   5  -6  109.79   10.00
   4   5   6  112.49    9.30
  -4   5  -6  118.79    9.20
   5  -5   6  215.98   18.40
  -5  -5  -6  213.88   18.30
   5   5  -6  213.38   18.30
   5   5  -6  209.58   17.70
  -5   5   6  216.28   17.80
   5  -5   6  209.78   18.00
   5   5  -6  225.28   18.10
  -5   5   6  215.08   18.20
  -5  -5  -6  214.68   17.90
  -5   5   6  209.58   18.00
   5   5   6  221.88   18.00
  -5   5  -6  222.28   18.20
  -5  -5   6  224.28   18.50
   5   5   6  222.48   18.20
   5  -5  -6  220.68   18.10
  -5  -5   6  208.38   18.20
  -5   5  -6  223.58   18.30
  -5   5  -6  219.58   17.80
   5   5   6  206.28   18.00
   6  -5   6  225.68   17.50
   6   5  -6  179.38   17.10
  -6  -5  -6  226.98   18.10
  -6   5   6  180.68   17.70
   6  -5   6  234.78   18.10
  -6  -5  -6  236.88   17.50
   6   5  -6  182.38   17.50
   6   5  -6  179.98   17.80
  -6   5   6  183.08   17.30
  -6   5   6  171.88   17.50
   6   5   6  222.58   17.70
   6   5   6  214.38   18.40
   6   5   6  229.78   17.50
   6  -5  -6  181.18   17.50
  -6   5  -6  222.58   17.70
  -6   5  -6  234.08   17.90
   6   5   6  223.78   17.70
  -6  -5   6  187.78   18.00
  -6   5  -6  230.38   17.20
  -7   5   6   53.59    6.60
   7  -5   6   51.59    6.40
   7   5  -6   48.70    6.50
  -7   5   6   44.50    6.30
  -7  -5  -6   63.39    6.50
   7   5  -6   49.99    7.60
   7   5  -6   45.10    6.10
  -7  -5  -6   63.09    8.70
   7  -5   6   52.79    7.90
  -7   5  -6   58.79    6.50
  -7  -5   6   47.00    6.40
   7   5   6   62.69    6.80
  -7   5  -6   60.19    7.10
  -7   5  -6   60.59    5.70
   7  -5  -6   46.10    6.10
   7   5   6   55.69    6.40
  -7  -5   6   54.69    8.20
   7   5   6   56.09    6.20
   8   5  -6  152.98   14.40
   8   5  -6  146.99   13.10
  -8   5   6  139.39   13.30
   8   5  -6  150.58   13.40
  -8   5   6  144.19   13.70
  -8  -5   6  136.79   13.60
   8  -5  -6  153.58   13.50
  -8  -5   6  157.48   14.80
   9   5  -6    7.70    5.80
  -9   5   6    7.50    4.40
   9  -5   6   16.70    4.30
  -9   5   6    4.80    3.90
  -9  -5  -6   16.20    5.00
   9   5  -6    9.30    4.40
  -9  -5   6   11.50    4.60
  -9   5  -6   14.20    4.20
   9   5   6   12.20    4.60
  -9   5  -6   15.10    4.40
  -9  -5   6    7.40    6.50
   9   5   6   13.90    3.90
  10   5  -6   30.20    7.30
 -10   5   6   31.70    7.20
 -10  -5  -6   44.50    7.30
  10   5  -6   27.60    5.90
  10  -5   6   54.69    7.30
 -10  -5   6   32.90    7.10
  10   5   6   49.99    6.80
  10  -5  -6   36.60    6.90
  10   5   6   48.50    8.10
 -10   5  -6   48.80    8.00
 -10   5  -6   44.80    7.00
 -10  -5   6   31.40    9.40
 -11  -5  -6    6.70    5.90
  11   5  -6    3.80    5.10
 -11   5   6   10.80    5.60
  11   5  -6    5.10    7.40
 -11   5   6    1.30    4.90
 -11  -5  -6    2.90    4.80
  11  -5   6   -0.80    4.30
  11   5   6    1.00    5.80
  11  -5  -6   -7.40    4.90
 -11  -5   6    4.30    5.70
  11   5   6    3.50    4.50
 -11   5  -6   -3.50    4.90
 -11   5  -6    3.80    5.60
   0   6  -6   30.20    4.80
   0   6  -6   34.60    3.70
   0  -6   6   36.10    3.90
   0   6   6   33.50    3.60
   0   6   6   33.90    3.70
   0   6  -6   34.80    3.80
   0   6   6   36.10    3.80
   0  -6   6   32.70    4.10
  -1   6   6   58.29    6.10
   1   6  -6   57.59    6.30
  -1   6   6   61.89    6.10
  -1   6   6   61.99    6.10
   1  -6   6   76.89    6.70
   1   6  -6   58.09    6.70
  -1  -6  -6   77.99    6.10
   1   6  -6   57.49    6.20
  -1   6  -6   79.49    6.30
  -1  -6   6   60.29    6.30
  -1   6  -6   80.39    6.30
   1   6   6   78.99    6.40
   1   6   6   75.89    6.20
  -1  -6   6   64.49    6.60
  -1   6  -6   74.39    6.20
  -1  -6   6   61.49    6.40
  -2  -6  -6  788.92   71.59
   2  -6   6  811.62   71.79
   2   6  -6  983.90   71.99
  -2   6   6 1035.80   71.69
  -2   6   6 1031.90   71.79
  -2   6   6 1028.20   71.89
   2   6  -6 1006.60   71.89
   2   6  -6 1030.60   71.89
   2  -6   6  808.02   71.49
  -2   6  -6  779.62   71.59
   2   6   6  781.82   71.69
  -2  -6   6 1025.80   71.99
  -2  -6   6 1015.30   71.99
  -2   6  -6  815.52   71.79
   2   6   6  801.12   71.49
   2   6   6  813.42   71.59
  -2   6  -6  810.42   71.79
   2   6   6  791.22   71.49
  -3  -6  -6   46.20    4.30
   3  -6   6   46.90    5.00
   3  -6   6   43.50    4.30
  -3   6   6   28.80    4.40
  -3  -6   6   27.60    4.50
  -3   6  -6   43.40    4.50
  -3   6  -6   40.30    4.20
  -3   6  -6   43.30    4.40
   3   6   6   41.30    4.60
  -3   6  -6   40.00    5.00
   3   6   6   46.60    4.40
   3   6   6   42.30    4.10
   3   6   6   41.90    4.40
  -3  -6   6   29.60    5.00
   4  -6   6  370.26   28.40
  -4   6   6  299.47   28.60
   4   6  -6  291.07   28.60
   4  -6   6  383.46   28.80
   4   6  -6  290.47   28.50
   4   6   6  378.26   28.50
  -4   6  -6  381.66   28.40
   4   6   6  374.26   28.60
   4   6   6  364.26   28.40
  -4   6  -6  371.86   28.80
  -4   6  -6  390.56   28.70
  -4  -6   6  301.57   28.70
   4   6   6  379.76   28.40
   4  -6  -6  295.37   28.40
  -4   6  -6  374.66   28.60
  -5  -6  -6  117.19    9.60
   5  -6   6  106.49    9.60
   5  -6   6  108.59   10.30
  -5   6   6   80.39    9.80
  -5  -6  -6  102.69   10.40
  -5   6  -6  112.99    9.40
  -5   6  -6  100.49   10.80
   5   6   6  111.79    9.60
   5   6   6  108.59    9.60
  -5   6  -6  106.69    9.70
   5   6   6  109.99    9.80
  -5   6  -6  113.49   10.00
   5   6   6  111.99   10.30
  -6   6   6  262.07   21.00
  -6  -6  -6  212.48   19.90
  -6   6   6  262.07   20.60
   6   6  -6  250.17   19.70
  -6   6   6  252.07   20.40
   6  -6   6  230.88   20.70
   6   6  -6  263.57   20.20
   6   6  -6  258.17   20.60
   6  -6   6  213.78   20.00
   6  -6  -6  259.27   20.30
  -6  -6   6  250.77   20.60
   6   6   6  212.28   20.00
   6   6   6  220.98   20.20
  -6   6  -6  229.28   20.20
  -6   6  -6  222.18   19.70
  -6  -6   6  262.87   20.90
   6   6   6  222.28   19.90
  -6   6  -6  236.18   20.30
   7   6  -6    1.60    3.10
  -7  -6  -6    2.40    3.60
   7  -6   6   -1.20    2.80
   7   6  -6    5.20    4.10
  -7   6   6    1.50    3.30
   7   6  -6    3.50    3.00
  -7   6   6    4.60    2.90
  -7  -6   6   -0.40    3.00
   7   6   6    1.40    3.10
  -7   6  -6    3.10    2.40
   7  -6  -6    5.10    2.90
   7   6   6    3.30    3.10
  -7  -6   6    3.40    5.00
   8   6  -6  208.18   19.50
  -8   6   6  217.18   19.70
   8   6  -6  221.78   19.90
   8  -6   6  247.98   19.90
  -8  -6  -6  269.67   20.00
  -8   6   6  210.58   20.10
   8   6  -6  200.68   20.50
   8   6   6  237.28   19.60
  -8  -6   6  201.88   20.00
  -8  -6   6  210.78   21.00
  -8   6  -6  252.57   20.20
  -8   6  -6  249.68   20.00
   8  -6  -6  222.08   19.90
   8   6   6  248.88   20.10
   8   6   6  251.97   19.80
   9   6  -6    4.90    5.50
  -9   6   6    7.60    4.60
   9   6  -6    6.00    4.40
  -9  -6  -6   13.00    4.50
  -9   6   6    6.20    3.90
   9  -6   6    9.10    4.20
   9   6  -6    9.90    4.70
  -9   6  -6    7.80    4.10
   9   6   6    7.10    3.80
  -9  -6   6    3.20    5.00
   9   6   6    8.00    3.60
  -9   6  -6    8.40    4.40
   9   6   6   13.70    4.60
   9  -6  -6    1.00    3.90
  10   6  -6  119.99   13.30
  10   6  -6  113.09   11.40
 -10   6   6  104.59   11.40
  10   6  -6  112.79   11.20
 -10   6   6  108.69   12.10
  10  -6  -6  116.19   11.70
 -10  -6   6   97.09   11.90
   0   7  -6  124.69   10.70
   0   7   6  122.69   10.70
   0   7   6  118.09   10.60
   0   7   6  126.79   10.70
   0  -7   6  127.89   10.90
   0  -7   6  123.89   11.00
   0   7  -6  128.69   10.80
   1   7  -6  133.39   12.40
  -1   7   6  140.09   12.20
  -1   7   6  137.39   12.30
   1  -7   6  175.58   12.70
  -1  -7   6  131.29   12.40
  -1   7  -6  166.68   12.60
  -1  -7   6  131.99   12.50
  -2   7   6  978.80   83.59
   2  -7   6 1065.79   83.69
  -2   7   6  961.70   83.39
   2   7  -6  928.41   83.59
   2  -7   6 1101.49   83.29
  -2   7   6  992.20   83.49
   2   7  -6  992.20   83.59
  -2  -7  -6 1103.19   83.49
   2   7  -6  983.40   83.59
   2   7   6 1090.09   83.69
   2   7   6 1154.28   83.29
  -2  -7   6 1000.50   83.69
  -2   7  -6 1102.19   83.69
  -2   7  -6 1103.49   83.49
   2   7   6 1128.29   83.49
  -2   7  -6 1117.59   83.69
  -2   7  -6  952.60   83.59
   2   7   6 1118.59   83.29
  -2  -7   6  982.70   83.69
  -3   7   6    9.10    3.50
  -3  -7  -6   14.50    3.10
   3  -7   6   16.60    2.70
   3  -7   6   15.40    3.30
  -3   7  -6   16.30    3.00
   3   7   6   16.60    2.70
   3   7   6   11.80    2.60
  -3   7  -6   14.90    2.60
  -3  -7   6   11.30    3.00
   3   7   6   13.70    2.80
  -3   7  -6   14.90    2.50
   3   7   6   14.80    2.60
  -3  -7   6   10.20    3.30
  -4  -7  -6  305.37   24.50
   4  -7   6  297.27   24.50
   4  -7   6  302.67   25.00
   4   7   6  289.97   24.40
  -4   7  -6  296.67   24.40
   4   7   6  298.07   24.50
  -4   7  -6  303.57   24.70
   4   7   6  299.97   24.60
   4   7   6  303.27   24.70
  -4   7  -6  300.17   24.80
   5  -7   6  146.09   12.40
   5   7  -6  127.49   11.70
   5   7  -6  120.89   11.80
  -5  -7  -6  136.39   11.40
   5  -7   6  131.69   11.40
  -5   7   6  109.79   11.10
  -5   7   6  117.59   11.60
  -5   7   6  119.09   11.00
  -5  -7   6  117.89   11.60
  -5   7  -6  134.29   12.70
   5   7   6  130.79   11.30
  -5   7  -6  133.59   11.20
   5   7   6  135.39   11.90
  -5   7  -6  142.69   11.70
  -5   7  -6  139.69   11.70
   5  -7  -6  121.89   11.40
   5   7   6  135.89   11.70
   5   7   6  138.49   11.30
  -5  -7   6  124.49   12.30
   6  -7   6  208.78   18.70
   6   7  -6  237.78   19.20
  -6   7   6  236.78   18.50
  -6   7   6  242.28   19.20
  -6   7   6  231.28   18.70
  -6  -7  -6  202.48   18.60
   6   7  -6  253.67   19.10
  -6   7  -6  191.68   18.30
  -6   7  -6  204.68   18.80
   6   7   6  207.68   18.60
  -6   7  -6  213.18   19.20
  -6  -7   6  225.18   19.00
  -6  -7   6  230.18   19.70
   6  -7  -6  216.78   18.90
  -7  -7  -6    1.60    3.90
  -7   7   6    4.70    3.50
  -7   7   6    2.90    2.70
   7  -7   6   -2.60    2.90
  -7   7   6    4.10    5.00
   7   7  -6    7.70    4.60
   7  -7  -6    2.80    3.00
   7   7   6   -0.80    2.90
  -7  -7   6    1.90    5.60
  -7   7  -6    4.30    3.10
   7   7   6    3.10    3.00
  -7  -7   6    8.80    3.80
  -7   7  -6    0.40    3.40
   7   7   6   -0.90    3.20
  -8   7   6  418.16   33.90
  -8   7   6  406.96   34.50
   8   7  -6  423.36   34.70
   8   7  -6  402.16   33.60
  -8  -7  -6  396.36   34.20
   8   7  -6  444.96   34.20
   8  -7   6  411.36   34.10
  -8   7  -6  408.66   34.30
  -8   7  -6  425.06   34.40
   8   7   6  390.96   33.80
   8  -7  -6  443.96   34.30
  -8  -7   6  406.46   34.40
   8   7   6  391.26   34.10
   8   7   6  400.96   34.20
   9   7  -6  144.39   12.40
  -9   7   6  127.69   12.60
   9   7  -6  129.99   11.70
  -9  -7  -6   96.99   11.90
  -9   7   6  136.39   11.80
   9  -7   6  109.69   11.90
  -9  -7   6  131.89   12.60
   9   7   6  106.79   12.10
   9  -7  -6  133.19   12.10
   9   7   6  106.39   11.80
  -9   7  -6  102.59   12.10
  -9   7  -6  110.99   12.20
  10  -7   6  120.69   12.00
 -10   7   6  118.49   11.80
 -10  -7  -6   98.49   12.10
 -10   7   6   90.69   12.50
  10   7  -6  136.49   14.00
  10   7   6   98.29   11.50
  10   7   6  109.49   12.20
 -10   7  -6  111.19   12.30
  10  -7  -6  140.49   12.80
 -10   7  -6  112.79   12.50
 -10  -7   6  123.69   12.50
   0   8  -6    1.20    2.50
   0   8  -6    1.30    1.50
   0   8   6    0.80    1.80
   0   8  -6    1.00    1.90
   0  -8   6    1.30    2.20
   0   8   6    1.70    1.80
   0   8   6    0.70    1.90
   0  -8   6    3.70    2.90
  -1   8   6    4.30    2.00
   1   8  -6    2.60    2.40
   1   8  -6    3.20    1.60
  -1   8   6    4.10    2.00
   1   8  -6    3.00    2.10
  -1   8   6    1.30    2.00
   1  -8   6   -1.40    2.90
  -1  -8  -6    4.10    2.00
  -1   8  -6    4.30    1.70
  -1   8  -6    4.60    1.90
  -1  -8   6    1.30    2.60
   1   8   6    2.60    2.00
  -1   8  -6    4.10    2.50
  -1   8  -6    3.40    2.00
   1   8   6    4.50    2.10
  -1  -8   6    1.40    2.30
  -2   8   6  150.18   12.70
   2   8  -6  147.89   12.90
   2  -8   6  144.69   12.40
   2  -8   6  138.79   13.20
  -2  -8  -6  146.79   12.70
  -2   8   6  144.19   12.60
  -2   8   6  148.79   12.80
   2   8  -6  147.39   12.80
  -2   8  -6  154.48   12.70
   2   8   6  154.18   12.30
  -2   8  -6  148.09   13.00
   2   8   6  149.39   12.20
   2   8   6  156.68   12.60
  -2   8  -6  151.88   12.70
   2   8   6  142.29   12.90
  -2  -8   6  154.28   13.20
  -2  -8   6  147.59   13.00
  -2   8  -6  147.29   12.80
  -3  -8  -6  264.87   23.80
   3   8  -6  317.27   24.10
   3  -8   6  259.97   24.20
   3  -8   6  273.47   23.70
   3   8  -6  332.27   24.20
   3   8  -6  305.97   24.40
  -3   8   6  330.27   23.70
  -3   8   6  319.87   24.10
   3   8   6  266.37   23.60
  -3  -8   6  335.47   24.40
   3   8   6  251.57   24.00
  -3   8  -6  268.37   23.80
  -3   8  -6  268.37   24.00
  -3   8  -6  278.17   23.90
   3  -8  -6  320.57   23.90
   3   8   6  261.37   23.50
  -3   8  -6  275.27   24.00
   3   8   6  279.57   23.80
  -3  -8   6  319.67   24.30
  -4   8   6  172.78   13.80
   4   8  -6  193.28   14.50
  -4   8   6  177.38   13.70
  -4   8   6  189.38   14.60
  -4  -8  -6  151.58   14.20
   4   8  -6  194.28   14.70
   4  -8   6  156.98   14.10
  -4   8   6  192.68   13.80
   4  -8   6  147.09   15.00
  -4   8  -6  146.69   14.00
  -4   8  -6  147.09   14.30
   4   8   6  150.68   14.20
   4   8   6  141.59   13.90
  -4   8  -6  151.98   14.80
   4   8   6  154.68   14.10
   4  -8  -6  181.18   14.30
  -4  -8   6  192.78   15.20
  -4  -8   6  183.48   14.70
   4   8   6  146.99   14.40
  -4   8  -6  156.58   14.30
  -5  -8  -6  477.45   40.70
   5  -8   6  479.75   40.70
  -5   8   6  517.45   40.50
   5   8  -6  528.85   41.20
   5   8  -6  540.35   41.10
  -5  -8   6  531.85   41.30
  -5   8  -6  490.15   41.00
   5   8   6  497.35   40.90
  -5   8  -6  471.95   40.50
   5   8   6  468.85   40.60
   5  -8  -6  522.15   40.90
  -5   8  -6  508.15   41.20
  -6   8  -6  231.08   18.20
  -6   8  -6  230.08   18.80
   6  -8  -6  163.88   18.30
   6   8   6  229.68   18.50
  -6   8  -6  232.28   18.70
   7  -8   6   71.49    7.50
  -7   8   6   53.89    7.80
  -7  -8  -6   74.79    7.90
  -7   8   6   49.99    7.00
   7   8  -6   55.39    7.70
   7   8   6   67.59    7.50
   7   8   6   78.29    7.70
  -7   8  -6   62.49    7.20
   7   8   6   71.89    8.10
  -7   8  -6   75.49    7.80
  -7   8  -6   75.89    7.60
   8  -8   6   33.90    6.10
  -8   8   6   32.10    6.40
   8   8  -6   26.00    5.30
  -8  -8  -6   36.20    6.40
   8   8  -6   27.90    5.90
  -8   8   6   26.70    5.40
   8   8   6   41.20    6.30
  -8   8  -6   43.50    6.30
   8   8   6   42.50    6.70
  -8  -8   6   19.70    5.40
   8  -8  -6   24.20    5.30
  -8   8  -6   42.10    6.70
   9  -8   6   25.70    5.70
  -9  -8  -6   33.80    6.40
  -9   8   6   41.90    6.20
  -9   8   6   41.30    7.10
  -9   8  -6   31.50    6.40
  -9  -8   6   43.10    8.60
   9   8   6   31.40    6.20
   9   8   6   37.30    6.70
  -9   8  -6   33.60    6.80
   9  -8  -6   33.40    6.70
   9   8   6   21.70    5.60
  10  -8   6   41.50    7.50
 -10   8   6   20.30    5.70
  10   8  -6   23.90    7.50
 -10   8   6   11.00    5.60
  10   8  -6   25.10    5.80
 -10  -8  -6   36.60    7.00
  10   8   6   35.20    7.40
 -10  -8   6   18.70    8.00
  10  -8  -6   18.80    5.40
 -10   8  -6   23.50    6.30
  10   8   6   28.10    5.90
  10   8   6   39.20    6.90
 -10   8  -6   29.80    6.20
   0  -9   6  321.67   26.60
   0   9  -6  322.77   26.10
   0   9   6  331.67   26.00
   0   9  -6  315.77   26.20
   0   9   6  306.77   26.10
   0  -9   6  321.77   26.40
   0   9  -6  311.67   26.30
   0   9   6  313.77   26.10
  -1   9   6   11.30    2.80
   1   9  -6   13.10    3.20
   1   9  -6    7.00    2.50
   1  -9   6   14.40    2.90
   1   9  -6   12.10    2.40
  -1   9   6    9.80    2.70
  -1  -9  -6   13.70    3.00
  -1   9   6   11.60    2.60
  -1   9  -6   14.70    3.10
  -1  -9   6    8.70    2.90
  -1  -9   6   12.40    3.60
  -1   9  -6   13.90    2.60
  -1   9  -6   14.00    2.80
   1   9   6   14.00    2.70
   1   9   6   11.90    2.70
   2   9  -6  132.49   12.90
  -2   9   6  132.09   12.80
  -2  -9   6  137.29   13.40
   2   9   6  185.28   13.00
  -3   9   6  280.47   21.10
   3   9  -6  288.87   21.40
   3  -9   6  237.68   21.00
  -3  -9  -6  234.08   21.30
   3   9  -6  288.37   21.60
  -3   9   6  283.67   21.50
  -3   9  -6  239.68   21.20
  -3   9  -6  237.08   21.20
   3   9   6  232.08   20.80
  -3  -9   6  296.97   22.10
  -3   9  -6  235.18   21.40
  -3  -9   6  277.37   21.60
  -3   9  -6  223.08   21.40
   3   9   6  222.88   21.40
   3  -9  -6  284.37   21.30
   3   9   6  245.08   21.10
   3   9   6  247.78   20.90
  -4   9   6   12.00    3.40
   4  -9   6   10.60    3.00
   4   9  -6   14.00    3.50
  -4  -9  -6    4.80    3.30
  -4   9   6   11.20    2.70
  -4   9  -6    6.70    2.70
   4   9   6    7.00    2.90
   4   9   6    3.20    2.60
   4   9   6    7.70    3.70
  -4   9  -6    7.00    4.10
   4   9   6    8.10    2.80
   4  -9  -6   13.90    3.10
  -4  -9   6    4.80    4.50
  -4   9  -6    7.60    3.20
  -5  -9  -6   99.49   10.20
   5  -9   6  111.29   10.20
  -5   9  -6  109.29   10.40
   5   9   6  106.49    9.80
   5   9   6  103.79   10.40
  -5   9  -6  115.09   10.00
  -5   9  -6  112.09   10.20
   5   9   6  110.69   10.10
   5   9   6  105.29   10.60
  -6   9   6   46.00    5.80
   6  -9   6   58.59    6.80
  -6   9   6   43.20    6.90
  -6  -9  -6   66.39    7.30
   6   9   6   58.99    6.50
   6   9   6   66.19    6.60
  -6   9  -6   69.59    6.70
   6   9   6   66.69    7.30
  -6   9  -6   63.39    6.90
   6  -9  -6   46.30    6.50
  -6   9  -6   64.79    7.00
  -6  -9   6   39.90    7.00
   7   9  -6  226.78   19.10
   7   9  -6  236.68   18.80
  -7   9   6  202.28   18.10
  -7   9   6  220.98   18.80
   7  -9   6  201.58   18.20
  -7   9   6  211.78   17.80
   7   9   6  206.98   18.60
  -7   9  -6  208.98   17.90
  -7  -9   6  200.28   18.60
   7  -9  -6  207.58   18.40
   7   9   6  197.08   18.20
  -7   9  -6  207.58   18.60
  -7   9  -6  216.48   18.50
   7   9   6  204.38   18.10
  -8   9   6   16.40    5.80
   8   9  -6   13.80    5.40
  -8  -9  -6    6.50    5.00
   8   9  -6   15.90    4.60
   8  -9   6    5.70    4.30
  -8   9   6    6.90    4.40
   8  -9  -6   12.20    4.50
   8   9   6    5.60    4.40
  -8  -9   6   15.20    4.70
   8   9   6    5.30    3.60
  -8   9  -6   11.40    4.20
   8   9   6    3.90    4.00
  -8   9  -6    8.10    4.10
   9   9  -6    8.10    5.70
   9  -9   6   -1.80    4.30
  -9  -9  -6   -0.20    5.50
  -9   9   6   -0.40    4.20
   9   9  -6    4.40    5.10
  -9   9   6    5.00    4.40
  -9   9  -6    7.20    4.70
  -9   9  -6    3.80    4.20
   9  -9  -6   -5.00    4.30
   9   9   6   -2.90    4.10
   9   9   6   -0.80    4.10
   9   9   6    0.60    4.00
  -9  -9   6   -2.30    5.00
   0  10   6   75.69    7.50
   0  10  -6   74.69    8.20
   0  10  -6   70.99    7.60
   0  10   6   75.69    7.60
   0 -10   6   77.09    7.80
   0  10   6   78.29    7.30
   0  10  -6   73.89    7.10
  -1  10   6   59.99    6.00
   1 -10   6   44.20    5.90
   1  10  -6   60.49    6.30
  -1  10   6   58.39    6.00
   1  10  -6   62.29    5.60
  -1 -10  -6   43.00    5.80
  -1  10   6   63.89    5.80
   1  10  -6   56.79    6.80
  -1  10  -6   46.30    5.30
  -1  10  -6   42.90    6.20
  -1 -10   6   55.59    6.10
   1  10   6   39.30    5.50
  -1  10  -6   41.00    5.80
   1  10   6   47.30    5.90
  -2  10   6  166.98   15.60
   2  10  -6  168.48   15.60
   2 -10   6  199.38   15.30
  -2  10   6  169.98   15.70
  -2 -10  -6  185.68   15.70
   2  10  -6  156.48   16.00
  -2  10  -6  196.78   15.90
  -2  10  -6  178.78   16.30
   2  10   6  197.98   15.50
   2  10   6  186.88   15.90
  -2  10  -6  200.08   15.70
  -3 -10  -6   15.50    4.00
   3 -10   6   22.70    3.60
   3  10  -6   26.70    4.60
   3  10   6   20.70    4.10
  -3  10  -6   19.30    3.50
  -3  10  -6   16.60    3.70
   3  10   6   13.40    2.90
  -3  10  -6   19.10    3.70
   3  10   6   15.10    2.70
   3  10   6   13.70    3.40
  -3  10  -6   20.40    4.30
   4 -10   6    9.80    3.40
  -4  10   6    9.50    3.20
   4  10  -6    5.50    3.20
  -4  10   6    6.00    2.90
  -4 -10  -6   12.90    4.00
   4  10  -6    3.60    2.80
  -4 -10   6    2.50    3.20
  -4  10  -6    8.10    2.80
  -4  10  -6    7.80    3.10
   4  10   6    6.40    2.40
   4 -10  -6    5.80    3.10
   4  10   6    8.20    3.10
  -4  10  -6    8.00    3.10
   4  10   6    8.10    3.10
   4  10   6   12.20    3.30
  -5  10   6   33.40    5.80
   5  10  -6   28.20    5.70
  -5 -10  -6   44.60    6.10
   5 -10   6   43.10    5.90
   5  10   6   46.10    6.50
  -5  10  -6   39.50    5.40
   5 -10  -6   31.10    5.30
   5  10   6   39.80    6.10
  -5  10  -6   36.80    5.70
  -5 -10   6   27.50    5.70
   5  10   6   43.10    5.80
  -5  10  -6   41.30    5.70
   5  10   6   40.20    4.90
   6 -10   6   69.79    8.00
  -6  10   6   79.79    7.60
  -6  10   6   75.59    7.10
   6  10  -6   74.99    8.60
  -6 -10  -6   61.49    9.20
   6  10  -6   77.19    8.70
  -6  10   6   88.19    8.70
  -6  10  -6   70.39    7.90
  -6  10  -6   71.39    8.40
  -6 -10   6   72.99    8.60
   6  10   6   59.89    8.10
   6 -10  -6   82.59    8.10
   6  10   6   68.49    7.60
   6  10   6   72.59    8.50
  -6  10  -6   72.49    8.10
   7  10  -6   23.50    4.70
  -7  10   6   14.60    4.90
  -7 -10  -6    3.00    4.20
   7  10  -6   16.80    5.30
  -7  10   6   13.20    3.30
  -7  10   6   17.90    4.20
   7  10   6    5.70    3.70
   7  10   6    8.10    4.20
  -7 -10   6   20.10    4.90
   7 -10  -6   15.30    4.40
  -7  10  -6   11.70    3.80
   7  10   6   11.80    4.60
  -7  10  -6   11.00    4.80
   8 -10   6   33.10    6.00
  -8  10   6   25.80    5.30
  -8 -10  -6   28.10    6.20
  -8  10   6   29.30    6.40
   8  10  -6   41.60    7.30
   8  10  -6   32.80    6.80
   8  10   6   29.20    5.90
  -8  10  -6   31.00    6.30
  -8 -10   6   33.20    7.20
   8  10   6   29.10    6.40
   8 -10  -6   29.50    5.80
  -8  10  -6   25.90    5.70
   8  10   6   37.80    6.00
  -9  10   6   85.19   12.60
   9  10  -6   82.69   11.70
   9 -10   6  107.89   10.80
   9  10  -6   78.79   11.50
  -9 -10  -6   93.59   11.40
  -9  10   6   83.89    9.70
  -9  10  -6  109.19   11.10
   9  10   6  101.49   11.10
  -9  10  -6   97.29   11.20
  -9 -10   6   78.19   11.90
   9  10   6  103.29   10.30
   9 -10  -6   78.99   10.90
   9  10   6  112.69   11.20
   0  11   6  171.58   15.40
   0  11  -6  174.28   15.00
   0 -11   6  178.38   15.50
   0  11   6  178.98   15.00
   0  11   6  175.98   15.40
   0  11  -6  181.78   15.70
   1  11  -6  134.39   11.80
   1  11  -6  119.69   12.60
  -1  11   6  134.19   12.00
  -1  11   6  132.29   12.10
   1  11  -6  136.89   12.10
  -1  11   6  134.19   11.80
  -1 -11   6  137.29   12.20
  -2 -11  -6  331.77   28.40
   2  11  -6  348.97   28.20
   2  11  -6  357.36   28.60
  -2  11   6  350.36   28.20
  -2  11  -6  337.57   29.00
   2  11   6  328.47   28.30
  -2  11  -6  357.26   28.40
  -2  11  -6  340.07   28.50
  -2 -11   6  341.17   28.60
  -2  11  -6  338.37   28.10
   2  11   6  328.97   28.00
   2 -11  -6  346.77   28.10
  -3  11   6   32.40    5.30
  -3  11   6   33.70    5.00
   3  11  -6   35.80    5.00
   3 -11   6   23.90    5.00
   3  11  -6   35.10    5.40
  -3 -11  -6   26.00    5.60
   3  11   6   29.50    4.30
  -3 -11   6   37.30    5.30
   3  11   6   24.70    3.50
  -3  11  -6   27.40    4.30
  -3  11  -6   29.20    4.80
   3  11   6   25.10    4.30
  -3  11  -6   28.20    4.50
   3 -11  -6   35.00    4.90
   3  11   6   22.10    4.40
  -4 -11  -6  239.48   20.20
   4 -11   6  240.98   19.80
   4  11   6  234.08   19.70
  -4  11  -6  232.38   19.80
   4  11   6  222.28   19.60
   4  11   6  231.28   19.30
   4  11   6  233.98   20.20
  -4  11  -6  229.88   20.20
  -4  11  -6  244.28   19.90
   5  11  -6   24.60    5.10
   5 -11   6   42.10    6.20
   5  11  -6   27.20    5.80
  -5  11   6   28.00    5.80
   5  11   6   30.80    6.10
  -5  11  -6   34.90    5.70
   5 -11  -6   28.40    5.40
   5  11   6   35.80    5.40
   5  11   6   34.80    6.20
  -5  11  -6   35.40    5.30
  -5  11  -6   39.10    6.00
   5  11   6   34.80    4.80
  -6 -11  -6  107.39   11.00
   6 -11   6  106.29   10.80
  -6  11  -6   98.09   11.10
[truncated: 690,301 more chars]
