# Supplementary material for: Synthesis and crystal structure of [2,7,12-trimethyl-3,7,11,17-tetra­aza­bicyclo­[11.3.1]hepta­deca-1(17),13,15-triene-κ4 N]copper(II) bis­(perchlorate)
Source: Acta Crystallogr E Crystallogr Commun. 2016 Jun 21;72(Pt 7):1009–12. doi: 10.1107/S2056989016009701 (PMC4992927; doi:10.1107/S2056989016009701)
Supplement: Supplementary file 2 [file e-72-01009-Isup2.hkl]

#
# h,k,l, Fc-squared, Fo-squared, sigma(Fo-squared), status flag
#
data_I
_shelx_title ' culme'
_shelx_refln_list_code          4
_shelx_F_calc_maximum      244.41
_exptl_crystal_F_000      1116.00
_reflns_d_resolution_high  0.7279

loop_
 _space_group_symop_operation_xyz
 'x, y, z'
 '-x+1/2, y+1/2, -z+1/2'
 '-x, -y, -z'
 'x-1/2, -y-1/2, z-1/2'

_cell_length_a     8.6918
_cell_length_b    12.0588
_cell_length_c    20.0680
_cell_angle_alpha  90.000
_cell_angle_beta   90.153
_cell_angle_gamma  90.000

_shelx_F_squared_multiplier     1.000

loop_
 _refln_index_h
 _refln_index_k
 _refln_index_l
 _refln_F_squared_calc
 _refln_F_squared_meas
 _refln_F_squared_sigma
 _refln_observed_status
   2   0   0        664.46        550.85        17.15 o
   4   0   0       2783.05       2629.76        95.01 o
   6   0   0       1833.23       1933.01        79.41 o
   8   0   0       7275.00       7654.69       307.08 o
  10   0   0       5080.22       5301.16       217.43 o
   1   1   0       2943.45       3291.80       106.88 o
   2   1   0        200.84        195.80         5.91 o
   3   1   0      14247.09      14553.92       384.86 o
   4   1   0       8243.30       8216.55       231.15 o
   5   1   0        150.33        181.79         7.90 o
   6   1   0       2061.35       1845.02        50.80 o
   7   1   0       1034.17        974.70        28.63 o
   8   1   0          5.95         20.17         8.47 o
   9   1   0          0.77         13.56         8.67 o
  10   1   0          1.06         -5.30        11.28 o
  11   1   0        677.17        675.39        29.98 o
   0   2   0       5616.99       5238.51       211.32 o
   1   2   0      15535.44      17087.21       376.40 o
   2   2   0       2423.03       2595.82        65.69 o
   3   2   0       4991.03       5486.51       138.27 o
   4   2   0      10932.91      11860.00       298.14 o
   5   2   0       1239.55       1285.18        35.79 o
   6   2   0       2005.19       2044.85        55.95 o
   7   2   0          3.81          8.81         5.93 o
   8   2   0        105.57        110.69         9.20 o
   9   2   0        889.67        921.67        31.40 o
  10   2   0        474.57        460.61        21.03 o
  11   2   0         36.04         36.76        14.18 o
   1   3   0      44644.49      50757.63      1214.83 o
   2   3   0       7727.18       8598.66       205.92 o
   3   3   0       2936.96       3367.19        85.39 o
   4   3   0      21185.88      23538.48       623.23 o
   5   3   0         94.76         85.04         5.54 o
   6   3   0        723.15        740.26        21.30 o
   7   3   0       1279.87       1299.97        37.20 o
   8   3   0        322.34        254.85        13.66 o
   9   3   0          9.53         16.98         9.55 o
  10   3   0         72.82         70.35        12.36 o
  11   3   0        807.40        851.32        34.24 o
   0   4   0      54282.42      60478.20      2146.20 o
   1   4   0       2826.98       2920.26        74.11 o
   2   4   0      17515.47      18755.96       448.66 o
   3   4   0        340.62        334.45        10.09 o
   4   4   0        805.45        852.91        21.86 o
   5   4   0         37.56         44.21         4.98 o
   6   4   0       2412.26       2495.61        64.47 o
   7   4   0         55.51         52.52         7.18 o
   8   4   0       1953.38       1983.47        63.06 o
   9   4   0         38.98         43.40         9.40 o
  10   4   0       3617.91       3789.49       110.10 o
  11   4   0         89.58        106.80        15.50 o
   1   5   0       2397.55       3058.29        81.86 o
   2   5   0       4081.68       4149.63       104.95 o
   3   5   0      16482.64      17800.27       447.30 o
   4   5   0       2616.73       2270.64        55.61 o
   5   5   0        396.39        357.38        11.47 o
   6   5   0       5281.24       5371.07       143.88 o
   7   5   0       1348.78       1421.83        40.91 o
   8   5   0         62.19         59.92         9.01 o
   9   5   0         18.00         13.01        10.62 o
  10   5   0        444.99        481.52        22.69 o
  11   5   0        203.69        213.47        17.01 o
   0   6   0       4203.32       4627.03       184.84 o
   1   6   0       7895.22       8505.65       225.79 o
   2   6   0      19150.07      21297.02       564.08 o
   3   6   0        979.95       1005.07        26.61 o
   4   6   0         25.17         15.43         4.01 o
   5   6   0        494.96        481.55        14.48 o
   6   6   0       3934.23       3740.53        95.82 o
   7   6   0       1720.33       1887.06        60.00 o
   8   6   0        725.45        679.78        27.57 o
   9   6   0         14.81         27.20        10.39 o
  10   6   0         86.04         73.04        12.33 o
  11   6   0         34.83         45.26        13.57 o
   1   7   0        262.18        264.32         8.85 o
   2   7   0       3899.82       4300.69       114.80 o
   3   7   0        580.53        548.69        16.17 o
   4   7   0        315.57        305.68        10.78 o
   5   7   0          3.71         12.80         5.29 o
   6   7   0         15.96         28.61         6.60 o
   7   7   0        195.45        187.34        14.80 o
   8   7   0       1888.23       1886.14        60.44 o
   9   7   0        467.72        484.12        22.27 o
  10   7   0        180.71        164.92        14.30 o
   0   8   0       1707.18       1574.57        64.40 o
   1   8   0        338.64        334.24        10.90 o
   2   8   0       7568.08       7729.05       205.58 o
   3   8   0          0.36          8.12         4.06 o
   4   8   0        110.44        137.82         7.64 o
   5   8   0        239.47        228.26        11.75 o
   6   8   0         14.74         20.27         8.20 o
   7   8   0         67.65         76.16         8.99 o
   8   8   0       1775.50       1725.01        55.89 o
   9   8   0        148.65        140.34        12.98 o
  10   8   0       1557.64       1519.48        51.77 o
   1   9   0       6170.76       6300.06       167.88 o
   2   9   0       4910.90       4894.13       130.84 o
   3   9   0       4396.70       4298.00       115.25 o
   4   9   0      11459.38      11588.53       308.17 o
   5   9   0        633.47        536.37        20.28 o
   6   9   0       2415.80       2554.74        79.78 o
   7   9   0       1087.78       1129.80        41.52 o
   8   9   0        203.48        198.90        14.90 o
   9   9   0         28.73         37.48        12.32 o
  10   9   0        517.23        522.86        39.64 o
   0  10   0        705.30        715.58        31.56 o
   1  10   0       2008.92       2019.72        55.02 o
   2  10   0       5702.14       6014.75       160.59 o
   3  10   0       1700.26       1703.28        47.37 o
   4  10   0        322.44        325.55        13.17 o
   5  10   0        524.15        559.51        19.96 o
   6  10   0        271.25        288.20        15.74 o
   7  10   0       2281.26       2290.23        78.46 o
   8  10   0       1358.86       1381.26        50.56 o
   9  10   0          5.20         12.57        13.17 o
   1  11   0         45.54         47.35         6.13 o
   2  11   0          6.49          5.21         5.93 o
   3  11   0        402.47        401.54        14.90 o
   4  11   0         17.68         17.86         6.35 o
   5  11   0       2832.25       2896.82        89.86 o
   6  11   0        184.77        199.16        14.33 o
   7  11   0        199.28        255.72        17.81 o
   8  11   0        255.51        256.74        19.32 o
   0  12   0       2714.39       2603.28       106.68 o
   1  12   0        362.76        332.66        13.60 o
   2  12   0       1391.59       1348.35        43.72 o
   3  12   0          5.90          7.14         7.14 o
   4  12   0        231.66        200.96        12.12 o
   5  12   0          1.01         -1.14         7.74 o
   6  12   0         11.14         22.73         9.82 o
   7  12   0          3.74         18.28        11.88 o
   8  12   0       1470.26       1469.37        54.24 o
   1  13   0        369.40        371.93        17.81 o
   2  13   0        540.45        518.00        20.87 o
   3  13   0        254.15        258.90        15.42 o
   4  13   0       1638.36       1620.09        52.61 o
   5  13   0        173.20        181.15        12.25 o
   6  13   0        879.91        910.49        35.64 o
   7  13   0          2.47         -7.99        11.77 o
   0  14   0       1895.51       1945.64       117.79 o
   1  14   0        299.12        334.61        20.01 o
   2  14   0       1326.56       1360.62        44.93 o
   3  14   0        864.04        916.47        32.79 o
   4  14   0         39.37         30.99        11.19 o
   5  14   0        102.90        111.28        14.74 o
   6  14   0          5.48         18.83        13.74 o
   1  15   0        514.53        557.04        32.28 o
   2  15   0        993.40        940.77        37.06 o
   3  15   0       1386.23       1376.40        55.18 o
   4  15   0         58.52         77.29        13.06 o
   5  15   0       2309.82       2488.35       122.39 o
   0  16   0         23.94         18.88        21.46 o
   1  16   0       1612.39       1610.57        72.08 o
   2  16   0         52.22         65.17        17.48 o
   3  16   0        219.97        270.13        30.30 o
 -11   0   1        458.60        403.60        35.55 o
  -9   0   1        774.33        808.16        41.57 o
  -7   0   1       5592.22       5800.18       388.41 o
  -5   0   1       5330.45       5702.87       228.18 o
   3   0   1       5656.50       5597.51       199.40 o
   7   0   1       4128.60       4297.41       273.45 o
   9   0   1        936.42        899.46        41.77 o
  11   0   1        533.89        491.34        36.60 o
 -11   1   1        305.09        303.67        22.47 o
 -10   1   1        171.68        206.59        23.51 o
  -8   1   1        569.63        581.54        26.53 o
  -6   1   1       5071.24       5373.75       143.66 o
  -5   1   1       3733.39       3826.64       103.69 o
  -3   1   1       6441.79       6680.58       168.44 o
  -2   1   1       7365.40       7438.89       173.92 o
  -1   1   1      13972.60      12377.78       628.95 o
   1   1   1       9396.21      10343.92       450.66 o
   2   1   1       6288.29       6443.23       158.62 o
   4   1   1       5330.68       5283.08       159.62 o
   5   1   1       3868.91       3917.65       103.69 o
   7   1   1       2052.56       2040.63        56.30 o
   8   1   1        790.62        792.03        43.54 o
   9   1   1        573.32        547.05        20.21 o
  10   1   1        124.09        121.97        12.67 o
  11   1   1        305.00        312.98        20.78 o
 -11   2   1        249.28        270.26        25.18 o
 -10   2   1        158.12        147.37        14.39 o
  -9   2   1       1692.11       1645.99        53.71 o
  -8   2   1        575.34        527.00        27.39 o
  -7   2   1         28.19         33.32         6.48 o
  -6   2   1        520.65        526.04        15.85 o
  -5   2   1       5742.40       5634.90       150.66 o
  -4   2   1       3416.60       3815.37        96.70 o
  -3   2   1       7319.74       7531.65       406.22 o
  -2   2   1        380.25        348.48        10.60 o
  -1   2   1      10024.55      10903.51       274.41 o
   0   2   1        134.64        127.41         4.47 o
   1   2   1      10900.32      11986.25       262.83 o
   2   2   1        284.88        289.61         8.20 o
   3   2   1       9309.18       9342.27       248.89 o
   5   2   1       6386.87       6329.00       159.02 o
   6   2   1        434.37        442.76        15.66 o
   7   2   1         18.16         10.54         6.24 o
   8   2   1        424.19        408.38        17.07 o
   9   2   1       1854.66       1908.35        54.19 o
  10   2   1        224.98        239.34        14.88 o
  11   2   1        378.72        405.76        26.19 o
 -11   3   1        362.79        401.06        25.15 o
 -10   3   1          2.93          7.25        11.35 o
  -9   3   1        986.52        967.17        32.83 o
  -8   3   1        400.15        414.86        18.62 o
  -7   3   1       1355.76       1392.86        53.68 o
  -6   3   1        952.30        984.48        27.09 o
  -5   3   1        764.03        730.48        21.37 o
  -3   3   1       6452.98       6646.46       200.33 o
  -2   3   1       4465.93       4561.33       121.01 o
  -1   3   1      24908.20      27778.56       755.15 o
   0   3   1        581.11        502.82        14.69 o
   1   3   1      26829.61      29155.06       654.07 o
   2   3   1       3437.30       3569.35       106.49 o
   4   3   1        382.29        347.31        11.14 o
   7   3   1       1874.64       1898.43        76.70 o
   8   3   1        456.51        502.52        19.16 o
   9   3   1       1045.58       1033.48        33.09 o
  10   3   1          3.12         17.53        11.48 o
  11   3   1        369.60        415.64        32.87 o
 -10   4   1         48.74         44.65        12.12 o
  -9   4   1        920.85        909.07        72.16 o
  -8   4   1        103.73         91.87        12.34 o
  -7   4   1       5670.48       6095.24       173.21 o
  -6   4   1         81.09         91.37         6.73 o
  -5   4   1       1222.71       1196.11        33.24 o
  -2   4   1        826.10        970.44        62.72 o
  -1   4   1      11619.23      13326.27       641.99 o
   0   4   1       3776.45       4110.82       103.63 o
   1   4   1      16308.33      17801.06       485.37 o
   2   4   1        630.71        738.49        18.33 o
   3   4   1       8320.62       8671.53       208.17 o
   4   4   1       1705.51       1501.68        61.63 o
   5   4   1       1179.96       1172.72        31.45 o
   6   4   1        115.70        125.19         7.37 o
   8   4   1        149.62        157.55        10.61 o
   9   4   1        629.70        636.83        32.35 o
  10   4   1         62.76         71.07        11.85 o
  11   4   1        775.60        793.52        32.01 o
 -11   5   1        746.54        822.70        32.35 o
 -10   5   1        348.41        341.90        22.04 o
  -9   5   1        170.99        178.13        14.71 o
  -8   5   1        381.32        374.52        15.91 o
  -6   5   1        547.15        537.73        22.20 o
  -5   5   1       2763.72       2709.52        65.19 o
  -3   5   1       8983.65       9456.30       230.71 o
  -2   5   1        154.76        161.31         5.70 o
   0   5   1      13027.12      14862.46       393.50 o
   1   5   1       1465.92       1413.60        34.60 o
   2   5   1        101.29        123.38         5.44 o
   3   5   1       7831.69       8113.47       199.69 o
   4   5   1       4026.12       4157.93       105.55 o
   5   5   1       2183.24       2116.23        61.59 o
   6   5   1        366.09        392.22        28.38 o
   7   5   1       2414.89       2587.95        71.61 o
   8   5   1        252.07        246.02        17.80 o
   9   5   1        152.82        133.70        11.92 o
  10   5   1        415.41        420.17        20.53 o
  11   5   1        521.39        591.41        91.05 o
 -11   6   1        254.21        292.95        34.35 o
 -10   6   1        269.87        274.63        18.37 o
  -9   6   1        875.96        828.52        33.49 o
  -8   6   1        601.29        610.54        45.44 o
  -7   6   1        301.47        283.94        48.56 o
  -6   6   1        133.65        155.21         9.25 o
  -5   6   1       3147.64       3288.03        78.31 o
  -3   6   1       4240.90       4462.84       125.19 o
  -2   6   1        159.56        164.15         6.25 o
  -1   6   1       2920.53       2876.92        84.65 o
   0   6   1       9430.27      10490.06       278.02 o
   1   6   1       3529.40       3474.48        84.88 o
   2   6   1        153.18        162.05         6.66 o
   3   6   1       5186.20       5393.34       119.49 o
   4   6   1        473.25        466.07        13.12 o
   5   6   1       2814.72       2835.11        74.44 o
   6   6   1        174.39        195.66         9.48 o
   7   6   1        197.97        210.43        13.84 o
   8   6   1        876.64        859.16        30.81 o
   9   6   1       1043.94       1041.09        33.82 o
  10   6   1        239.32        230.94        17.28 o
  11   6   1        396.01        388.97        22.77 o
 -10   7   1         80.93         66.03        13.00 o
  -9   7   1        574.05        605.29        28.69 o
  -8   7   1        390.32        412.94        22.80 o
  -7   7   1       1090.47       1070.67        37.98 o
  -6   7   1        267.29        280.40        13.76 o
  -5   7   1        440.15        402.96        14.62 o
  -4   7   1        288.72        259.88        25.75 o
  -3   7   1       5580.68       5784.08       231.46 o
  -2   7   1        797.75        707.63        22.60 o
  -1   7   1       6888.65       7169.90       200.51 o
   0   7   1         43.07         49.13         3.61 o
   1   7   1       7674.13       7928.09       200.63 o
   2   7   1        952.16        888.40        21.66 o
   4   7   1        185.33        185.41         7.92 o
   6   7   1        374.35        408.93        14.89 o
   7   7   1       1219.09       1195.09        41.38 o
   8   7   1        564.39        584.58        21.43 o
   9   7   1        722.27        743.03        29.26 o
  10   7   1        100.83        110.05        13.35 o
 -10   8   1        535.14        587.23        25.94 o
  -9   8   1        285.07        304.04        18.19 o
  -8   8   1        328.35        350.52        23.50 o
  -7   8   1       2361.01       2356.05        73.88 o
  -4   8   1       3733.90       3807.23       108.67 o
  -2   8   1       2671.04       2737.25        66.49 o
   0   8   1       1554.71       1593.01        46.04 o
   1   8   1       2231.04       2363.42        78.14 o
   2   8   1       2253.86       2181.07        66.24 o
   5   8   1        504.93        463.87        15.94 o
   6   8   1        315.69        319.30        16.59 o
   8   8   1        501.41        522.89        20.62 o
   9   8   1        200.82        238.18        20.96 o
  10   8   1        340.93        417.41        65.42 o
 -10   9   1         21.91         53.19        20.36 o
  -9   9   1        101.16        106.73        13.59 o
  -8   9   1        120.83        105.95        12.15 o
  -7   9   1       1091.18       1085.47        43.03 o
  -6   9   1        379.33        409.73        18.66 o
  -5   9   1        749.18        750.71        31.29 o
  -4   9   1        555.98        577.50        17.52 o
  -2   9   1        976.18        951.26        27.42 o
  -1   9   1       3428.61       3472.86        99.20 o
   0   9   1       3187.12       3345.18        89.82 o
   1   9   1       2645.29       2684.38        80.53 o
   2   9   1        871.26        863.41        25.86 o
   4   9   1        571.15        564.41        18.28 o
   5   9   1        852.02        884.92        25.52 o
   6   9   1        598.34        564.20        39.24 o
   7   9   1       1302.31       1268.50        39.93 o
   8   9   1         81.01         62.06        10.64 o
   9   9   1         70.51         64.02        12.38 o
  10   9   1         31.96         46.78        22.46 o
  -9  10   1        932.19       1043.21       118.03 o
  -8  10   1        357.42        372.39        21.60 o
  -7  10   1        366.37        378.76        19.29 o
  -6  10   1        427.18        445.91        19.12 o
  -5  10   1       1325.37       1340.12        43.12 o
  -4  10   1         23.82         25.30         6.17 o
  -3  10   1        164.50        155.56         9.39 o
  -1  10   1       3972.06       3980.66       131.25 o
   0  10   1       4800.91       5024.63       164.44 o
   1  10   1       4521.09       4581.48       115.77 o
   2  10   1        512.28        497.90        16.06 o
   3  10   1        108.62        116.39         8.05 o
   4  10   1         27.00         23.41         6.16 o
   5  10   1        922.58        953.26        60.48 o
   6  10   1        382.24        408.99        20.10 o
   7  10   1        272.23        286.43        18.64 o
   8  10   1        362.92        388.69        21.35 o
   9  10   1       1341.02       1358.16        49.51 o
  -8  11   1        166.88        161.69        15.83 o
  -7  11   1         36.29         42.23        10.83 o
  -6  11   1       1009.26        982.71        34.27 o
  -5  11   1        996.37        990.57        34.09 o
  -4  11   1         22.24         21.62         6.40 o
  -3  11   1        147.19        157.22        13.03 o
  -2  11   1       3009.11       2882.96       119.36 o
  -1  11   1       3689.38       3565.90       120.86 o
   0  11   1        112.45        134.35        10.62 o
   1  11   1       3779.39       3726.82       120.31 o
   2  11   1       2356.10       2318.29        76.54 o
   3  11   1        221.77        228.37        11.01 o
   4  11   1         25.61         30.79         6.65 o
   5  11   1       1211.34       1193.68        36.71 o
   7  11   1         56.47         68.35        11.45 o
   8  11   1        258.76        201.66        41.81 o
  -8  12   1         74.87         78.85        13.92 o
  -6  12   1        580.92        574.94        22.49 o
  -5  12   1        897.26        890.19        31.37 o
  -2  12   1       2702.51       2723.95        87.14 o
  -1  12   1        297.64        313.13        15.17 o
   0  12   1        585.16        595.41        24.07 o
   1  12   1        357.72        362.77        13.71 o
   2  12   1       2845.69       2884.56        76.55 o
   3  12   1       1622.45       1635.00        45.89 o
   4  12   1        858.95        792.48        24.93 o
   5  12   1       1079.34       1087.13        34.18 o
   6  12   1        377.21        403.90        33.32 o
   7  12   1        465.26        451.44        23.65 o
   8  12   1        109.76        136.31        14.89 o
  -7  13   1         17.98         19.45        13.97 o
  -6  13   1        215.76        221.00        15.77 o
  -5  13   1        749.28        767.40        25.61 o
  -4  13   1        248.06        247.66        19.17 o
  -2  13   1        840.68        844.80        30.17 o
  -1  13   1       1246.47       1161.45        60.95 o
   0  13   1       1224.98       1215.30        43.19 o
   1  13   1        904.96        859.37        33.97 o
   2  13   1        818.19        851.11        25.73 o
   3  13   1       1294.41       1234.23        37.98 o
   4  13   1        281.97        288.28        14.71 o
   5  13   1        714.82        687.19        25.46 o
   6  13   1        303.26        309.02        21.03 o
   7  13   1         20.67         44.09        13.48 o
  -6  14   1        190.86        189.16        18.67 o
  -5  14   1        478.10        477.93        27.85 o
  -4  14   1        362.77        382.85        20.87 o
  -3  14   1        106.99        104.99        12.42 o
  -2  14   1        447.67        426.75        22.04 o
  -1  14   1       2648.93       2719.43        88.77 o
   0  14   1        510.92        501.07        25.21 o
   1  14   1       1986.00       2052.77       216.49 o
   2  14   1        512.43        508.14        21.73 o
   3  14   1        168.82        172.56        19.70 o
   4  14   1        307.80        329.90        22.71 o
   5  14   1        528.61        543.17        24.29 o
   6  14   1        175.25        165.61        14.55 o
  -5  15   1        886.14        815.09        54.53 o
  -4  15   1        990.35       1033.73        42.11 o
  -3  15   1         41.87         52.89        12.08 o
  -2  15   1        682.47        720.73        30.86 o
  -1  15   1        908.40        925.83        48.14 o
   0  15   1         17.88         31.44        13.47 o
   1  15   1       1086.18       1112.53        48.89 o
   2  15   1        504.21        532.90        42.03 o
   3  15   1         37.19         54.22        12.27 o
   4  15   1       1107.96       1178.52        43.21 o
   5  15   1        676.91        686.06        44.76 o
  -3  16   1        424.60        447.76        49.23 o
  -2  16   1        254.43        276.29        21.86 o
  -1  16   1         33.57         35.59        15.81 o
   0  16   1         43.53         54.40        15.75 o
   1  16   1         45.04         65.50        16.74 o
  -6   0   2       2808.45       2797.19       109.68 o
  -2   0   2      15321.19      16728.07       584.85 o
   2   0   2      18005.31      19637.46       640.75 o
   4   0   2       3633.42       3646.89       168.60 o
   6   0   2       2710.91       2613.31        97.72 o
   8   0   2       1149.45       1097.41        43.86 o
  10   0   2       1528.59       1540.17        68.98 o
 -11   1   2         67.88         46.67        14.41 o
 -10   1   2       1437.31       1446.21        49.49 o
  -9   1   2       1157.51       1194.62        37.32 o
  -8   1   2       1244.19       1264.45        53.24 o
  -7   1   2         50.41         35.31         6.41 o
  -6   1   2       2546.25       2570.23        67.57 o
  -5   1   2       3185.62       3410.09       101.26 o
  -4   1   2       1828.19       1818.84        54.85 o
  -3   1   2       1819.79       1802.44        50.54 o
  -2   1   2       1045.98       1031.66        26.88 o
  -1   1   2      11981.73      13419.56       355.72 o
   1   1   2      13764.27      14873.92       324.77 o
   2   1   2        859.98        857.26        21.90 o
   3   1   2       1340.94       1388.40        66.43 o
   4   1   2       2238.12       2255.82        54.98 o
   5   1   2       3915.49       4126.45        96.21 o
   6   1   2       2396.11       2409.82        63.92 o
   7   1   2         79.49         82.79         8.88 o
   8   1   2       1670.75       1680.26        45.88 o
   9   1   2        929.50        932.92        34.37 o
  10   1   2       1480.05       1469.98        43.88 o
  11   1   2        107.01        127.28        14.77 o
 -11   2   2        352.54        387.02        23.51 o
 -10   2   2        831.91        824.08        34.64 o
  -9   2   2        255.42        248.59        15.07 o
  -8   2   2       3862.82       3160.78       171.65 o
  -7   2   2        349.11        355.24        14.36 o
  -6   2   2       5332.44       5276.94       136.64 o
  -5   2   2        143.36        168.66         7.93 o
  -4   2   2      17175.25      18548.62       498.85 o
  -3   2   2        967.32       1005.04        28.85 o
  -2   2   2      44668.87      47079.27      1137.97 o
  -1   2   2       6550.77       7198.27       179.47 o
   0   2   2       2342.91       2407.55        73.30 o
   1   2   2       8036.08       8657.51       207.35 o
   2   2   2      45380.64      48180.34      1138.00 o
   3   2   2       1060.52       1090.26        24.97 o
   4   2   2      19528.00      21172.36       498.91 o
   5   2   2        188.81        210.95         8.43 o
   6   2   2       4976.86       4935.79       136.59 o
   7   2   2        409.30        416.67        14.56 o
   8   2   2       2743.09       2775.93        96.18 o
   9   2   2        215.71        225.61        13.69 o
  10   2   2        576.59        607.67        46.85 o
  11   2   2        378.69        404.77        23.78 o
 -11   3   2        388.50        422.51        23.94 o
 -10   3   2       2073.27       2003.96        63.28 o
  -9   3   2       1949.86       1919.79        62.96 o
  -8   3   2       1115.28       1159.41        38.53 o
  -7   3   2        254.28        286.21        12.40 o
  -6   3   2       2279.93       2334.45        55.41 o
  -5   3   2        658.92        666.95        89.02 o
  -4   3   2        143.53        118.28         6.84 o
  -3   3   2        564.82        575.11        14.88 o
  -2   3   2       2008.82       1798.83        49.88 o
  -1   3   2      11420.27      12466.19       485.78 o
   0   3   2       5546.00       5780.01       173.86 o
   1   3   2      14421.80      14392.00       381.84 o
   2   3   2       2343.84       2117.74        47.58 o
   3   3   2        441.87        461.74        13.32 o
   4   3   2        188.57        156.87         6.07 o
   5   3   2       1037.44        960.80        28.35 o
   6   3   2       1860.75       1876.65        61.52 o
   7   3   2        240.05        268.98        12.52 o
   8   3   2       1259.20       1312.97        36.96 o
   9   3   2       2338.80       2320.14        63.57 o
  10   3   2       2264.76       2205.35        67.67 o
  11   3   2        247.45        299.45        57.33 o
 -11   4   2         55.46         73.26        14.76 o
 -10   4   2         25.39         16.70        10.99 o
  -9   4   2         14.51         19.75        10.19 o
  -8   4   2         98.51         97.77        10.24 o
  -7   4   2        852.31        802.13        26.70 o
  -6   4   2       2787.63       2748.87        77.01 o
  -5   4   2        606.91        557.35        19.39 o
  -4   4   2       2363.52       2227.40        67.64 o
  -3   4   2       3164.26       3210.59        83.43 o
  -2   4   2       2919.50       3343.07        87.28 o
  -1   4   2       2847.53       3259.11       134.76 o
   0   4   2         34.45         40.27         2.99 o
   1   4   2       3588.33       4008.83        90.91 o
   2   4   2       2830.90       3219.75        75.56 o
   3   4   2       3015.93       3026.71        78.87 o
   4   4   2       1752.96       1656.54        95.14 o
   5   4   2        805.11        739.39        19.66 o
   6   4   2       2930.26       2923.33        73.13 o
   7   4   2       1066.63       1047.97        27.87 o
   8   4   2         94.58        104.27         9.36 o
   9   4   2          9.22         10.96         8.84 o
  10   4   2         20.27         17.19        11.94 o
  11   4   2         83.07        103.64        14.07 o
 -11   5   2        240.07        292.72        35.28 o
 -10   5   2        710.64        726.86        34.43 o
  -9   5   2        452.41        416.53        21.12 o
  -8   5   2        512.89        525.68        19.86 o
  -7   5   2         38.34         35.42         8.67 o
  -6   5   2         71.23         68.38         6.44 o
  -5   5   2        115.71        120.60         7.09 o
  -2   5   2       3264.14       3565.32        97.47 o
  -1   5   2         74.06         82.70         5.40 o
   0   5   2       5327.97       5600.26       157.98 o
   1   5   2         99.62        119.26         4.21 o
   2   5   2       3481.42       3723.63        88.12 o
   3   5   2        281.04        303.35         8.63 o
   4   5   2        308.11        291.13         9.73 o
   5   5   2        117.70        123.25         7.01 o
   6   5   2         75.57         72.75         6.37 o
   7   5   2         56.55         46.04         7.47 o
   8   5   2        484.94        470.34        19.74 o
   9   5   2        287.05        268.33        19.74 o
  10   5   2        879.08        914.38        31.68 o
  11   5   2        331.88        373.26        24.52 o
 -11   6   2        144.46        143.76        15.45 o
 -10   6   2        117.91        112.50        13.49 o
  -9   6   2        196.88        177.76        15.38 o
  -8   6   2       1699.74       1701.30        49.80 o
  -7   6   2        817.27        783.29        28.64 o
  -6   6   2       3314.46       3502.09        87.60 o
  -5   6   2        899.59        901.86        24.98 o
  -4   6   2       2858.33       2771.80        67.37 o
  -3   6   2        151.81        148.64         7.14 o
  -2   6   2       6481.85       6599.24       164.37 o
  -1   6   2        370.56        372.27        13.28 o
   0   6   2          1.16          9.89         3.21 o
   1   6   2        479.35        457.57        12.62 o
   2   6   2       6458.98       6439.60       164.37 o
   3   6   2        153.30        165.16         6.37 o
   4   6   2       2388.34       2269.01        58.00 o
   5   6   2        902.57        887.68        24.83 o
   6   6   2       2895.03       2977.51        83.02 o
   7   6   2        874.38        821.57        29.02 o
   8   6   2       1553.76       1535.60        57.02 o
   9   6   2        179.88        147.81        12.53 o
  10   6   2        149.82        168.49        13.96 o
  11   6   2        141.57        157.36        15.19 o
 -10   7   2        310.43        299.65        19.47 o
  -9   7   2       1344.31       1411.65        49.86 o
  -8   7   2       2987.37       2938.64        95.00 o
  -7   7   2         24.51         22.90         7.86 o
  -6   7   2       6679.45       6696.65       211.18 o
  -5   7   2        545.33        547.01        18.80 o
  -4   7   2         83.64         90.46         6.22 o
  -3   7   2        189.30        212.89         7.83 o
  -2   7   2      14760.68      16075.85       487.43 o
  -1   7   2       2588.78       2568.13        85.50 o
   0   7   2       1064.84        892.09        28.40 o
   1   7   2       3032.00       2974.25        71.47 o
   2   7   2      17034.56      18342.67       435.95 o
   4   7   2         70.20         69.70         5.09 o
   5   7   2        463.53        448.84        15.00 o
   6   7   2       7154.90       7158.23       186.24 o
   7   7   2         37.34         45.86         8.58 o
   8   7   2       3229.63       3171.45        95.11 o
   9   7   2       1522.74       1581.50        49.80 o
  10   7   2        300.43        300.23        19.61 o
 -10   8   2         60.95         51.14        13.30 o
  -9   8   2        279.69        277.23        18.69 o
  -8   8   2         62.64         48.15         9.82 o
  -7   8   2        102.72        101.10        10.42 o
  -6   8   2       1513.67       1560.77        65.20 o
  -4   8   2       6341.56       6312.61       151.98 o
  -3   8   2       4866.57       4757.44       134.45 o
  -2   8   2        160.82        166.26         9.42 o
   0   8   2          5.21          9.29         3.83 o
   1   8   2        385.18        399.19        11.88 o
   2   8   2        118.05        122.42         7.07 o
   3   8   2       3564.11       3517.24       124.07 o
   4   8   2       5694.41       5675.96       151.72 o
   5   8   2       4675.86       4812.38       122.46 o
   6   8   2       1447.58       1489.54        48.91 o
   7   8   2        160.43        167.27        11.46 o
   8   8   2         97.58         95.29        10.72 o
   9   8   2        368.80        384.19        19.61 o
  10   8   2         67.52         55.99        13.12 o
  -9   9   2         50.53         45.93        12.80 o
  -7   9   2       1469.10       1482.38        52.03 o
  -6   9   2       2098.82       2016.85        63.50 o
  -5   9   2       1104.15       1150.98        83.92 o
  -4   9   2         81.22         76.36         6.57 o
  -3   9   2       3406.65       3429.33        98.89 o
  -2   9   2         20.38         17.22         5.50 o
  -1   9   2         62.26         86.43         6.80 o
   0   9   2        942.46        932.96        30.21 o
   1   9   2         41.98         57.09         4.72 o
   2   9   2         16.19         14.66         4.34 o
   3   9   2       3883.04       3910.48        94.01 o
   4   9   2        121.02        126.42        14.37 o
   5   9   2       1515.61       1482.00        38.46 o
   6   9   2       2125.23       1995.09        68.63 o
   7   9   2       1483.24       1439.12        47.66 o
   8   9   2        367.96        341.28        18.53 o
   9   9   2         48.83         59.14        13.10 o
  -9  10   2        154.65        165.56        17.64 o
  -8  10   2        531.91        565.00        27.52 o
  -7  10   2        529.04        531.51        24.71 o
  -6  10   2       1279.53       1313.42        43.31 o
  -5  10   2        295.09        301.17        16.63 o
  -4  10   2       1218.80       1136.92        37.90 o
  -3  10   2        251.05        242.24        14.45 o
  -2  10   2       3980.57       4086.80       126.07 o
  -1  10   2        373.55        400.08        14.55 o
   0  10   2          0.36          6.62         5.10 o
   1  10   2        317.15        322.16        12.95 o
   2  10   2       4144.02       4168.31       110.90 o
   3  10   2        394.84        324.63        22.96 o
   4  10   2       1280.84       1188.73        33.63 o
   5  10   2        187.92        206.05        13.21 o
   7  10   2        571.86        560.56        22.50 o
   8  10   2        613.24        663.00        27.78 o
   9  10   2        203.76        230.32        19.98 o
  -8  11   2       2292.09       2377.76        82.57 o
  -7  11   2         18.07         33.69        11.82 o
  -6  11   2        523.44        507.91        24.63 o
  -5  11   2        432.85        400.94        16.56 o
  -4  11   2        240.59        220.42        13.44 o
  -3  11   2        491.57        469.41        17.93 o
  -2  11   2       3020.40       2996.71        92.91 o
  -1  11   2       2132.06       2048.94        82.57 o
   0  11   2       4906.75       4920.63       177.01 o
   1  11   2       2611.17       2569.41       107.06 o
   2  11   2       2565.80       2563.08        74.00 o
   3  11   2        391.62        387.73        15.03 o
   4  11   2        290.61        295.79        12.51 o
   5  11   2        278.81        284.26        17.95 o
   6  11   2        690.52        677.39        27.70 o
   7  11   2         16.72         25.92        10.51 o
   8  11   2       2330.52       2380.84        82.26 o
  -8  12   2         90.21        113.13        16.96 o
  -7  12   2         65.40         80.46        12.86 o
  -6  12   2       1014.93       1043.07        36.12 o
  -5  12   2       2618.35       2651.63        84.76 o
  -4  12   2       2910.52       2953.60        93.56 o
  -3  12   2       1523.33       1556.37        46.23 o
  -2  12   2         97.99        108.37         9.46 o
  -1  12   2        445.42        451.19        17.12 o
   0  12   2         12.38         16.90         8.42 o
   1  12   2        331.03        324.72        19.19 o
   2  12   2        139.34        140.26         8.38 o
   3  12   2       1296.17       1293.63        39.85 o
   4  12   2       2654.31       2650.65        75.81 o
   5  12   2       2864.51       2772.76        79.42 o
   6  12   2        782.71        807.87        38.68 o
   7  12   2         97.66        121.89        13.09 o
   8  12   2        135.76        139.94        15.78 o
  -7  13   2       1003.21       1034.91        57.47 o
  -6  13   2        226.18        230.03        19.21 o
  -5  13   2        169.64        153.77        35.07 o
  -4  13   2        156.41        156.02        13.43 o
  -3  13   2        564.60        584.48        30.32 o
  -2  13   2        408.67        327.10        60.02 o
  -1  13   2        868.98        876.33        30.84 o
   0  13   2       1025.48       1040.98        37.90 o
   1  13   2        884.35        902.14        33.26 o
   2  13   2        260.54        240.70        12.48 o
   3  13   2        699.58        724.71        23.26 o
   4  13   2        143.70        154.87        10.50 o
   5  13   2        112.60         98.80        10.37 o
   6  13   2        234.79        256.60        18.39 o
   7  13   2       1363.08       1401.31        51.52 o
  -6  14   2        674.04        642.20        45.46 o
  -5  14   2         66.73         70.65        16.08 o
  -4  14   2        151.08        158.56        15.21 o
  -3  14   2        213.83        224.60        20.15 o
  -2  14   2         59.42         59.32        10.28 o
   0  14   2         26.87         34.52         9.09 o
   1  14   2        304.43        304.24        17.11 o
   2  14   2         44.91         59.61        10.14 o
   3  14   2        324.38        330.21        14.04 o
   4  14   2        102.76        102.00        11.10 o
   5  14   2         45.85         48.62        10.19 o
   6  14   2        450.01        461.79        37.55 o
  -4  15   2        439.14        429.69        23.40 o
  -3  15   2         70.45         89.25        13.81 o
  -2  15   2        461.37        476.19        25.38 o
  -1  15   2        256.27        265.03        17.48 o
   0  15   2        176.26        191.02        15.13 o
   1  15   2        194.59        225.52        22.43 o
   2  15   2        351.79        388.85        27.89 o
   3  15   2         69.85         89.29        16.75 o
   4  15   2        397.68        383.18        21.90 o
  -2  16   2        889.95        925.95        39.39 o
  -1  16   2        194.14        210.08        21.78 o
   0  16   2         32.06         32.87        15.51 o
   1  16   2        277.79        303.52        29.45 o
   2  16   2        794.45        812.16        45.89 o
 -11   0   3       1098.98       1033.09        92.40 o
  -9   0   3        901.25        873.21        45.00 o
  -5   0   3       1708.69       1746.14        75.28 o
  -3   0   3       1173.13       1252.68        45.66 o
  -1   0   3      11332.06      11526.24       915.81 o
   5   0   3       1850.42       1924.00        67.38 o
   7   0   3       5095.45       5450.09       195.90 o
   9   0   3        984.58       1021.39        40.03 o
  11   0   3        806.18        719.92        48.27 o
 -10   1   3        326.36        396.03        35.79 o
  -9   1   3       1464.87       1539.02        48.45 o
  -8   1   3         83.61         97.13        15.60 o
  -7   1   3       3509.93       3578.70        92.00 o
  -5   1   3       4880.88       4767.50       137.14 o
  -4   1   3        552.60        466.24        13.38 o
  -3   1   3       2622.59       2593.10        65.41 o
  -2   1   3       8117.02       8412.42       224.55 o
  -1   1   3        592.49        587.84        11.98 o
   0   1   3         48.30         43.89         1.76 o
   2   1   3       6602.81       6875.60       178.94 o
   3   1   3       2641.92       2550.31        62.33 o
   4   1   3        503.40        464.79        13.32 o
   5   1   3       5557.67       5480.65       130.29 o
   6   1   3       6073.50       6281.32       167.61 o
   7   1   3       2854.39       2878.63        81.66 o
   8   1   3         53.04         47.78         7.35 o
   9   1   3       1159.39       1163.40        41.55 o
  10   1   3        495.60        568.15        22.58 o
  11   1   3        577.39        624.28        29.84 o
 -11   2   3        647.59        708.91        30.96 o
 -10   2   3        154.94        169.11        14.01 o
  -9   2   3        540.18        572.01        21.51 o
  -8   2   3         82.02         83.98         9.00 o
  -7   2   3       1004.74        952.43        33.81 o
  -6   2   3        365.98        323.05        45.19 o
  -5   2   3      11565.45      12057.56       293.44 o
  -4   2   3       1147.51       1235.52        34.12 o
  -2   2   3        331.71        370.39        10.87 o
  -1   2   3       3519.29       3914.96       189.73 o
   0   2   3       1747.39       1767.49        42.67 o
   1   2   3       4873.50       5110.47       120.16 o
   2   2   3        389.51        427.21        10.46 o
   3   2   3       6809.24       7175.65       285.67 o
   5   2   3      10934.60      11252.57       293.29 o
   6   2   3        232.48        225.95        10.37 o
   7   2   3        731.49        673.91        32.78 o
   8   2   3         72.15         72.46         8.39 o
   9   2   3        490.58        509.58        20.19 o
  10   2   3        126.96        120.43        12.12 o
  11   2   3        612.73        664.59        29.75 o
 -11   3   3        173.11        202.03        17.07 o
 -10   3   3         31.14         42.12        11.19 o
  -9   3   3        668.23        668.71        24.35 o
  -8   3   3        301.97        361.70        15.48 o
  -7   3   3       1254.97       1317.39        34.77 o
  -6   3   3       2188.05       2227.26        61.97 o
  -5   3   3       6099.52       6163.63       163.96 o
  -4   3   3       1160.72       1144.57        30.09 o
  -3   3   3       7043.05       7410.11       317.15 o
  -1   3   3       8847.10       9478.46       272.58 o
   0   3   3          7.85         21.31         2.43 o
   1   3   3       9336.67       9878.28       243.71 o
   2   3   3      11543.99      12378.68       296.54 o
   3   3   3       9439.53       9744.18       236.50 o
   5   3   3       4175.11       6017.35       490.92 o
   6   3   3       2528.37       2590.28        65.47 o
   7   3   3       1067.61       1072.75        34.92 o
   8   3   3        192.97        268.07        34.86 o
   9   3   3        628.07        631.67        26.51 o
  10   3   3         21.46         35.01        10.62 o
  11   3   3        153.81        174.43        17.04 o
 -11   4   3        903.28        926.06        38.91 o
 -10   4   3         34.07         52.93        11.74 o
  -8   4   3        326.61        316.28        14.99 o
  -6   4   3        289.12        288.52        11.95 o
  -5   4   3        210.95        187.98         7.96 o
  -4   4   3        918.04        904.90        27.00 o
  -3   4   3       3141.44       3177.79        85.18 o
  -2   4   3       2875.64       2934.74        88.55 o
   0   4   3        481.97        458.51        15.00 o
   1   4   3       1013.13       1106.52        28.49 o
   2   4   3       2121.55       2217.02        62.32 o
   5   4   3        137.97        125.56        10.48 o
   6   4   3        319.78        304.53        11.92 o
   7   4   3       5158.91       5470.84       146.83 o
   8   4   3        262.92        259.77        14.22 o
   9   4   3       1239.75       1235.10        41.88 o
  10   4   3         23.03         27.56        11.92 o
 -10   5   3        201.79        228.32        17.89 o
  -9   5   3        441.21        441.21        19.18 o
  -8   5   3         84.13         72.94        10.23 o
  -7   5   3       4128.50       4193.69       167.30 o
  -6   5   3        625.69        735.74        88.35 o
  -5   5   3       4066.78       4112.84       160.77 o
  -4   5   3        183.55        200.75        11.30 o
  -3   5   3       1554.06       1451.90        38.56 o
  -1   5   3        541.71        392.45        35.07 o
   0   5   3         18.66         15.57         2.74 o
   1   5   3        347.68        382.21        10.26 o
   2   5   3       2833.46       3025.20        76.71 o
   3   5   3       1549.59       1370.22        34.70 o
   4   5   3        276.73        276.75         8.89 o
   5   5   3       5402.16       5392.84       124.79 o
   6   5   3        981.18        980.92        26.89 o
   7   5   3       3314.15       3327.62       102.44 o
   8   5   3        119.10        126.76        10.23 o
   9   5   3        311.35        309.97        22.34 o
  10   5   3        196.85        186.84        14.69 o
  11   5   3        415.32        420.19        23.08 o
 -11   6   3         31.08         47.63        14.73 o
 -10   6   3        330.00        298.01        21.15 o
  -9   6   3        743.71        752.53        26.98 o
  -8   6   3       1143.40       1121.25        35.01 o
  -7   6   3        471.16        450.25        18.06 o
  -6   6   3        700.02        730.48        22.57 o
  -5   6   3       3725.92       3769.93       106.14 o
  -4   6   3         14.90         22.86         4.50 o
  -3   6   3       5809.79       6204.07       189.14 o
  -1   6   3       6863.53       7166.32       188.59 o
   0   6   3       4202.58       4232.96       128.05 o
   1   6   3       6258.79       6329.76       160.51 o
   2   6   3       2088.46       2107.65        51.43 o
   3   6   3       7446.96       7845.06       171.07 o
   4   6   3         16.88         21.66         3.80 o
   5   6   3       3725.19       3669.65        94.69 o
   6   6   3        735.89        721.08        21.61 o
   8   6   3       1038.58       1018.35        43.36 o
   9   6   3        519.78        557.65        34.95 o
  10   6   3        460.38        472.14        20.94 o
  11   6   3         40.00         42.28        14.47 o
 -10   7   3         41.82         26.97        12.04 o
  -9   7   3       2279.33       2442.90        77.56 o
  -8   7   3        517.00        577.91        21.83 o
  -7   7   3        962.48       1015.65        34.42 o
  -6   7   3        671.81        718.87        31.44 o
  -5   7   3        513.40        397.17        45.86 o
  -3   7   3       1437.17       1553.08       165.24 o
  -2   7   3       1728.45       1935.31        51.89 o
  -1   7   3       5496.87       5650.31       173.60 o
   0   7   3        118.92        129.94         7.15 o
   1   7   3       6305.00       6543.77       155.18 o
   2   7   3       1568.95       1675.43        46.02 o
   3   7   3       2106.13       2118.47        73.95 o
   4   7   3       2168.47       2158.06        55.70 o
   5   7   3        329.52        305.65        11.29 o
   6   7   3        544.60        551.28        20.92 o
   8   7   3        327.47        404.32        28.14 o
  10   7   3         43.41         36.36        12.04 o
 -10   8   3        105.23         95.70        15.31 o
  -8   8   3        787.65        738.82        26.32 o
  -7   8   3       1400.29       1314.15        58.63 o
  -6   8   3        159.08        170.80        13.22 o
  -5   8   3        302.88        307.37        13.34 o
  -3   8   3       2143.98       2083.44        69.60 o
  -2   8   3       2283.67       2299.03        65.62 o
  -1   8   3        842.73        778.47        24.91 o
   0   8   3        494.14        518.90        17.94 o
   1   8   3        675.09        622.27        20.97 o
   2   8   3       2269.69       2245.23        55.40 o
   4   8   3        508.10        491.30        15.13 o
   5   8   3        237.37        222.64        10.67 o
   6   8   3        135.40        131.89        10.43 o
   7   8   3       1895.04       1809.75        65.84 o
   8   8   3        626.36        617.66        26.13 o
   9   8   3        609.53        607.27        25.66 o
  10   8   3        129.04        112.96        15.37 o
  -9   9   3         15.53         23.90        12.38 o
  -8   9   3        162.06        146.57        18.95 o
  -6   9   3        228.33        247.10        14.69 o
  -5   9   3       2761.40       2569.13       119.10 o
  -4   9   3        780.60        805.91        28.78 o
  -2   9   3        302.03        295.17        12.94 o
  -1   9   3        939.12        928.53        30.05 o
   0   9   3       3728.13       3645.71       111.18 o
   1   9   3        769.04        738.49        29.45 o
   2   9   3        316.24        303.34        10.43 o
   3   9   3       4514.48       4354.34       123.49 o
   4   9   3       1015.95       1042.81        27.31 o
   5   9   3       2234.57       2192.48        59.67 o
   6   9   3        271.99        287.29        14.86 o
   7   9   3        873.43        840.37        29.99 o
   8   9   3        103.63         78.97        11.35 o
   9   9   3         14.86         18.20        11.59 o
  -9  10   3       1031.59       1058.68        43.30 o
  -8  10   3       1106.29       1107.16        41.49 o
  -7  10   3        280.74        288.56        21.63 o
  -6  10   3        477.16        449.62        21.40 o
  -5  10   3       2594.60       2620.69        91.03 o
  -4  10   3         44.10         40.12         6.20 o
  -3  10   3        311.51        276.97        14.48 o
  -1  10   3       1325.90       1309.12        41.51 o
   0  10   3       4826.70       4950.39       150.37 o
   1  10   3       1298.75       1283.21        41.32 o
   2  10   3       2291.89       2345.47        60.43 o
   3  10   3        197.23        185.30        14.61 o
   4  10   3         67.16         76.00         7.54 o
   5  10   3       2732.11       2783.29        74.51 o
   6  10   3        694.08        636.60        52.61 o
   7  10   3        379.75        384.78        17.95 o
   8  10   3       1075.73       1051.05        37.89 o
   9  10   3        855.37        867.01        38.34 o
  -8  11   3        248.32        318.49        20.20 o
  -7  11   3        271.36        295.09        18.58 o
  -6  11   3        670.90        652.28        23.96 o
  -5  11   3        651.63        677.54        21.29 o
  -3  11   3         57.73         50.21         8.46 o
  -2  11   3         54.76         65.55         8.61 o
  -1  11   3       2054.65       1994.97        66.35 o
   0  11   3        323.14        360.81        21.06 o
   1  11   3       1653.88       1594.44        60.47 o
   2  11   3         44.68         51.30         6.09 o
   3  11   3         44.59         46.26         6.37 o
   4  11   3       1314.54       1244.37        38.05 o
   5  11   3        507.82        495.96        22.47 o
   6  11   3        430.54        445.76        43.63 o
   7  11   3        179.56        230.55        21.33 o
   8  11   3        200.74        277.25        20.51 o
  -8  12   3         83.79         83.62        13.66 o
  -7  12   3        166.64        181.03        16.43 o
  -6  12   3        581.68        545.37        22.78 o
  -5  12   3        446.13        477.87        30.57 o
  -4  12   3        574.85        551.12        27.19 o
  -2  12   3       1794.26       1784.66        89.89 o
  -1  12   3       1873.12       1852.83        56.51 o
   0  12   3        152.04        145.12        10.36 o
   1  12   3       1757.47       1673.82        66.40 o
   2  12   3       1393.84       1374.84        40.51 o
   3  12   3       1361.88       1289.23        36.94 o
   4  12   3        447.54        445.63        17.53 o
   5  12   3        630.73        619.12        24.62 o
   7  12   3        168.43        183.15        16.00 o
   8  12   3        131.98        134.50        15.31 o
  -7  13   3       1092.17       1186.58        41.83 o
  -6  13   3         19.93          2.33        13.15 o
  -5  13   3        571.42        559.53        28.30 o
  -4  13   3        235.46        230.86        17.45 o
  -2  13   3        250.69        258.27        15.89 o
  -1  13   3        583.85        573.10        22.71 o
   0  13   3       1258.39       1182.77        42.60 o
   1  13   3        615.96        608.05        24.43 o
   2  13   3        281.99        296.70        16.18 o
   3  13   3       1250.16       1251.91        36.38 o
   4  13   3        307.95        297.42        14.74 o
   5  13   3        589.24        558.04        23.06 o
   6  13   3         13.87          9.51        10.55 o
  -6  14   3        132.99        140.60        18.39 o
  -5  14   3        255.15        245.48        20.91 o
  -4  14   3        142.17        161.54        21.90 o
  -3  14   3         91.34         99.88        15.89 o
  -2  14   3        577.90        590.94        29.96 o
  -1  14   3        655.30        681.92        24.22 o
   0  14   3        861.45        845.85        32.66 o
   1  14   3        501.95        527.34        27.65 o
   2  14   3        906.56        783.51        48.88 o
   3  14   3        139.95        148.63        12.72 o
   4  14   3         94.64         91.18         9.85 o
   5  14   3        244.90        256.72        17.38 o
   6  14   3        110.94        107.21        13.19 o
  -4  15   3        382.47        378.62        23.46 o
  -3  15   3         75.93         83.41        12.74 o
  -2  15   3        843.43        868.80        36.74 o
  -1  15   3        589.38        579.48        29.99 o
   0  15   3          7.49         15.11         9.96 o
   1  15   3        673.92        684.18        27.27 o
   2  15   3        974.87        990.10        39.57 o
   3  15   3         80.72         89.79        11.79 o
   4  15   3        406.53        410.97        22.09 o
  -2  16   3        481.25        497.90        26.60 o
  -1  16   3        679.44        672.81        33.80 o
   0  16   3        645.18        684.42        29.33 o
   1  16   3        777.79        798.88        40.44 o
   2  16   3        304.89        330.48        29.47 o
 -10   0   4       4730.22       4897.09       228.27 o
  -8   0   4       3245.64       3318.18       126.37 o
  -6   0   4        348.61        321.30        22.70 o
  -4   0   4         70.67         90.84         8.59 o
   0   0   4      56359.96      62121.64      1863.91 o
   2   0   4      13449.19      13403.17       614.50 o
   4   0   4         91.24        114.63         7.67 o
   6   0   4        464.08        436.10        20.53 o
   8   0   4       2844.95       2822.25       125.01 o
  10   0   4       4600.94       4823.24       197.99 o
 -11   1   4        731.03        748.35        33.94 o
 -10   1   4         69.79         92.08        12.65 o
  -9   1   4         55.97         67.61        11.19 o
  -8   1   4       2093.92       2067.19        75.45 o
  -7   1   4       3780.03       3701.85       127.80 o
  -6   1   4       6307.04       6415.75       176.65 o
  -5   1   4         74.07         81.40         5.32 o
  -4   1   4       4570.38       4175.71        99.30 o
  -3   1   4       2504.71       2507.34       166.91 o
  -2   1   4       3458.91       3476.51        85.57 o
  -1   1   4      10327.37      11259.10       240.28 o
   0   1   4          6.95          9.85         1.26 o
   1   1   4       7892.38       8895.78       339.69 o
   2   1   4       3645.97       3629.25        85.59 o
   3   1   4       3805.83       3243.76       165.61 o
   4   1   4       3964.74       3626.19       104.36 o
   5   1   4         63.39         55.43         4.76 o
   6   1   4       6675.20       6811.21       167.59 o
   7   1   4       2988.84       2891.44        80.17 o
   8   1   4       2606.90       2671.31        66.60 o
   9   1   4         45.56         50.13         8.68 o
  10   1   4         45.62         36.67        10.64 o
  11   1   4        734.06        790.01        32.60 o
 -11   2   4        103.13        132.26        15.86 o
 -10   2   4        432.80        430.22        52.61 o
  -9   2   4        175.07        231.33        39.79 o
  -8   2   4        161.37        177.83        11.55 o
  -7   2   4         18.77         16.60         6.57 o
  -6   2   4       1223.66       1145.46        31.04 o
  -5   2   4        176.54        195.12        10.17 o
  -3   2   4        356.31        378.09        11.66 o
  -2   2   4       2522.91       2442.80        79.94 o
  -1   2   4       3865.25       4099.29        90.37 o
   0   2   4      46265.66      51585.54      1094.02 o
   1   2   4       3563.19       3697.13        98.87 o
   3   2   4        372.33        392.90        10.56 o
   4   2   4       5794.32       5784.81       146.16 o
   5   2   4        273.41        282.13         9.57 o
   7   2   4         21.90         28.75         6.19 o
   8   2   4        123.31        117.88         9.73 o
   9   2   4        268.72        285.06        16.29 o
  10   2   4        309.33        295.64        17.75 o
  11   2   4         70.93         63.98        14.59 o
 -11   3   4        791.52        786.89        33.38 o
 -10   3   4          3.03          0.00        10.99 o
  -9   3   4        147.64        131.53        11.63 o
  -8   3   4        751.81        742.94        27.00 o
  -7   3   4        568.06        564.50        18.20 o
  -6   3   4       1942.38       1982.66        54.74 o
  -5   3   4          8.52         17.95         4.51 o
  -4   3   4       6142.33       6367.43       164.71 o
  -3   3   4       1787.52       1861.79        60.36 o
  -2   3   4       4090.50       4379.96       112.76 o
  -1   3   4       1354.49       1291.12        36.66 o
   0   3   4          2.44          5.41         2.37 o
   1   3   4       1710.03       1601.36        41.07 o
   2   3   4       4742.13       4962.01       107.95 o
   3   3   4       2338.70       2321.77        54.21 o
   4   3   4       6425.71       6670.36       157.02 o
   5   3   4          9.08         18.13         3.99 o
   6   3   4       2223.83       2229.98        54.66 o
   7   3   4        361.31        417.41        55.30 o
   8   3   4        857.20        854.30        27.41 o
   9   3   4        159.11        186.73        13.57 o
  10   3   4          2.26          5.15        10.65 o
  11   3   4        818.61        852.09        33.13 o
 -11   4   4        223.76        232.13        19.45 o
 -10   4   4       2529.29       2555.57        80.67 o
  -9   4   4         88.34        117.04        11.94 o
  -8   4   4       3835.38       3939.91       137.95 o
  -7   4   4         13.95         27.41         7.07 o
  -6   4   4         51.65         50.07         5.79 o
  -5   4   4         40.64         49.56         4.82 o
  -4   4   4        163.84        163.34         7.05 o
  -3   4   4        387.23        415.70        12.70 o
  -2   4   4       4206.25       4322.83       126.79 o
   0   4   4      14499.05      14809.30       480.45 o
   1   4   4       2135.26       2269.22        57.80 o
   2   4   4       5635.03       5454.19       155.58 o
   3   4   4        353.95        363.75        10.18 o
   4   4   4        155.50        143.02         6.37 o
   5   4   4         34.38         37.49         4.43 o
   6   4   4         51.47         45.72         5.66 o
   7   4   4         21.42         39.59         7.23 o
   8   4   4       2787.48       3055.51       308.22 o
   9   4   4         56.01         55.05        14.30 o
  10   4   4       2480.75       2509.22        80.40 o
  11   4   4        215.64        188.98        16.31 o
 -11   5   4        232.60        278.03        21.35 o
 -10   5   4         26.84         36.14        12.68 o
  -9   5   4         25.83         25.71        10.05 o
  -8   5   4        788.60        742.01        27.51 o
  -7   5   4       1807.56       1779.09        51.15 o
  -6   5   4       9213.86       9237.19       238.16 o
  -5   5   4        497.37        534.71        15.58 o
  -4   5   4       4310.01       4066.58       111.14 o
  -3   5   4       1371.86       1400.85        55.57 o
  -2   5   4       1053.70        980.06        28.55 o
  -1   5   4       1282.79       1211.81        58.90 o
   0   5   4        319.55        314.57        11.39 o
   1   5   4        952.32        950.90        27.37 o
   2   5   4       1041.31        948.75        25.21 o
   3   5   4       1882.74       1809.13        41.00 o
   4   5   4       4167.03       3797.77        90.53 o
   5   5   4        425.54        439.66        13.51 o
   6   5   4       9760.13       9590.98       217.37 o
   7   5   4       1561.06       1558.26        49.64 o
   8   5   4        964.40        906.64        31.56 o
   9   5   4         27.12         17.22         9.27 o
  10   5   4         41.55         35.80        12.59 o
  11   5   4        226.04        266.14        19.00 o
 -10   6   4         29.93         32.29        11.82 o
  -9   6   4        288.09        290.07        18.19 o
  -8   6   4        877.57        860.93        30.16 o
  -7   6   4        888.08        840.73        28.58 o
  -6   6   4        658.71        652.93        23.21 o
  -4   6   4        388.78        396.50        53.28 o
  -2   6   4       1261.17       1292.57        45.08 o
  -1   6   4       4371.47       4542.60       135.15 o
   0   6   4        544.60        472.60        15.11 o
   1   6   4       4297.10       4401.92       119.05 o
   2   6   4       1544.55       1560.21        35.99 o
   3   6   4       3621.00       3673.73       132.11 o
   4   6   4        597.96        572.30        16.25 o
   5   6   4        233.86        227.54         9.64 o
   6   6   4        431.07        464.13        31.94 o
   7   6   4       1149.61       1038.21        63.28 o
   8   6   4        943.82        924.77        31.64 o
   9   6   4        335.36        369.56        18.10 o
  10   6   4         42.81         68.75        12.18 o
 -10   7   4        193.20        263.37        39.52 o
  -9   7   4         81.56         67.83        11.42 o
  -8   7   4       1515.20       1498.86        66.17 o
  -7   7   4         97.20         78.69         9.15 o
  -6   7   4        273.04        255.16        26.50 o
  -5   7   4       1384.94       1369.31        37.24 o
  -4   7   4        440.25        417.19        15.31 o
  -3   7   4        436.41        449.42        15.32 o
  -2   7   4       2024.08       2018.71        55.88 o
  -1   7   4        207.63        172.09         9.39 o
   0   7   4        241.05        249.43         9.84 o
   1   7   4        314.10        250.31         9.66 o
   2   7   4       1938.63       1864.09        47.30 o
   3   7   4        468.02        460.60        13.05 o
   4   7   4        326.04        318.72        12.59 o
   5   7   4       1200.31       1129.24        30.17 o
   6   7   4        190.52        192.38        12.06 o
   7   7   4        138.09        127.12         9.90 o
   8   7   4       1981.74       1932.59        60.84 o
   9   7   4        128.72        120.17        12.71 o
  10   7   4        302.46        326.09        19.72 o
 -10   8   4       1500.11       1475.12        57.63 o
  -9   8   4        263.90        262.44        20.75 o
  -8   8   4       1858.02       1827.37        54.78 o
  -7   8   4        363.63        371.68        20.82 o
  -6   8   4        238.19        230.48        23.38 o
  -5   8   4         21.58         32.18         6.63 o
  -4   8   4        235.49        227.55         9.74 o
  -3   8   4         28.53         28.22         5.57 o
  -2   8   4        378.33        333.05        14.65 o
  -1   8   4        118.55        128.14         8.26 o
   0   8   4       2712.75       2521.96        77.31 o
   1   8   4        171.60        180.70         8.61 o
   2   8   4        466.61        402.91        11.69 o
   3   8   4         42.06         50.18         5.52 o
   4   8   4        189.67        193.76         9.22 o
   5   8   4         13.89         18.05         5.53 o
   6   8   4        339.48        298.94        13.37 o
   7   8   4        496.97        511.36        19.53 o
   8   8   4       1536.31       1524.97        54.29 o
   9   8   4        243.05        250.27        17.07 o
  10   8   4       1309.30       1273.11        46.81 o
  -9   9   4        479.57        512.48        26.03 o
  -8   9   4         62.02         48.74        11.73 o
  -7   9   4        153.63        159.86        13.25 o
  -6   9   4       3337.18       3384.14       110.81 o
  -5   9   4         48.17         50.82         8.12 o
  -4   9   4       8075.43       8175.01       229.71 o
  -3   9   4        796.61        829.54        34.15 o
  -1   9   4       1666.19       1712.51        55.79 o
   0   9   4          1.56          9.18         4.96 o
   1   9   4       1303.38       1326.23        46.50 o
   2   9   4        865.31        774.68        21.46 o
   3   9   4       1033.93       1018.49        26.07 o
   4   9   4       8985.25       9042.14       218.16 o
   5   9   4         52.05         60.08         6.61 o
   6   9   4       3835.88       3790.62       103.75 o
   7   9   4        145.05        152.25        11.78 o
   8   9   4         48.02         31.28        10.62 o
   9   9   4        540.71        534.40        24.38 o
  -9  10   4        854.12        886.83        38.33 o
  -8  10   4        366.93        383.54        22.97 o
  -7  10   4       1271.48       1313.36        50.41 o
  -5  10   4        419.48        411.12        17.13 o
  -3  10   4       1505.39       1520.68        68.36 o
  -2  10   4        990.76        997.50        31.70 o
  -1  10   4       2051.71       2002.98        68.79 o
   0  10   4       1953.11       1893.52        59.64 o
   1  10   4       2056.50       2072.31        63.54 o
   2  10   4        897.17        912.62        25.79 o
   3  10   4       1699.70       1698.45        55.47 o
   4  10   4        956.25        948.16        26.60 o
   5  10   4        301.94        291.53        14.00 o
   6  10   4        507.80        533.70        20.03 o
   7  10   4       1477.06       1480.10        46.60 o
   8  10   4        447.30        460.34        21.13 o
   9  10   4        904.23        937.99        38.24 o
  -8  11   4        675.92        654.59        29.77 o
  -7  11   4         37.68         38.06        10.95 o
  -6  11   4        607.81        494.29        53.95 o
  -5  11   4       2445.73       2391.06        88.51 o
  -4  11   4        167.33        171.93        25.74 o
  -3  11   4         98.92        112.81        10.10 o
  -2  11   4         62.53         76.05         9.05 o
  -1  11   4        202.78        192.86        12.90 o
   0  11   4          2.48          9.01         6.75 o
   1  11   4        229.95        223.98        11.91 o
   2  11   4         49.81         61.26         6.90 o
   3  11   4         95.13         95.50         7.33 o
   4  11   4        253.99        253.77        12.54 o
   5  11   4       2852.67       2829.12        82.08 o
   6  11   4        391.17        373.79        17.17 o
   7  11   4         50.39         62.57        11.40 o
   8  11   4        659.83        657.83        29.48 o
  -8  12   4        129.83        142.58        17.07 o
  -7  12   4          4.27         13.33        12.82 o
  -6  12   4         26.96         32.21         9.86 o
  -5  12   4        129.93        127.85        13.43 o
  -4  12   4         24.32         27.92         9.71 o
  -3  12   4        148.30        156.87        11.74 o
  -2  12   4         33.97         42.83         8.11 o
  -1  12   4        694.02        651.24        23.91 o
   0  12   4        785.82        719.76        25.70 o
   2  12   4         25.89         28.56         8.87 o
   3  12   4         96.05         95.28         8.11 o
   4  12   4         37.43         43.35         7.79 o
   5  12   4        200.77        192.35        14.05 o
   6  12   4         20.73         21.61        10.42 o
   7  12   4          3.15          9.08        11.85 o
   8  12   4         85.56         75.51        17.69 o
  -7  13   4        111.28        142.96        17.68 o
  -6  13   4        791.87        802.27        39.82 o
  -5  13   4         76.17         70.66        13.41 o
  -4  13   4       2697.26       2702.03        86.49 o
  -3  13   4        124.33        124.94        12.47 o
  -2  13   4        271.93        264.30        16.41 o
  -1  13   4         24.34         26.05         8.17 o
   0  13   4         18.82         40.68         8.14 o
   1  13   4         19.61         26.83         8.31 o
   2  13   4        224.01        207.85        15.16 o
   3  13   4        190.80        199.61        13.11 o
   4  13   4       2487.15       2411.18        74.17 o
   5  13   4         49.50         45.95         9.42 o
   6  13   4        943.07        951.70        35.57 o
   7  13   4         75.14         50.10        13.65 o
  -6  14   4        314.33        340.26        27.96 o
  -5  14   4        144.01        153.01        17.56 o
  -4  14   4        209.57        241.34        29.06 o
  -3  14   4        711.10        769.18        31.67 o
  -2  14   4        510.31        508.30        23.00 o
  -1  14   4        299.25        298.93        17.68 o
   0  14   4       1475.38       1543.97        50.31 o
   1  14   4        277.43        277.68        17.54 o
   2  14   4        420.45        434.95        22.13 o
   3  14   4        750.22        783.64        34.35 o
   4  14   4        304.01        293.69        15.60 o
   5  14   4        158.00        190.33        13.67 o
   6  14   4        235.66        242.44        23.98 o
  -4  15   4          4.33         -3.28        12.61 o
  -3  15   4        785.99        801.36        33.33 o
  -2  15   4        402.66        406.84        27.85 o
  -1  15   4        329.62        335.82        22.98 o
   0  15   4          0.29         12.47        11.03 o
   1  15   4        240.18        241.52        19.63 o
   2  15   4        521.82        558.88        26.39 o
   3  15   4        821.26        829.44        40.24 o
   4  15   4          4.04         -2.69        12.04 o
  -2  16   4         18.39         24.94        16.25 o
  -1  16   4       1426.94       1456.39        60.28 o
   0  16   4        113.41        133.71        14.96 o
   1  16   4       1533.87       1552.66        59.77 o
   2  16   4         22.46         35.56        16.84 o
 -11   0   5        602.67        593.82        51.00 o
  -9   0   5        948.62        998.82        59.34 o
  -7   0   5       4970.51       5362.96       215.87 o
  -5   0   5       3899.08       4047.53       196.00 o
  -3   0   5      13134.08      13489.05       411.42 o
  -1   0   5       1564.17       1504.32        43.48 o
   1   0   5       1243.83       1191.68        57.33 o
   3   0   5      11446.53      11690.37       450.52 o
   5   0   5       3084.97       3193.32       123.66 o
   9   0   5        645.16        697.14        47.02 o
  11   0   5        448.07        420.11        35.14 o
 -10   1   5          9.98         30.31        11.93 o
  -9   1   5        977.60        980.38        38.32 o
  -8   1   5        974.35        987.98        35.06 o
  -5   1   5       2826.42       2784.09        89.60 o
  -4   1   5       3239.64       3155.17        72.83 o
  -3   1   5       4299.12       4189.84       164.06 o
  -1   1   5       2563.76       2430.30        57.48 o
   0   1   5       2142.22       2196.46        55.54 o
   1   1   5       2018.81       1977.14        73.97 o
   3   1   5       3272.06       3321.04        94.50 o
   4   1   5       2572.07       2481.28        81.07 o
   5   1   5       3600.91       3510.61        90.04 o
   6   1   5       1916.58       1938.55        65.20 o
   7   1   5       1134.34       1189.77        32.46 o
   8   1   5       1007.57       1019.96        28.85 o
   9   1   5       1199.63       1203.61        37.59 o
  10   1   5         12.21         29.11        10.76 o
  11   1   5        875.44        829.75        35.74 o
 -11   2   5        415.64        417.44        26.90 o
 -10   2   5         70.33         74.12        13.40 o
  -9   2   5        899.96        886.34        31.84 o
  -6   2   5         37.32         64.29         6.05 o
  -5   2   5       5788.49       5773.92       310.69 o
  -3   2   5       1486.75       1354.78        36.13 o
  -2   2   5        700.82        730.58        19.49 o
  -1   2   5        297.61        276.28         7.63 o
   0   2   5       2163.66       2072.90        47.86 o
   1   2   5        305.61        276.65         7.92 o
   3   2   5       1555.58       1435.05        34.42 o
   4   2   5        757.12        809.85        20.75 o
   5   2   5       7963.30       7708.48       311.34 o
   6   2   5         23.61         36.32         5.60 o
   7   2   5       4740.83       4748.53       121.03 o
   8   2   5       1025.35       1012.28        30.56 o
   9   2   5        675.17        675.82        32.45 o
  10   2   5         55.45         50.30        11.61 o
  11   2   5        572.37        619.44        29.76 o
 -11   3   5       1324.80       1279.65        73.62 o
 -10   3   5         25.82         22.46        12.09 o
  -9   3   5       2229.90       2239.91        79.48 o
  -8   3   5        223.70        250.64        19.04 o
  -7   3   5        473.51        468.79        17.56 o
  -6   3   5        409.21        335.19        41.81 o
  -5   3   5        809.39        742.90        35.68 o
  -3   3   5       3836.50       3942.13       119.30 o
  -2   3   5       1808.36       1886.41        53.88 o
   0   3   5       3223.93       3525.69        84.94 o
   1   3   5       1884.59       1800.83        44.01 o
   2   3   5       1995.74       2085.28        46.71 o
   4   3   5       3308.85       3165.11        85.05 o
   5   3   5        515.10        520.59        60.70 o
   6   3   5        269.96        260.34        11.58 o
   7   3   5        556.31        535.35        16.50 o
   8   3   5        339.80        373.43        16.33 o
   9   3   5       2776.93       2860.72        86.39 o
  10   3   5         37.93         36.88        11.49 o
  11   3   5       1021.19       1014.38        42.73 o
 -11   4   5        247.46        218.21        18.53 o
 -10   4   5         99.70        121.58        13.11 o
  -9   4   5        220.47        217.84        41.14 o
  -8   4   5        819.36        843.73        28.19 o
  -7   4   5       4431.20       4878.96       148.74 o
  -5   4   5        464.31        436.25        13.61 o
  -4   4   5        136.86        150.40         8.60 o
  -2   4   5         17.21         16.84         2.71 o
   0   4   5       1175.69       1167.60        33.89 o
   1   4   5       8092.47       8528.46       226.24 o
   2   4   5         11.41         12.22         2.55 o
   3   4   5       6655.74       6576.42       158.17 o
   4   4   5         98.06        108.90         5.85 o
   5   4   5        473.08        426.06        12.83 o
   6   4   5       2018.40       1949.68        50.84 o
   8   4   5        843.11        823.59        30.45 o
   9   4   5        142.02        124.30        11.78 o
  10   4   5         72.82         70.69        11.70 o
  11   4   5        278.57        269.11        18.69 o
 -11   5   5       1049.31       1065.65        43.45 o
 -10   5   5        106.27        108.13        14.31 o
  -9   5   5        774.78        847.59        28.81 o
  -8   5   5        341.52        340.62        15.97 o
  -7   5   5       2087.38       2210.87        96.50 o
  -6   5   5       1458.13       1439.36        37.87 o
  -5   5   5        743.76        750.46        22.34 o
  -3   5   5       1742.33       1706.53        45.89 o
  -2   5   5        356.27        377.10        12.22 o
   0   5   5       4588.14       4954.73       149.75 o
   1   5   5       2460.33       2444.53        98.46 o
   2   5   5        362.78        348.86        10.56 o
   3   5   5       1557.27       1491.68        38.99 o
   4   5   5       3363.60       3336.63        77.60 o
   5   5   5        731.08        721.40        19.89 o
   6   5   5       1315.03       1241.55        34.12 o
   7   5   5       2871.78       2859.89        76.27 o
   8   5   5        316.91        288.20        17.81 o
   9   5   5        740.24        757.51        29.47 o
  10   5   5        104.60         93.68        12.60 o
 -10   6   5        649.28        702.72        28.09 o
  -8   6   5        545.13        561.62        22.68 o
  -7   6   5       1303.86       1252.88        37.89 o
  -6   6   5        155.92        154.19         9.77 o
  -5   6   5       2441.29       2728.48       272.47 o
  -3   6   5        135.81        133.48         6.51 o
  -2   6   5        664.88        720.01        26.76 o
   0   6   5       6150.70       6418.23       193.71 o
   1   6   5       1044.97       1094.64        32.16 o
   2   6   5        917.59        914.10        23.62 o
   3   6   5        171.60        157.98         6.77 o
   4   6   5       1497.60       1383.69        34.87 o
   5   6   5       3352.97       3411.30        78.51 o
   6   6   5        224.35        224.82        10.13 o
   7   6   5       1420.37       1348.96        55.63 o
   8   6   5        623.99        629.90        25.42 o
   9   6   5        262.61        248.42        17.86 o
  10   6   5        605.65        615.85        29.81 o
 -10   7   5        536.26        544.41        26.09 o
  -9   7   5        862.54        819.26        30.66 o
  -8   7   5        413.06        441.25        20.76 o
  -7   7   5       1736.72       1716.75        50.65 o
  -6   7   5         32.18         24.36         8.74 o
  -5   7   5        192.43        207.69        11.18 o
  -3   7   5       3940.89       3962.41       104.38 o
  -2   7   5        169.25        182.74         9.24 o
  -1   7   5       3495.95       3498.24       163.21 o
   0   7   5       1560.27       1772.66        51.38 o
   1   7   5       4752.67       4633.44       163.55 o
   2   7   5        124.98        140.34         6.44 o
   3   7   5       3480.61       3406.68        92.90 o
   4   7   5       1569.73       1478.43        37.13 o
   5   7   5        242.13        232.26         9.96 o
   6   7   5         43.79         39.46         7.19 o
   7   7   5       1851.30       1804.36        56.11 o
   8   7   5        582.62        574.36        40.30 o
   9   7   5        804.47        781.54        30.17 o
  10   7   5        407.10        404.78        22.98 o
 -10   8   5         32.32         29.77        15.15 o
  -9   8   5        257.13        272.13        22.67 o
  -8   8   5        147.07        166.10        18.40 o
  -7   8   5       2127.36       2191.53        69.75 o
  -5   8   5       1226.64       1184.95        44.09 o
  -4   8   5       2362.10       2425.43       128.86 o
  -1   8   5        177.38        180.29         8.75 o
   0   8   5       1575.47       1668.78        48.73 o
   1   8   5        159.76        152.34         8.54 o
   2   8   5       1781.04       1746.67        43.30 o
   3   8   5       6768.74       6854.33       165.23 o
   4   8   5       3442.49       3215.06       158.32 o
   5   8   5       1384.44       1279.32        35.77 o
   6   8   5       1077.31       1032.24        32.35 o
   8   8   5        225.60        227.70        16.44 o
   9   8   5        260.08        268.65        17.62 o
  10   8   5         27.37         15.33        12.65 o
  -9   9   5        128.11        120.50        15.20 o
  -8   9   5        136.37        151.53        13.37 o
  -7   9   5       1212.76       1192.80        41.70 o
  -6   9   5        316.36        304.59        16.34 o
  -3   9   5       1660.15       1625.53        52.36 o
  -1   9   5        875.92        889.27        26.76 o
   0   9   5         55.19         88.71         7.05 o
   1   9   5        709.90        694.92        26.17 o
   2   9   5       1609.19       1559.91        40.81 o
   3   9   5       1980.79       1889.95        46.40 o
   4   9   5       1031.15       1027.11        31.86 o
   5   9   5        704.68        678.70        21.60 o
   6   9   5        440.95        400.36        15.74 o
   7   9   5       1318.16       1266.14        41.39 o
   8   9   5         89.11         79.25        12.48 o
   9   9   5        151.94        134.52        14.04 o
  -9  10   5        864.12        870.89        36.84 o
  -8  10   5        441.00        360.11        46.16 o
  -7  10   5        172.61        161.58        13.16 o
  -6  10   5        118.92        124.97        10.37 o
  -5  10   5        411.37        441.55        39.55 o
  -4  10   5          2.77         -5.89         7.71 o
  -1  10   5       1875.18       1808.51        63.98 o
   0  10   5       2316.09       2427.62        75.16 o
   1  10   5       2452.48       2349.53        69.61 o
   2  10   5        369.73        342.15        13.84 o
   3  10   5       1471.75       1415.87        44.97 o
   4  10   5          2.65          7.18         5.72 o
   5  10   5        601.29        580.38        19.02 o
   6  10   5         75.56         69.90         9.37 o
   7  10   5        266.14        242.56        23.71 o
   8  10   5        287.73        275.10        19.85 o
   9  10   5        704.54        652.54        30.53 o
  -8  11   5        464.91        435.75        25.71 o
  -7  11   5        646.38        641.44        24.70 o
  -6  11   5        196.30        214.47        15.25 o
  -5  11   5        499.48        472.87        23.29 o
  -4  11   5          3.01         -2.86         9.36 o
  -3  11   5        169.33        166.90        12.81 o
  -2  11   5        679.98        669.68        29.10 o
   0  11   5       1222.42       1163.86        38.55 o
   1  11   5       3666.38       3664.07       148.71 o
   2  11   5        875.57        863.57        27.17 o
   3  11   5        171.76        169.38         9.00 o
   4  11   5          2.88         11.71         6.84 o
   5  11   5        439.34        419.07        17.13 o
   6  11   5        278.10        285.32        14.83 o
   7  11   5        537.82        526.48        26.16 o
   8  11   5        690.26        646.81        37.09 o
  -7  12   5        565.23        584.92        23.77 o
  -6  12   5        676.76        637.13        46.26 o
  -5  12   5        736.92        747.26        40.27 o
  -2  12   5        672.21        678.11        25.57 o
  -1  12   5         33.59         35.77         7.89 o
   0  12   5          0.78          5.69         6.94 o
   1  12   5         51.94         56.10         8.21 o
   2  12   5        612.99        583.84        24.17 o
   3  12   5        983.94        964.67        29.66 o
   4  12   5        966.91        941.31        28.60 o
   5  12   5        873.17        881.17        32.47 o
   6  12   5        515.68        501.57        22.62 o
   7  12   5        516.16        507.19        26.25 o
  -7  13   5         31.29         31.89        17.24 o
  -6  13   5          6.27          0.78        13.46 o
  -5  13   5        211.87        236.55        23.34 o
  -4  13   5        497.85        416.06        51.93 o
  -2  13   5        494.52        498.18        27.51 o
  -1  13   5        136.72        165.08        15.04 o
   0  13   5        923.33        917.35        34.34 o
   1  13   5         90.64        105.74         9.88 o
   2  13   5        777.69        733.09        31.39 o
   3  13   5        646.51        602.47        25.60 o
   4  13   5        326.08        302.68        15.59 o
   5  13   5        331.26        335.39        17.34 o
   6  13   5          7.65         -0.10        12.20 o
   7  13   5         45.81         71.47        14.93 o
  -5  14   5        506.65        506.33        28.86 o
  -4  14   5        399.19        387.68        24.80 o
  -3  14   5         10.33         31.04        10.14 o
  -2  14   5         73.41         67.80        11.51 o
  -1  14   5        980.73        996.01        39.95 o
   0  14   5       2490.90       2538.64        86.26 o
   1  14   5       1161.04       1152.47        43.75 o
   2  14   5        105.81        100.82        14.88 o
   3  14   5         14.78         10.81        10.22 o
   4  14   5        481.07        494.02        24.62 o
   5  14   5        482.58        474.41        22.07 o
  -4  15   5        339.00        344.73        22.37 o
  -3  15   5         86.86         89.99        13.65 o
  -2  15   5        143.06        181.77        14.42 o
  -1  15   5        143.73        185.17        18.11 o
   0  15   5          9.27         18.52        11.31 o
   1  15   5        224.30        247.71        18.71 o
   2  15   5         95.12         99.39        13.65 o
   3  15   5        108.40        114.27        14.49 o
   4  15   5        297.66        280.38        21.40 o
  -2  16   5         65.69         77.46        17.97 o
  -1  16   5        484.10        488.99        26.73 o
   0  16   5         61.66         78.03        13.72 o
   1  16   5        419.70        440.81        26.65 o
   2  16   5         99.08        136.44        15.17 o
 -10   0   6         64.42         66.21        19.03 o
  -8   0   6       2189.05       2140.27       104.21 o
  -6   0   6       2288.56       2434.55       167.39 o
  -4   0   6       4790.18       4439.77       160.09 o
  -2   0   6       3648.09       3750.49       134.10 o
   0   0   6        127.22        127.11         6.15 o
   4   0   6       3682.85       3372.06       184.05 o
   6   0   6       2955.22       3115.61       106.10 o
  10   0   6         61.15         57.70        14.49 o
 -11   1   6        105.95        127.58        16.57 o
 -10   1   6       2208.83       2241.35        76.21 o
  -9   1   6       1446.39       1415.08        44.46 o
  -8   1   6       1064.98        985.73        43.43 o
  -7   1   6        542.95        574.89        17.89 o
  -6   1   6        262.94        268.87        15.40 o
  -4   1   6        822.58        818.82        24.37 o
  -3   1   6        221.50        230.35         7.17 o
  -2   1   6       2758.82       2595.45        70.06 o
  -1   1   6       2835.79       2660.14        61.52 o
   0   1   6      13596.86      14084.59       352.58 o
   2   1   6       3045.35       2921.35        70.04 o
   3   1   6        156.34        167.18         7.15 o
   4   1   6       1013.72       1014.53        24.46 o
   5   1   6       2535.80       2562.03        93.08 o
   6   1   6        409.88        402.51        18.66 o
   7   1   6        432.46        466.14        16.65 o
   8   1   6        785.40        803.50        25.07 o
   9   1   6       1202.82       1207.56        41.21 o
  10   1   6       2110.60       2168.13        63.09 o
  11   1   6        126.50        141.76        15.85 o
 -11   2   6         62.25         73.21        15.11 o
 -10   2   6        448.00        463.61        23.03 o
  -9   2   6        245.80        247.02        14.66 o
  -6   2   6       5062.84       5155.78       136.72 o
  -5   2   6         95.51        117.71         6.79 o
  -4   2   6       3860.25       3630.50       117.76 o
  -3   2   6        156.26        155.84         6.02 o
  -2   2   6        233.38        153.97         5.02 o
  -1   2   6        188.96        202.26         6.70 o
   0   2   6        460.28        429.73        11.60 o
   1   2   6        269.98        277.67        12.80 o
   2   2   6        173.42        106.39         5.61 o
   3   2   6        162.32        160.97         5.77 o
   4   2   6       5149.03       4702.15       118.38 o
   5   2   6         98.53        118.02         6.53 o
   6   2   6       3941.38       3963.07       120.00 o
   7   2   6        247.62        250.08        11.31 o
   8   2   6       3935.12       4009.28       103.01 o
   9   2   6        201.31        182.22        12.69 o
  10   2   6        289.55        334.52        62.05 o
  11   2   6         97.45         93.21        15.21 o
 -10   3   6       1906.94       1859.14        63.51 o
  -9   3   6       2343.57       2393.00        70.98 o
  -8   3   6       3159.90       3236.09        86.19 o
  -7   3   6         53.29         57.20         7.66 o
  -5   3   6        399.31        395.97        15.83 o
  -4   3   6       1069.93       1090.42       120.05 o
  -3   3   6         12.54         19.77         3.49 o
  -2   3   6      10612.12      11122.29       295.03 o
  -1   3   6       1986.40       1948.08        81.86 o
   0   3   6      13028.94      13607.09       360.40 o
   1   3   6       2681.51       2492.86        65.06 o
   2   3   6      10926.41      11134.56       279.88 o
   3   3   6         13.06         17.56         2.98 o
   4   3   6       1644.77       1514.42        45.63 o
   5   3   6        522.57        536.65        14.77 o
   6   3   6       1196.23       1199.23        36.32 o
   7   3   6         60.08         63.21         6.68 o
   8   3   6       2701.81       2738.88        76.71 o
  10   3   6       1945.05       1936.35        62.22 o
  11   3   6        531.57        566.56        26.87 o
 -11   4   6         44.70         30.71        14.65 o
 -10   4   6        112.61        115.13        12.95 o
  -9   4   6         62.16         59.10        11.27 o
  -8   4   6        605.21        570.68        21.29 o
  -7   4   6        286.95        332.61        28.26 o
  -6   4   6        957.11        976.32        29.35 o
  -5   4   6        725.55        674.10        22.29 o
  -4   4   6       2441.49       1661.66       136.91 o
  -1   4   6        888.80        943.19        30.24 o
   0   4   6         29.14         26.97         3.44 o
   1   4   6       1028.20       1097.88        26.99 o
   2   4   6       3328.43       3314.57        88.57 o
   3   4   6        217.38        187.99         6.73 o
   4   4   6       1745.36       1591.26        41.56 o
   5   4   6        845.39        793.25        19.98 o
   6   4   6       1466.00       1279.26        92.40 o
   7   4   6        400.85        409.72        15.27 o
   8   4   6        595.05        543.33        23.18 o
   9   4   6         84.48        107.22        13.03 o
  10   4   6         78.63         58.13        11.51 o
  11   4   6         52.33         68.74        13.76 o
 -11   5   6         15.15         17.72        14.98 o
 -10   5   6        251.74        214.41        19.56 o
  -9   5   6         57.13         53.84        12.99 o
  -8   5   6        984.44        996.54        32.65 o
  -7   5   6        322.86        326.73        15.80 o
  -6   5   6       1288.62       1219.65        41.83 o
  -5   5   6       1434.04       1456.37        40.68 o
  -4   5   6        576.05        611.48        26.10 o
  -3   5   6        627.36        640.93        17.43 o
  -2   5   6        728.79        653.95        19.47 o
  -1   5   6        247.18        249.89        10.15 o
   0   5   6       6552.82       6729.67       189.87 o
   1   5   6        313.69        305.48         8.77 o
   2   5   6        627.98        533.31        15.15 o
   3   5   6        561.18        544.91        15.63 o
   4   5   6        779.09        776.61        18.49 o
   5   5   6       1496.48       1464.59        38.62 o
   6   5   6       1596.81       1535.67        36.09 o
   7   5   6        397.43        395.73        14.26 o
   9   5   6         89.46         99.61        12.01 o
  10   5   6        327.75        328.95        20.30 o
  11   5   6         10.11         12.00        12.77 o
 -10   6   6        710.25        745.60        30.10 o
  -9   6   6         45.42         36.93        11.42 o
  -8   6   6       1418.54       1429.96        47.83 o
  -7   6   6         15.13         20.29         7.76 o
  -6   6   6       1709.32       1739.37        46.01 o
  -5   6   6        501.60        542.18        66.09 o
  -4   6   6       1901.45       1993.89        86.14 o
  -3   6   6        208.17        193.09        17.96 o
  -2   6   6       6782.75       6879.53       171.42 o
  -1   6   6        403.56        406.33        14.17 o
   0   6   6        250.65        231.03         9.26 o
   1   6   6        514.95        524.41        16.08 o
   2   6   6       5553.53       5397.91       152.77 o
   3   6   6        326.46        292.32         9.05 o
   4   6   6       2588.94       2542.65        60.91 o
   5   6   6        739.36        739.43        19.27 o
   6   6   6       1528.22       1500.03        45.17 o
   7   6   6         22.53         12.11         8.81 o
   8   6   6       1676.95       1695.40        50.83 o
   9   6   6         51.21         63.60        10.52 o
 -10   7   6        865.17        833.74        45.77 o
  -9   7   6        913.57        904.64        33.55 o
  -8   7   6       2808.90       2842.23        87.24 o
  -7   7   6          9.98         31.01         9.37 o
  -6   7   6       1593.34       1582.69        45.37 o
  -5   7   6        845.93        808.63        27.53 o
  -3   7   6         56.82         69.76        12.64 o
  -2   7   6       6546.35       6595.58       199.29 o
  -1   7   6        871.94        910.26        37.28 o
   0   7   6        916.57        841.20        27.45 o
   1   7   6       1354.67       1154.70        60.33 o
   2   7   6       7383.02       7396.12       169.83 o
   3   7   6         85.88        101.41         5.89 o
   4   7   6       2055.64       2021.44        52.48 o
   5   7   6        979.08        922.76        23.74 o
   6   7   6       1431.96       1381.26        51.47 o
   7   7   6          6.44          4.56         8.04 o
   8   7   6       2711.82       2723.05        87.07 o
   9   7   6        697.03        713.20        33.03 o
  10   7   6        767.22        734.33        33.28 o
 -10   8   6        168.28        134.02        16.86 o
  -9   8   6        307.66        269.84        23.60 o
  -8   8   6        210.53        176.90        15.35 o
  -7   8   6        321.10        357.33        29.10 o
  -6   8   6       1043.83       1105.26       123.42 o
  -5   8   6       3482.92       3562.12       123.65 o
  -4   8   6       1216.45       1256.93        32.24 o
  -3   8   6       2132.86       2178.09        57.55 o
  -2   8   6       1019.73       1002.28        32.76 o
  -1   8   6         21.13         18.40         4.92 o
   0   8   6          3.73          9.20         4.65 o
   1   8   6         30.39         23.39         4.92 o
   2   8   6       1029.47       1004.20        25.77 o
   3   8   6       1791.54       1808.81        48.48 o
   4   8   6       1002.97       1013.72        29.06 o
   5   8   6       3288.58       3271.19       104.00 o
   6   8   6       1612.82       1556.48        62.54 o
   7   8   6        469.05        488.03        18.24 o
   8   8   6        304.65        270.36        17.64 o
   9   8   6        217.85        208.48        15.83 o
  10   8   6        222.72        227.06        17.00 o
  -9   9   6         10.43          9.04        12.94 o
  -8   9   6         86.96         89.78        13.29 o
  -7   9   6       1426.92       1453.87        47.16 o
  -6   9   6        296.02        298.67        21.90 o
  -4   9   6         73.59         79.78         9.96 o
  -3   9   6       1925.70       1927.13        54.83 o
  -2   9   6        927.93        903.09        50.72 o
  -1   9   6         69.82         73.58         6.61 o
   0   9   6       2127.88       2147.41        62.53 o
   1   9   6         85.96         93.13         7.17 o
   2   9   6       1408.22       1249.59        87.68 o
   3   9   6       1633.37       1590.28        45.14 o
   4   9   6         47.55         47.08         6.87 o
   5   9   6        785.80        731.21        22.94 o
   6   9   6        443.12        434.56        16.38 o
   7   9   6       1431.69       1391.05        46.64 o
   8   9   6         65.04         44.58        10.64 o
   9   9   6          8.84          5.17        11.08 o
  -9  10   6        527.68        549.17        31.02 o
  -8  10   6        231.17        214.38        17.45 o
  -7  10   6         92.93        117.83        11.17 o
  -6  10   6        555.55        532.28        20.73 o
  -5  10   6        229.08        203.95        18.93 o
  -4  10   6         32.50         36.76         8.41 o
  -3  10   6        181.13        180.07        31.02 o
  -2  10   6       1143.84       1117.83        53.02 o
  -1  10   6        425.01        404.38        15.44 o
   0  10   6        557.90        507.59        19.28 o
   1  10   6        310.00        294.01        14.66 o
   2  10   6       1340.21       1299.94        40.15 o
   3  10   6        120.76        119.12         7.43 o
   4  10   6         45.77         60.28         6.89 o
   5  10   6        313.14        280.18        12.90 o
   6  10   6        504.92        463.65        19.53 o
   7  10   6         61.44         57.05        11.46 o
   8  10   6        221.18        209.10        15.44 o
   9  10   6        708.70        702.02        28.04 o
  -8  11   6        541.25        525.59        31.51 o
  -7  11   6        203.25        196.36        14.43 o
  -5  11   6        199.40        182.26        18.55 o
  -3  11   6        245.22        235.68        14.15 o
  -2  11   6       2299.91       2353.75        85.47 o
  -1  11   6        939.12        897.54        30.79 o
   0  11   6       1242.50       1192.76        42.20 o
   2  11   6       2273.70       2277.56        72.35 o
   3  11   6        178.27        177.86         9.94 o
   4  11   6       1554.83       1580.86        44.62 o
   5  11   6        259.53        243.29        13.47 o
   6  11   6        778.78        737.71        25.91 o
   7  11   6        198.65        186.90        14.53 o
   8  11   6        755.31        721.64        32.34 o
  -7  12   6        166.35        192.47        18.84 o
  -5  12   6       2289.13       2314.25        86.13 o
  -4  12   6       2216.41       2159.18       108.46 o
  -2  12   6        193.19        202.57        14.25 o
  -1  12   6        262.73        258.09        29.52 o
   0  12   6        378.83        373.73        18.00 o
   1  12   6        390.85        363.00        17.45 o
   2  12   6        159.72        166.12        14.93 o
   3  12   6        963.84        945.47        35.45 o
   4  12   6       1722.34       1691.46        52.98 o
   5  12   6       2246.30       2251.51        71.80 o
   6  12   6       1650.48       1743.56        56.79 o
   7  12   6        193.95        213.23        17.50 o
  -6  13   6          5.79          2.22        13.79 o
  -5  13   6        696.72        675.86        30.31 o
  -4  13   6          4.76         -8.05        10.38 o
  -3  13   6        946.63        960.89        41.38 o
  -2  13   6        150.54        154.78        12.97 o
  -1  13   6        206.06        211.75        15.43 o
   0  13   6        698.45        709.75        31.15 o
   1  13   6        215.17        237.30        15.03 o
   2  13   6        186.64        186.83        13.53 o
   3  13   6       1231.95       1279.73        38.65 o
   4  13   6          4.34          9.28         7.70 o
   5  13   6        540.28        537.77        24.29 o
   6  13   6          4.08          0.96        11.08 o
  -5  14   6         20.08          4.71        14.72 o
  -4  14   6         31.27         38.77        12.92 o
  -3  14   6        145.34        139.50        13.27 o
  -2  14   6        176.42        168.44        13.96 o
  -1  14   6        149.80        163.30        14.58 o
   0  14   6        789.88        746.33        30.16 o
   1  14   6        156.80        175.47        15.66 o
   2  14   6        248.05        258.51        20.44 o
   3  14   6        162.06        176.86        17.03 o
   4  14   6         47.10         49.66        12.23 o
   5  14   6         14.16         19.68        10.53 o
  -4  15   6        654.66        684.48        91.72 o
  -3  15   6        135.54        162.44        15.03 o
  -2  15   6        421.00        409.56        23.68 o
  -1  15   6        383.41        416.07        23.62 o
   0  15   6        819.69        817.52        37.14 o
   1  15   6        284.00        313.48        26.85 o
   2  15   6        492.37        540.94        26.54 o
   3  15   6        104.14        109.85        14.89 o
   4  15   6        992.60        965.46        46.61 o
  -1  16   6        116.29        134.06        15.80 o
   0  16   6        139.63        157.67        18.18 o
   1  16   6        155.44        177.40        16.71 o
 -11   0   7        570.67        556.53        45.45 o
  -9   0   7       4480.85       4874.99       483.50 o
  -7   0   7       5489.33       5486.11       215.45 o
  -5   0   7        931.69        888.94        44.08 o
  -3   0   7       3552.92       4091.58       189.11 o
  -1   0   7      59735.09      65673.52      1945.28 o
   1   0   7      45634.91      51541.93      2381.10 o
   5   0   7       1301.63       1220.71        45.01 o
   7   0   7       5218.78       5226.73       192.16 o
   9   0   7       5873.11       6191.25       215.56 o
  11   0   7        413.42        412.58        41.50 o
 -10   1   7        183.52        198.93        17.54 o
  -9   1   7       1846.10       1940.98        67.80 o
  -8   1   7         19.07         20.53         8.96 o
  -7   1   7        354.01        377.81        14.26 o
  -6   1   7       3127.59       3210.06        98.02 o
  -5   1   7       4238.54       4260.99       108.47 o
  -4   1   7       3128.73       3279.39        72.41 o
  -3   1   7         62.65         94.75         4.73 o
  -2   1   7       3533.07       3556.80       102.94 o
  -1   1   7       3420.76       3478.33        94.11 o
   0   1   7       2187.13       2404.30        61.19 o
   1   1   7       4637.19       4520.94       172.11 o
   2   1   7       3980.18       4137.31        97.85 o
   3   1   7         47.66         85.00         4.90 o
   4   1   7       2433.24       2557.77        84.68 o
   5   1   7       4203.39       4265.48       108.38 o
   6   1   7       3962.19       4034.56        93.24 o
   7   1   7        304.87        313.76        13.02 o
   8   1   7         21.53         21.37         7.03 o
  10   1   7        285.75        300.07        22.37 o
  11   1   7       1008.20       1100.17        44.00 o
 -11   2   7        406.17        386.33        25.44 o
 -10   2   7        154.33        185.79        34.40 o
  -9   2   7        585.79        597.37        26.05 o
  -8   2   7       1467.15       1404.03        96.44 o
  -7   2   7        357.26        357.05        14.59 o
  -6   2   7       1508.83       1461.03        41.56 o
  -5   2   7      12241.91      12613.15       341.52 o
  -4   2   7       1050.68       1087.25        27.75 o
  -3   2   7       4218.51       4126.00       103.07 o
  -2   2   7        278.26        308.29         9.62 o
  -1   2   7       2976.74       3095.48        77.11 o
   0   2   7       4944.29       5383.59       129.27 o
   1   2   7       3455.45       3632.03        84.61 o
   2   2   7        368.20        389.61        10.81 o
   3   2   7       3093.64       3137.89       102.92 o
   4   2   7        823.84        886.79        26.01 o
   5   2   7       9194.38       9539.90       403.53 o
   6   2   7       1751.84       1681.78        41.91 o
   7   2   7        345.67        346.38        13.33 o
   8   2   7       1096.74       1081.40        31.51 o
   9   2   7        636.19        676.38        21.77 o
  10   2   7        237.35        236.36        16.89 o
  11   2   7        384.74        379.01        22.40 o
 -10   3   7        101.78        158.98        40.33 o
  -9   3   7        372.47        405.22        17.97 o
  -8   3   7        740.10        757.14        25.25 o
  -7   3   7        283.64        319.46        36.71 o
  -5   3   7       4836.56       4847.88       116.04 o
  -4   3   7       2303.99       2505.23        65.49 o
  -3   3   7       7445.04       8212.42       655.48 o
  -2   3   7       5587.55       5014.92       502.42 o
  -1   3   7       2200.34       2124.60        54.23 o
   0   3   7          5.79         31.03         2.98 o
   2   3   7       4015.68       4205.77       115.73 o
   4   3   7       2527.20       2599.48        62.41 o
   5   3   7       4396.25       4280.33       115.83 o
   6   3   7       1103.19       1045.74        28.65 o
   7   3   7        425.18        418.71        15.62 o
   8   3   7        706.53        685.25        22.38 o
   9   3   7        286.15        280.76        18.12 o
  10   3   7        160.46        186.43        14.16 o
  11   3   7        590.41        636.25        28.24 o
 -11   4   7       1074.54       1026.43        44.52 o
 -10   4   7        146.09        124.47        13.66 o
  -9   4   7       1511.15       1560.06        69.08 o
  -8   4   7         17.00         38.46         8.98 o
  -7   4   7       1692.83       1761.89       132.80 o
  -6   4   7       1756.38       1740.24        46.00 o
  -5   4   7        448.68        472.10        15.09 o
  -4   4   7        961.41        968.97        27.54 o
  -3   4   7       7318.53       8012.34       214.37 o
  -2   4   7        678.72        715.67        19.54 o
   0   4   7        780.95        719.98        19.21 o
   1   4   7       2530.77       2442.24        80.21 o
   2   4   7        519.76        574.30        17.20 o
   3   4   7       7533.60       8105.97       193.88 o
   4   4   7       1430.28       1005.51        87.00 o
   5   4   7        433.49        446.98        13.68 o
   7   4   7       2362.64       2386.93        62.96 o
   8   4   7         22.25         45.65         8.90 o
   9   4   7       1894.89       1959.97        62.54 o
  10   4   7        183.74        193.83        18.15 o
  11   4   7        898.30        913.65        58.08 o
 -10   5   7         22.47         11.62        12.84 o
  -9   5   7          5.16         10.55        10.25 o
  -8   5   7         39.49         34.90         9.47 o
  -7   5   7       3744.62       3762.83       104.83 o
  -5   5   7       1766.60       1788.95        48.20 o
  -4   5   7       5420.02       4071.14       293.38 o
  -2   5   7       2098.28       2231.09        73.16 o
  -1   5   7        550.00        543.50        19.11 o
   0   5   7        107.64        126.78         6.63 o
   1   5   7        637.65        592.76        15.84 o
   2   5   7       2399.27       2490.18        58.27 o
   3   5   7       1220.40       1114.88        33.25 o
   4   5   7       3471.55       3423.94        99.46 o
   5   5   7       1718.56       1701.05        45.57 o
   6   5   7       2595.77       2650.28        68.61 o
   7   5   7       3064.39       3057.00        97.52 o
   8   5   7         41.99         43.43         8.80 o
   9   5   7          5.85         12.61        10.19 o
  10   5   7         14.64         30.66        11.46 o
 -10   6   7        125.65         95.35        14.02 o
  -9   6   7       1153.34       1171.78        38.06 o
  -8   6   7       1985.78       1997.95        64.37 o
  -7   6   7        990.62        948.77        30.92 o
  -6   6   7         80.06         87.92        11.28 o
  -4   6   7        261.68        278.67        13.25 o
  -2   6   7        814.66        805.70        26.80 o
  -1   6   7       9529.60       9975.58       258.33 o
   0   6   7       1100.70       1008.87        30.16 o
   1   6   7       9103.74       9473.57       258.16 o
   2   6   7        949.12        922.28        22.52 o
   3   6   7       2252.45       2134.59        52.46 o
   4   6   7        349.67        335.91        10.73 o
   5   6   7       2663.69       2691.71        66.16 o
   6   6   7        103.54        108.84         7.87 o
   9   6   7        844.03        883.63        49.31 o
  10   6   7        170.99        176.66        14.49 o
 -10   7   7         25.73         23.62        14.12 o
  -9   7   7        865.69        858.57        30.11 o
  -8   7   7        264.99        298.08        16.88 o
  -7   7   7       1178.64       1019.61        89.70 o
  -6   7   7       1856.73       1924.02        57.06 o
  -5   7   7        355.24        291.64        13.18 o
  -4   7   7         63.79         51.61         5.93 o
  -2   7   7       2162.24       2281.13       112.04 o
  -1   7   7       3213.40       3268.47        92.90 o
   0   7   7        409.17        395.33        14.15 o
   1   7   7       4151.55       4010.22       161.07 o
   2   7   7       2883.99       2954.41        70.70 o
   3   7   7       1749.07       1748.06        45.53 o
   4   7   7         97.46         85.95         5.71 o
   5   7   7        357.55        305.95        11.84 o
   7   7   7        830.11        819.81        27.49 o
   8   7   7        206.73        227.03        15.67 o
   9   7   7        674.67        661.67        28.99 o
  10   7   7         20.36         23.13        12.43 o
 -10   8   7        255.92        230.51        32.39 o
  -9   8   7        557.37        559.04        79.58 o
  -8   8   7        522.62        493.80        23.97 o
  -7   8   7        955.36        947.30        36.90 o
  -5   8   7        740.26        741.72        30.36 o
  -4   8   7         31.78         24.74         6.75 o
  -3   8   7       3074.40       2894.39       198.96 o
  -2   8   7       2539.86       2681.83        72.96 o
   0   8   7         63.81         59.85         6.30 o
   1   8   7        885.09        826.81        25.83 o
   2   8   7       2314.91       2401.51        61.66 o
   3   8   7       2307.36       2331.87        58.50 o
   4   8   7         32.05         18.42         5.45 o
   5   8   7        862.64        831.96        24.74 o
   6   8   7        382.14        357.77        16.38 o
   7   8   7       1196.50       1200.62        34.62 o
   8   8   7        488.20        479.01        23.02 o
   9   8   7        832.33        797.06        30.17 o
  -9   9   7        501.79        434.27        56.65 o
  -8   9   7        119.57         96.35        12.70 o
  -7   9   7       1169.89       1172.53        42.43 o
  -6   9   7        139.07        150.70        11.65 o
  -5   9   7       2510.49       2494.60        82.53 o
  -4   9   7        342.76        308.27        18.20 o
  -3   9   7       4941.06       4978.32       167.60 o
  -2   9   7       1480.15       1473.47        87.74 o
  -1   9   7        145.84        136.85         9.26 o
   0   9   7        442.67        445.14        16.38 o
   1   9   7         96.27         92.09         7.53 o
   2   9   7       2043.49       1935.64        50.50 o
   3   9   7       5864.61       5890.20       140.08 o
   4   9   7        238.78        231.75        12.99 o
   5   9   7       2823.90       2787.37        72.81 o
   6   9   7        198.49        219.99        14.64 o
   7   9   7        927.69        908.36        32.68 o
   8   9   7        154.42        149.86        12.52 o
   9   9   7        336.39        343.68        20.34 o
  -9  10   7        649.64        680.00        44.30 o
  -8  10   7        478.99        442.23        23.44 o
  -7  10   7        610.84        593.75        24.14 o
  -6  10   7        246.55        256.85        15.37 o
  -5  10   7        879.07        857.55        35.94 o
  -4  10   7        338.94        296.08        38.44 o
  -2  10   7        391.61        342.80        17.78 o
   0  10   7       1195.44       1179.07        38.55 o
   1  10   7       3396.85       3409.63       104.84 o
   2  10   7        363.58        329.03        18.15 o
   3  10   7        646.15        627.15        19.76 o
   4  10   7        233.59        229.05        11.70 o
   5  10   7        890.16        845.87        26.29 o
   6  10   7        292.59        310.52        15.24 o
   7  10   7        563.39        560.34        24.40 o
   8  10   7        393.61        359.94        21.03 o
   9  10   7        529.04        552.74        42.53 o
  -8  11   7        185.10        170.02        16.87 o
  -7  11   7        175.47        174.53        14.96 o
  -4  11   7        518.35        521.68        45.78 o
  -3  11   7          8.27         16.52         8.75 o
  -2  11   7         53.43         58.49        10.83 o
  -1  11   7       1468.72       1422.71        61.91 o
   0  11   7        165.99        167.00        11.36 o
   1  11   7       1020.71       1055.27        52.82 o
   2  11   7         79.05         81.04         9.10 o
   3  11   7          8.26         10.31         7.53 o
   4  11   7        704.12        682.40        22.62 o
   5  11   7        377.40        412.99        16.86 o
   6  11   7       1604.36       1599.33        48.72 o
   7  11   7        120.44        100.29        13.14 o
   8  11   7        235.45        271.83        21.22 o
  -7  12   7        215.98        239.09        24.33 o
  -6  12   7        282.46        368.86        45.71 o
  -5  12   7         22.28         20.70        11.41 o
  -4  12   7        570.19        516.33        26.95 o
  -2  12   7        775.31        782.34        30.03 o
  -1  12   7       1901.10       1862.17        74.79 o
   0  12   7        170.38        167.84        14.03 o
   1  12   7       2187.38       2137.54        74.98 o
   2  12   7        774.69        746.41        32.49 o
   3  12   7        320.30        330.51        17.78 o
   4  12   7        426.59        399.57        17.61 o
   5  12   7         26.00         31.90         9.13 o
   6  12   7        444.33        507.90        20.82 o
   7  12   7        314.99        316.72        20.47 o
  -6  13   7         64.31         60.62        16.38 o
  -5  13   7        701.76        698.65        35.43 o
  -4  13   7        251.20        247.31        17.82 o
  -3  13   7        554.76        568.38        32.73 o
  -2  13   7         56.57         59.27        11.45 o
  -1  13   7        174.44        189.84        14.36 o
   0  13   7       1511.22       1484.67        52.35 o
   1  13   7        228.59        230.82        14.98 o
   2  13   7         84.64        103.96        11.02 o
   3  13   7        800.67        790.20        28.86 o
   4  13   7        310.13        314.64        17.25 o
   5  13   7        796.29        824.07        27.69 o
   6  13   7         41.72         41.41        12.83 o
  -5  14   7         33.26         21.53        13.44 o
  -3  14   7         25.58         14.69        11.29 o
  -2  14   7        383.01        377.13        20.56 o
   0  14   7        323.69        330.08        21.37 o
   1  14   7       1782.33       1816.19        63.45 o
   3  14   7         27.98         22.54        11.68 o
   4  14   7        498.19        453.26        25.94 o
   5  14   7         22.18         28.88        10.03 o
  -4  15   7        824.97        870.20        61.99 o
  -3  15   7        327.94        335.77        21.84 o
  -2  15   7        765.89        796.09        34.91 o
  -1  15   7        223.89        246.31        19.03 o
   0  15   7        230.54        249.63        17.90 o
   1  15   7        335.97        347.72        21.23 o
   2  15   7        609.12        623.60        32.70 o
   3  15   7        208.84        201.80        21.64 o
   4  15   7        902.30        940.09        84.30 o
   0  16   7        315.29        413.36        63.40 o
 -10   0   8       2640.16       2714.74       178.83 o
  -8   0   8       2209.52       2138.51        89.51 o
  -6   0   8       1106.02       1108.85        44.40 o
  -4   0   8        375.53        386.49        16.12 o
  -2   0   8       5206.98       5342.84       173.02 o
   0   0   8      33926.34      36128.66      1170.80 o
   2   0   8       5158.52       5271.23       189.75 o
   4   0   8        239.22        259.66        36.42 o
   6   0   8        928.66        924.05        38.95 o
   8   0   8       2045.28       2074.77        78.58 o
  10   0   8       3314.26       3210.17       126.59 o
 -11   1   8        461.94        508.22        29.39 o
 -10   1   8        130.50        119.21        14.76 o
  -9   1   8        384.04        410.76        20.58 o
  -8   1   8        376.40        378.24        17.85 o
  -7   1   8       3129.07       3234.27        92.72 o
  -6   1   8       5296.64       5420.85       141.93 o
  -5   1   8       2615.92       2546.38       119.80 o
  -4   1   8       5119.19       4869.28       125.79 o
  -3   1   8        938.80        898.87        29.86 o
  -1   1   8        519.27        576.81        16.35 o
   0   1   8       2736.34       2822.27        75.49 o
   1   1   8        610.05        652.60        17.41 o
   3   1   8       1296.74       1217.47        38.29 o
   4   1   8       5290.40       5067.69       125.79 o
   6   1   8       5055.22       5181.75       134.47 o
   7   1   8       2027.61       2971.28       269.77 o
   8   1   8        323.92        300.03        13.98 o
   9   1   8        254.59        318.15        35.61 o
  10   1   8        131.91        144.02        11.63 o
  11   1   8        411.99        425.07        28.38 o
 -11   2   8          5.94         16.20        16.21 o
 -10   2   8        323.83        324.11        21.99 o
  -9   2   8         56.78         46.85        11.35 o
  -7   2   8        225.34        217.13        19.84 o
  -6   2   8       3706.42       3755.92       101.29 o
  -4   2   8       3658.84       3664.68        99.19 o
  -3   2   8        188.45        189.02         6.86 o
  -2   2   8       4096.14       3903.04        91.69 o
  -1   2   8        551.97        521.12        13.58 o
   0   2   8       1568.30       1765.62        45.38 o
   1   2   8        543.81        510.23        14.36 o
   2   2   8       3924.11       3654.92       107.57 o
   4   2   8       4170.46       4120.12        94.63 o
   5   2   8        666.42        639.58        18.40 o
   7   2   8        149.38        145.68         9.68 o
   8   2   8       1356.52       1432.67        39.28 o
   9   2   8         76.58         78.45         9.80 o
  10   2   8        389.83        401.17        19.42 o
  11   2   8          7.50         37.83        12.83 o
 -11   3   8        661.00        740.44        34.38 o
 -10   3   8        304.54        298.07        25.52 o
  -9   3   8         53.82         51.53        10.18 o
  -8   3   8        466.91        541.50        69.47 o
  -7   3   8       1116.68        813.85        58.00 o
  -6   3   8        184.72        196.33        14.17 o
  -5   3   8        348.66        354.80        17.32 o
  -4   3   8        805.06        762.02        22.55 o
  -3   3   8       1954.13       1762.85       220.17 o
  -1   3   8       1435.90       1347.56        35.12 o
   0   3   8        871.07        834.83        22.01 o
   1   3   8       1383.38       1370.43        37.09 o
   2   3   8       2558.05       2429.84        62.04 o
   3   3   8       1507.10       1515.03        42.54 o
   4   3   8        945.44        889.51        21.71 o
   5   3   8        547.46        511.69        19.62 o
   6   3   8        122.43        140.26         8.56 o
   7   3   8        740.69        706.37        23.15 o
   8   3   8        713.15        746.52        22.81 o
   9   3   8         54.59         33.21         9.32 o
  10   3   8        430.07        420.29        22.95 o
  11   3   8        628.85        665.91        38.52 o
 -11   4   8         30.28         23.74        15.56 o
 -10   4   8       1878.13       2276.68       226.61 o
  -9   4   8        920.15        991.40        36.28 o
  -8   4   8       4546.15       4455.51       184.96 o
  -7   4   8        331.76        329.22        15.21 o
  -6   4   8        122.77        124.47         8.43 o
  -5   4   8        169.23        179.33        10.82 o
  -4   4   8          4.61         10.33         4.45 o
  -3   4   8        255.53        286.68        11.58 o
  -1   4   8        106.14        104.12         5.35 o
   0   4   8      26303.77      27670.86       694.01 o
   2   4   8       7895.52       7685.16       274.26 o
   3   4   8        370.59        389.64        12.89 o
   4   4   8          5.40          8.72         3.86 o
   5   4   8        254.05        265.51         9.39 o
   6   4   8        121.05        118.27         7.79 o
   7   4   8        350.26        328.85        13.59 o
   8   4   8       3529.94       3585.31       142.96 o
  10   4   8       2546.07       2550.53        86.45 o
  11   4   8         45.00         78.97        15.28 o
 -10   5   8        333.53        339.17        20.49 o
  -9   5   8        406.32        378.78        20.18 o
  -8   5   8        563.63        586.14        56.15 o
  -7   5   8        517.22        519.19        18.77 o
  -6   5   8       3496.94       3560.85       111.08 o
  -5   5   8          5.72         14.43         5.45 o
  -4   5   8       7274.96       7503.36       218.73 o
   0   5   8        611.28        589.60        19.73 o
   1   5   8        943.02        897.70        25.16 o
   2   5   8       2591.23       2560.69        69.01 o
   3   5   8       2709.26       2648.49        75.88 o
   4   5   8       6238.72       6239.75       161.07 o
   5   5   8          5.32         15.42         4.91 o
   6   5   8       4012.60       4134.54        99.55 o
   7   5   8        332.91        381.50        27.48 o
   8   5   8        822.58        833.82        28.22 o
   9   5   8        470.25        462.18        20.51 o
  10   5   8        259.64        258.39        18.77 o
 -10   6   8         75.68         68.12        14.44 o
  -9   6   8        679.60        713.31        26.36 o
  -8   6   8        266.31        275.01        17.75 o
  -7   6   8        400.60        401.82        17.72 o
  -5   6   8        209.18        215.77        11.95 o
  -4   6   8       1617.87       1967.11       209.75 o
  -3   6   8         82.03         84.82         7.57 o
  -2   6   8       3527.67       3520.52       113.30 o
  -1   6   8       4228.35       4479.89       140.10 o
   0   6   8         24.27         16.59         4.33 o
   1   6   8       4487.77       4745.85       131.09 o
   2   6   8       3478.25       3388.18        83.33 o
   3   6   8         56.11         50.70         4.78 o
   4   6   8       2467.54       2476.52        70.10 o
   5   6   8        290.34        285.30        10.67 o
   6   6   8       1069.25       1024.45        34.66 o
   7   6   8        454.09        444.05        21.27 o
   8   6   8        326.83        308.53        15.41 o
   9   6   8        562.81        577.64        31.38 o
  10   6   8         66.37         65.06        13.13 o
 -10   7   8         69.06         63.24        19.88 o
  -9   7   8          6.59         -1.44        12.21 o
  -8   7   8        494.43        469.05        25.40 o
  -7   7   8        286.90        296.69        17.06 o
  -6   7   8        229.74        229.12        12.80 o
  -5   7   8       2392.85       2429.13        86.40 o
  -4   7   8       1067.49       1089.00        32.71 o
  -1   7   8        541.04        586.75        23.70 o
   0   7   8        654.55        568.35        18.75 o
   1   7   8        345.24        411.34        49.91 o
   2   7   8       2085.33       2090.33        51.40 o
   3   7   8        991.27        981.37        25.51 o
   4   7   8       1097.99       1059.13        28.14 o
   5   7   8       1901.49       1916.67        54.15 o
   6   7   8        178.92        182.60        14.16 o
   7   7   8        286.20        311.28        15.70 o
   8   7   8        660.48        650.16        23.59 o
   9   7   8         10.23         13.88        11.73 o
  10   7   8         82.29         88.23        13.42 o
  -9   8   8        227.13        312.94        55.98 o
  -7   8   8         34.41         23.21         9.16 o
  -6   8   8        407.99        384.20        17.52 o
  -5   8   8         51.73         56.35         8.70 o
  -4   8   8         31.18         34.54         7.44 o
  -3   8   8        129.97        137.46         9.39 o
  -1   8   8       1244.59       1200.85        35.31 o
   0   8   8       1057.15       1063.26        32.61 o
   1   8   8        941.16        900.20        40.94 o
   2   8   8       4621.66       4674.35       118.70 o
   3   8   8         86.87         89.80         6.52 o
   4   8   8         31.76         28.12         6.05 o
   5   8   8         81.22        100.02         8.33 o
   6   8   8        397.25        352.54        15.79 o
   7   8   8         53.40         57.31         9.19 o
   8   8   8        954.09        950.40        36.70 o
   9   8   8        320.86        355.86        20.07 o
  -9   9   8        152.36        172.65        43.84 o
  -8   9   8        237.26        271.93        31.82 o
  -7   9   8        117.67        121.62        11.77 o
  -6   9   8       2624.26       2717.34       116.95 o
  -5   9   8        116.13        139.98        10.55 o
  -3   9   8        845.26        821.95        32.51 o
  -1   9   8        941.99        964.66        30.90 o
   0   9   8         17.03         18.70         6.02 o
   1   9   8        887.35        872.46        28.71 o
   2   9   8       1259.07       1259.12        36.12 o
   3   9   8        770.55        754.64        24.64 o
   4   9   8       1708.17       1661.70        52.40 o
   5   9   8         94.68        107.55         8.33 o
   6   9   8       3415.30       3527.22        93.17 o
   7   9   8        178.53        190.72        13.72 o
   8   9   8        324.95        340.74        18.25 o
   9   9   8        238.55        278.10        18.86 o
  -8  10   8        419.67        458.18        36.55 o
  -7  10   8       1761.40       1740.10        51.77 o
  -5  10   8        212.74        199.59        16.99 o
  -4  10   8        616.72        691.22        78.23 o
  -2  10   8       2272.96       2291.55        93.98 o
  -1  10   8       1412.47       1440.40        58.99 o
   0  10   8       4498.93       4591.58       151.50 o
   1  10   8       1326.46       1314.55        52.41 o
   2  10   8       2801.08       2837.89        94.81 o
   3  10   8       1566.93       1549.00        43.32 o
   4  10   8        842.77        872.60        25.96 o
   5  10   8        136.15        128.25         9.47 o
   6  10   8        500.51        450.40        18.84 o
   7  10   8       1457.62       1402.13        47.88 o
   8  10   8        626.74        638.08        25.44 o
  -8  11   8        148.22        125.10        15.46 o
  -6  11   8        256.53        273.94        20.84 o
  -5  11   8        926.91        980.39        43.67 o
  -4  11   8          9.69          7.05         9.11 o
  -3  11   8       1218.17        981.23        82.96 o
  -2  11   8        333.86        341.04        18.97 o
  -1  11   8        988.26        957.38        33.03 o
   0  11   8       2212.75       2126.12        72.82 o
   1  11   8        838.48        801.72        32.39 o
   2  11   8        312.36        319.49        17.26 o
   3  11   8        860.97        837.95        32.20 o
   4  11   8         10.62         21.84         6.92 o
   5  11   8       1058.65       1115.61        32.49 o
   6  11   8        257.84        261.81        15.79 o
   7  11   8        908.60        914.74        33.55 o
   8  11   8        212.14        213.12        40.47 o
  -7  12   8        190.03        237.88        35.47 o
  -6  12   8          9.31         -5.44        12.86 o
  -5  12   8        109.54        113.87        23.14 o
  -4  12   8         19.08          4.41         9.95 o
  -3  12   8         20.22         30.27         9.72 o
  -2  12   8        267.77        263.33        17.78 o
  -1  12   8        512.97        515.35        22.51 o
   0  12   8        297.07        308.66        18.21 o
   2  12   8        250.67        229.80        15.53 o
   3  12   8         14.56         19.07         8.57 o
   4  12   8         20.62         36.64         7.66 o
   5  12   8        154.06        186.23        11.26 o
   6  12   8          5.92         14.00        10.24 o
   7  12   8        297.25        337.42        21.25 o
  -5  13   8         31.08         23.31        14.30 o
  -4  13   8       3676.30       3759.26       122.33 o
  -3  13   8        311.98        318.97        21.08 o
  -2  13   8        232.75        212.77        23.36 o
  -1  13   8        525.09        503.08        24.93 o
   0  13   8        510.39        508.21        22.86 o
   1  13   8        499.60        485.55        22.33 o
   2  13   8        147.85        140.34        12.39 o
   3  13   8        349.85        345.47        19.20 o
   4  13   8       2945.11       2967.34       102.10 o
   5  13   8         21.15         26.62         9.10 o
   6  13   8       1358.06       1428.33        52.27 o
  -5  14   8        565.37        515.41        36.77 o
  -4  14   8        606.44        563.59        28.69 o
  -3  14   8        821.12        850.35        37.20 o
  -2  14   8        361.85        349.74        20.43 o
  -1  14   8        295.52        291.16        21.95 o
   0  14   8       2839.53       2907.12       108.15 o
   1  14   8        189.72        195.50        15.33 o
   2  14   8        369.63        393.04        20.63 o
   3  14   8       1015.32       1027.80        40.51 o
   5  14   8        359.07        389.85        30.94 o
  -3  15   8       1458.23       1543.43        51.90 o
  -2  15   8         11.20         10.05        12.54 o
  -1  15   8         73.44         81.87        12.76 o
   0  15   8        812.62        769.34        32.32 o
   1  15   8         93.58        110.51        15.60 o
   2  15   8          7.56          8.67        12.63 o
   3  15   8       1178.63       1207.05        55.59 o
 -11   0   9        150.48        159.22        26.45 o
  -5   0   9      11980.73      12907.10       437.01 o
  -3   0   9        545.08        518.05        17.82 o
  -1   0   9       6160.27       6127.53       236.62 o
   1   0   9       7132.92       7152.71       236.86 o
   3   0   9        453.82        408.67        21.57 o
   5   0   9      10799.29      11615.95       436.89 o
   7   0   9       7355.71       7473.31       299.41 o
   9   0   9        510.97        506.55        31.29 o
  11   0   9        127.72        124.77        25.73 o
 -11   1   9        315.44        324.66        22.94 o
 -10   1   9         36.04         37.20        13.46 o
  -8   1   9        317.49        211.10        43.16 o
  -7   1   9       1977.88       1978.83        67.86 o
  -6   1   9       1699.26       1692.65        45.04 o
  -5   1   9       2138.02       2160.68        50.28 o
  -4   1   9       3076.64       3009.60        77.44 o
  -3   1   9        390.45        370.79        11.20 o
  -1   1   9      13555.70      14730.40       387.03 o
   0   1   9       1726.74       1734.75        47.16 o
   1   1   9      14453.15      16144.22       408.09 o
   4   1   9       3042.29       3060.04        81.73 o
   5   1   9       1887.14       1884.94        52.55 o
   7   1   9       2318.18       2308.22        60.08 o
   8   1   9        204.29        186.80        11.03 o
   9   1   9       1615.43       1709.97        46.92 o
  10   1   9         23.50         14.55        10.28 o
  11   1   9        265.33        269.70        39.10 o
 -11   2   9       1758.99       1662.74        63.79 o
 -10   2   9         97.53         85.82        14.10 o
  -9   2   9        373.67        323.05        45.86 o
  -7   2   9        377.38        405.27        27.75 o
  -6   2   9        292.80        305.09        13.45 o
  -5   2   9      12174.37      12455.39       344.74 o
  -4   2   9       1579.22       1641.25        42.46 o
  -3   2   9      10915.07      11064.16       333.00 o
  -2   2   9       1696.17       1877.74        43.05 o
  -1   2   9       6054.99       6515.75       222.08 o
   0   2   9        335.11        338.12        10.08 o
   1   2   9       8579.96       8668.94       546.22 o
   2   2   9       1474.20       1602.28        47.71 o
   4   2   9       1712.19       1801.58        44.81 o
   5   2   9      12961.20      13457.99       327.08 o
   6   2   9        362.28        359.08        12.43 o
   7   2   9        557.17        564.08        19.47 o
   8   2   9       1095.07       1085.06        31.12 o
   9   2   9        260.54        269.72        19.56 o
  10   2   9        115.10        139.87        12.29 o
  11   2   9       1843.91       1827.36        58.75 o
 -11   3   9        253.83        232.09        21.45 o
 -10   3   9         12.71         23.18        12.83 o
  -9   3   9        679.66        655.36        29.95 o
  -8   3   9       1513.33       1529.75        84.85 o
  -7   3   9        658.05        659.23        27.09 o
  -6   3   9       2301.26       2314.40        99.41 o
  -5   3   9        473.46        473.51        17.06 o
  -4   3   9       1352.32       1329.71        33.22 o
  -2   3   9       3880.17       3794.30        94.90 o
  -1   3   9       9279.43       9564.11       215.45 o
   0   3   9       1745.31       1748.82        45.11 o
   1   3   9       7770.43       8160.83       252.49 o
   2   3   9       2925.59       2924.07        89.17 o
   3   3   9       2035.50       2112.13       121.37 o
   4   3   9       1030.10       1023.61        31.06 o
   5   3   9        602.54        571.22        15.51 o
   6   3   9       3010.44       2968.23        74.48 o
   7   3   9        533.68        534.65        21.56 o
   8   3   9       2176.28       1934.01       114.44 o
   9   3   9        887.84        894.07        29.33 o
  10   3   9          9.21         10.48        10.99 o
  11   3   9        335.42        346.24        22.70 o
 -10   4   9        483.11        525.12        25.74 o
  -9   4   9        297.65        318.91        17.81 o
  -8   4   9        253.39        262.26        16.32 o
  -7   4   9       2709.36       2751.32       113.22 o
  -6   4   9         68.55         59.52         7.16 o
  -5   4   9       3935.56       3946.72       121.30 o
  -4   4   9       2583.57       2621.00        70.84 o
  -2   4   9        129.77        157.47         7.15 o
  -1   4   9       4473.60       4980.85       249.17 o
   0   4   9        324.17        315.89        10.30 o
   1   4   9       6495.70       6695.08       434.27 o
   2   4   9        111.21        130.95         6.73 o
   3   4   9       5500.58       5497.40       146.73 o
   4   4   9       2621.32       2609.80        67.24 o
   5   4   9       3068.63       3075.61        81.65 o
   6   4   9        103.37        104.72         7.18 o
   8   4   9        371.02        344.23        14.96 o
   9   4   9        306.17        288.94        17.47 o
  10   4   9        444.41        513.74        26.06 o
 -10   5   9        235.79        238.44        18.17 o
  -9   5   9        575.58        558.13        25.58 o
  -8   5   9        454.71        467.87        19.45 o
  -2   5   9        651.53        638.03        17.40 o
  -1   5   9       2495.11       2314.71        92.28 o
   0   5   9          8.15         13.89         3.10 o
   1   5   9       1772.92       1764.73        64.42 o
   2   5   9        558.55        533.37        16.42 o
   3   5   9       1040.90       1049.94        29.64 o
   4   5   9       5933.38       6012.44       145.21 o
   5   5   9       1210.58       1234.33        31.90 o
   6   5   9        898.37        818.46        26.40 o
   7   5   9       2121.37       2005.56       167.26 o
   8   5   9        398.16        394.58        17.91 o
   9   5   9        672.74        684.03        25.61 o
  10   5   9        277.19        267.25        19.53 o
 -10   6   9        106.73        100.30        14.58 o
  -9   6   9        317.38        294.22        18.67 o
  -8   6   9        602.03        597.94        22.93 o
  -7   6   9       1325.92       1405.73        47.57 o
  -6   6   9          3.87          7.60         7.20 o
  -4   6   9        247.71        235.54        13.30 o
  -3   6   9       3796.79       3662.10       128.65 o
  -2   6   9        364.43        355.06        16.69 o
   0   6   9       2417.43       2322.70        71.45 o
   1   6   9       1902.98       1879.13        51.17 o
   2   6   9        474.31        458.06        12.90 o
   3   6   9       2864.25       2772.54       114.19 o
   4   6   9        348.10        327.61        10.97 o
   5   6   9       1171.50       1177.79        36.01 o
   6   6   9          3.32          7.11         6.91 o
   7   6   9       1696.03       1780.99        55.41 o
   8   6   9        566.31        542.92        21.40 o
   9   6   9        388.96        377.80        19.33 o
  10   6   9        105.27         81.94        12.91 o
 -10   7   9        111.96        124.91        16.86 o
  -9   7   9        458.81        418.66        24.16 o
  -8   7   9       1062.33       1153.83        83.69 o
  -7   7   9       2381.10       2334.60        71.57 o
  -6   7   9        188.16        185.61        12.85 o
  -5   7   9       1493.62       1575.39        78.05 o
  -4   7   9        757.97        541.50        81.61 o
  -3   7   9       7776.76       7986.00       222.80 o
  -1   7   9       4887.36       5044.49       160.00 o
   0   7   9          3.62          6.59         4.93 o
   1   7   9       5963.72       6184.79       150.97 o
   2   7   9       1979.62       2003.00        49.39 o
   3   7   9       6971.91       6959.10       177.34 o
   4   7   9        535.81        526.98        16.48 o
   5   7   9       2022.84       1983.54        51.87 o
   6   7   9        174.15        172.62        13.23 o
   7   7   9       2246.39       2168.03        65.90 o
   8   7   9       1583.49       1539.28        84.41 o
   9   7   9        450.51        409.71        21.37 o
  10   7   9        103.38        101.42        15.03 o
  -9   8   9         25.08         25.44        14.67 o
  -8   8   9         23.77         19.00        11.28 o
  -5   8   9       1194.69       1111.58        49.82 o
  -4   8   9        942.52        963.70       112.63 o
  -2   8   9       1066.29       1019.51        37.75 o
  -1   8   9         18.14         19.94         5.75 o
   0   8   9        447.29        474.54        17.11 o
   1   8   9         17.06         23.34         5.95 o
   2   8   9       1320.39       1286.83        33.68 o
   3   8   9       8010.74       8092.13       204.64 o
   4   8   9       1350.10       1293.04        38.46 o
   5   8   9        837.87        819.86        30.52 o
   6   8   9        455.91        436.19        18.41 o
   7   8   9       1485.66       1486.03        52.68 o
   8   8   9         34.57         38.86        10.49 o
   9   8   9         30.23         22.24        11.40 o
  -9   9   9        178.86        123.49        16.25 o
  -8   9   9        544.63        545.62        25.22 o
  -7   9   9        888.15        890.20        32.96 o
  -6   9   9        709.83        729.17        31.16 o
  -5   9   9        358.45        318.68        22.22 o
  -4   9   9       1872.70       1573.99       117.35 o
  -3   9   9       1114.97       1118.00        41.42 o
  -2   9   9       2724.79       2724.14        79.87 o
  -1   9   9        971.02        933.82        56.45 o
   0   9   9          4.39          8.22         6.33 o
   1   9   9        629.74        639.37        38.29 o
   2   9   9       2360.90       2354.40        84.98 o
   3   9   9       1170.45       1165.78        35.03 o
   4   9   9       1351.35       1321.21        40.56 o
   5   9   9        250.04        226.20        12.19 o
   6   9   9        971.76        938.37        32.96 o
   7   9   9        915.74        949.80        30.68 o
   8   9   9        370.45        384.84        23.38 o
   9   9   9        243.17        209.07        25.17 o
  -8  10   9        500.14        489.55        35.16 o
  -7  10   9        774.18        784.72        29.76 o
  -6  10   9         41.65         29.43        12.21 o
  -5  10   9        343.00        365.43        21.55 o
  -4  10   9        126.47        105.69        10.11 o
  -3  10   9       3957.98       3816.20       261.01 o
  -2  10   9        313.71        311.12        16.95 o
  -1  10   9        417.93        413.51        22.43 o
   0  10   9        954.34        953.21        43.26 o
   1  10   9        631.42        580.41        27.85 o
   2  10   9        338.74        329.97        16.46 o
   3  10   9       3063.34       3066.27        90.52 o
   4  10   9        103.95         91.64         8.04 o
   5  10   9        359.39        389.56        15.85 o
   6  10   9         52.00         67.96         9.77 o
   7  10   9        793.60        806.28        29.81 o
   8  10   9        317.38        348.01        24.36 o
  -8  11   9        283.14        261.47        32.51 o
  -7  11   9        936.94        889.90        41.19 o
  -6  11   9        186.07        211.93        30.43 o
  -5  11   9         45.12         36.46        11.48 o
  -4  11   9         22.93         14.10         9.28 o
  -3  11   9        243.12        222.86        15.51 o
  -2  11   9        784.62        750.73        38.35 o
  -1  11   9       3149.20       3077.99       103.84 o
   0  11   9        978.45        913.33        37.15 o
   1  11   9       3183.64       3132.80       103.94 o
   2  11   9        867.76        859.56        31.29 o
   3  11   9        274.21        270.64        14.61 o
   4  11   9         25.39         41.79         7.27 o
   5  11   9         68.52         73.52         9.82 o
   6  11   9        280.04        307.80        18.33 o
   7  11   9        968.91        953.10        34.58 o
  -5  12   9        719.60        731.06        31.77 o
  -4  12   9        957.50        961.34        40.21 o
  -3  12   9       1205.49       1186.30        43.35 o
  -2  12   9        794.67        780.68        31.38 o
  -1  12   9         75.90         71.49        11.03 o
   0  12   9         13.59         21.48         9.23 o
   1  12   9         97.26        103.90        10.50 o
   2  12   9        824.26        798.93        31.05 o
   4  12   9        932.34        933.18        36.10 o
   5  12   9        598.48        611.54        23.57 o
   6  12   9        443.44        411.01        20.69 o
   7  12   9        365.87        361.87        21.37 o
  -6  13   9        372.22        346.21        25.54 o
  -5  13   9         52.50         27.31        14.29 o
  -4  13   9        390.19        354.42        27.82 o
  -3  13   9        334.86        275.17        47.88 o
  -2  13   9        602.37        616.17        28.69 o
   0  13   9       1884.86       1948.21        74.07 o
   1  13   9       1109.78       1076.14        40.00 o
   2  13   9        593.68        619.71        26.73 o
   3  13   9        212.00        202.56        16.30 o
   4  13   9        258.12        246.25        17.84 o
   5  13   9         82.18         99.97        12.03 o
   6  13   9        356.85        389.41        21.55 o
  -5  14   9        267.49        261.46        27.23 o
  -4  14   9        290.35        295.21        22.47 o
  -3  14   9        153.11        166.53        15.24 o
  -2  14   9        114.37        128.16        13.58 o
  -1  14   9         62.72         80.53        12.68 o
   0  14   9        532.77        555.59        25.26 o
   1  14   9         72.23         76.30        11.44 o
   2  14   9        139.08        141.09        14.18 o
   3  14   9        198.23        213.06        17.76 o
   4  14   9        224.46        222.59        22.22 o
   5  14   9        289.80        289.92        44.18 o
  -3  15   9         79.05         90.65        14.94 o
  -2  15   9        579.26        583.35        27.32 o
  -1  15   9        199.42        245.27        27.98 o
   0  15   9        421.52        413.55        25.58 o
   1  15   9        270.72        280.03        19.58 o
   2  15   9        482.54        486.29        29.07 o
   3  15   9        105.03        131.46        16.88 o
 -10   0  10         78.77         55.84        19.76 o
  -8   0  10         87.02         73.11        17.57 o
  -4   0  10       3765.49       3727.25       130.09 o
  -2   0  10      21049.40      23259.29       754.34 o
   0   0  10       5045.26       5147.92       167.97 o
   4   0  10       4383.96       4310.95       159.76 o
   6   0  10       5440.14       5632.46       202.29 o
   8   0  10         64.47         33.23        11.18 o
  10   0  10        114.18        110.73        15.80 o
 -11   1  10        230.57        288.30        31.78 o
 -10   1  10        390.44        403.69        24.03 o
  -8   1  10        908.09        702.69        68.12 o
  -7   1  10       1326.42       1190.45        63.90 o
  -5   1  10       1250.74       1268.76        41.94 o
  -4   1  10       1243.42       1264.40        32.07 o
  -2   1  10       1642.57       1471.75        38.13 o
  -1   1  10        104.75        115.12         5.28 o
   0   1  10       5610.33       5659.57       150.72 o
   1   1  10         67.68         83.34         5.32 o
   3   1  10        831.54        911.88        34.66 o
   4   1  10       1229.73       1279.40        35.51 o
   5   1  10       1775.87       1719.60       114.65 o
   6   1  10        585.33        563.90        17.53 o
   7   1  10        951.90        947.04        28.01 o
   8   1  10        638.16        630.90        22.22 o
   9   1  10        511.05        508.77        25.98 o
  10   1  10        449.43        447.98        20.75 o
  11   1  10        316.36        351.74        23.11 o
 -11   2  10         12.84         29.16        15.38 o
 -10   2  10       1036.48       1008.16        44.90 o
  -9   2  10        141.99        160.11        15.40 o
  -8   2  10       1267.77       1249.63        76.15 o
  -7   2  10        413.37        254.94        49.23 o
  -6   2  10       4150.03       4095.71       142.89 o
  -5   2  10        207.18        230.92        14.09 o
  -4   2  10       6748.63       6745.59       175.14 o
  -3   2  10        573.53        561.07        16.38 o
  -2   2  10       5991.31       5660.07       139.46 o
  -1   2  10       1277.22       1262.01        29.06 o
   0   2  10        119.79         98.86         5.20 o
   1   2  10       1041.64       1036.96        30.41 o
   2   2  10       6180.34       5970.24       163.76 o
   3   2  10        680.29        673.87        17.51 o
   4   2  10       6998.00       7114.32       175.27 o
   5   2  10        323.42        342.71        14.72 o
   6   2  10       3163.20       3229.00        94.32 o
   7   2  10        264.34        257.91        12.02 o
   8   2  10       1715.52       1635.67        42.42 o
   9   2  10        105.05         93.99        10.68 o
  10   2  10        796.83        799.91        33.89 o
  11   2  10         19.68         34.27        24.92 o
 -10   3  10        270.79        287.41        23.71 o
  -9   3  10        846.41        828.74        30.27 o
  -8   3  10       2768.34       2768.18        85.08 o
  -7   3  10        263.97        275.65        13.69 o
  -6   3  10       6398.37       6532.66       158.34 o
  -5   3  10       1241.39       1230.00        42.93 o
  -4   3  10       3128.23       3125.27        80.00 o
  -3   3  10         45.93         61.38         4.42 o
  -2   3  10       8611.63       8931.02       327.80 o
  -1   3  10       2064.06       1995.04        66.03 o
   0   3  10       5799.07       6178.56       164.54 o
   2   3  10      11722.90      11830.32       402.52 o
   3   3  10         33.36         41.93         4.34 o
   4   3  10       3107.61       3131.37        84.43 o
   6   3  10       5348.46       5335.34       149.74 o
   7   3  10        222.36        215.00        11.60 o
   8   3  10       3075.39       3048.00        80.20 o
   9   3  10        762.55        735.04        27.38 o
  10   3  10        307.89        317.10        19.37 o
 -10   4  10        165.30        152.57        20.64 o
  -9   4  10         47.34         63.16        11.14 o
  -8   4  10        287.50        314.66        17.42 o
  -7   4  10        166.88        153.26        11.03 o
  -5   4  10        949.57        924.67        32.44 o
  -4   4  10       8081.60       8059.23       215.77 o
  -3   4  10        673.59        638.28        19.23 o
  -2   4  10       1805.22       1759.60        47.59 o
  -1   4  10        518.95        587.07        16.63 o
   0   4  10         59.78         63.45         4.39 o
   1   4  10        811.33        736.41        68.79 o
   2   4  10       1235.94       1301.83        76.84 o
   3   4  10        476.22        478.15        16.64 o
   4   4  10       5910.03       6056.48       232.72 o
   5   4  10       1235.70       1191.07        31.03 o
   6   4  10       2319.25       2313.21        60.37 o
   7   4  10        241.88        220.28        20.06 o
   8   4  10        333.62        380.29        16.04 o
   9   4  10         53.69         55.24        10.08 o
  10   4  10        104.84         75.77        12.36 o
 -10   5  10         14.22         12.07        12.41 o
  -7   5  10        201.51        224.14        14.80 o
  -6   5  10        413.84        408.95        16.72 o
  -4   5  10        198.00        204.76         9.97 o
  -3   5  10        968.71        950.06        26.40 o
  -2   5  10       1242.31       1242.07        67.74 o
  -1   5  10       1660.05       1666.85        41.69 o
   0   5  10       2349.30       2341.59        60.10 o
   1   5  10       1303.60       1355.41        41.43 o
   2   5  10       1780.91       1691.21        84.64 o
   3   5  10        716.11        697.55        33.04 o
   4   5  10        267.32        265.32        10.43 o
   5   5  10       1041.92       1073.80        29.74 o
   6   5  10        648.29        472.52        38.37 o
   7   5  10        305.75        317.20        13.67 o
   8   5  10        411.34        401.43        20.53 o
   9   5  10        154.29        119.74        11.45 o
  10   5  10         18.43         27.60        12.24 o
 -10   6  10        353.00        362.61        22.83 o
  -9   6  10         62.32         74.33        12.34 o
  -8   6  10        821.90        889.51        99.82 o
  -7   6  10        221.82        244.68        15.29 o
  -6   6  10       1448.45       1476.13        44.00 o
  -5   6  10         51.17         44.46         9.20 o
  -4   6  10       4933.86       4925.91       148.57 o
  -3   6  10        204.06        198.73         9.09 o
  -2   6  10       8141.66       8643.04       261.08 o
  -1   6  10       1164.53       1074.18        36.88 o
   0   6  10       4463.42       4435.03       134.78 o
   1   6  10       1251.76       1209.61        30.65 o
   2   6  10       8096.88       8647.48       218.22 o
   3   6  10        216.50        216.57         9.62 o
   4   6  10       6073.13       6129.75       141.21 o
   5   6  10         64.20         62.21         7.17 o
   6   6  10       1378.09       1402.70        46.69 o
   7   6  10        249.46        265.40        14.67 o
   8   6  10       1196.33       1172.76        45.52 o
   9   6  10         44.23         39.98        11.26 o
  10   6  10        276.38        275.38        21.75 o
  -9   7  10        301.14        306.29        23.31 o
  -8   7  10       2604.89       2577.74       109.00 o
  -7   7  10         62.28         72.72        10.69 o
  -6   7  10       2343.37       2296.72        67.67 o
  -4   7  10        786.00        797.23        22.32 o
  -2   7  10       3733.81       3873.55       126.98 o
  -1   7  10       1620.76       1716.87       124.70 o
   0   7  10       3418.89       3182.36        97.56 o
   1   7  10       2212.02       2247.95        62.20 o
   2   7  10       4170.42       4391.79       111.77 o
   3   7  10        485.32        468.94        14.84 o
   4   7  10        647.22        664.34        21.14 o
   5   7  10        282.51        267.35        11.77 o
   7   7  10         43.44         51.15         9.06 o
   8   7  10       2111.81       2090.30        65.74 o
   9   7  10        245.92        269.73        18.84 o
  -9   8  10         51.19         45.70        14.27 o
  -8   8  10        308.18        368.85        54.63 o
  -7   8  10        181.55        151.25        12.77 o
  -5   8  10       2392.18       2407.99        65.93 o
  -4   8  10       2993.23       2385.20       198.96 o
  -1   8  10        586.20        551.39        19.93 o
   0   8  10         17.13         22.12         6.06 o
   1   8  10        852.06        734.05        45.50 o
   2   8  10        756.80        746.38        24.15 o
   3   8  10       1687.63       1711.68        45.13 o
   4   8  10       2133.75       2104.86        55.60 o
   5   8  10       2121.67       2068.39        65.27 o
   6   8  10       1837.14       1890.87        65.02 o
   7   8  10        267.28        260.06        27.90 o
   8   8  10        469.65        485.31        22.00 o
   9   8  10         80.25         93.80        13.47 o
  -9   9  10         99.80         95.02        18.29 o
  -8   9  10         28.44         34.37        12.63 o
  -7   9  10        786.28        774.13        31.96 o
  -6   9  10        110.98        121.01        10.71 o
  -3   9  10        422.03        401.05        27.43 o
  -1   9  10       1603.40       1465.16        49.45 o
   0   9  10        821.64        786.94        27.48 o
   1   9  10       1193.29       1139.50        41.28 o
   2   9  10       2857.81       2803.70       162.38 o
   3   9  10        571.00        566.40        18.26 o
   4   9  10        338.25        317.04        13.36 o
   5   9  10        456.91        453.35        16.96 o
   6   9  10         87.58         82.53         9.16 o
   7   9  10        975.40        990.71        30.26 o
   8   9  10         18.53         17.79        10.73 o
   9   9  10         70.32         56.68        19.17 o
  -8  10  10         37.83         28.31        13.46 o
  -7  10  10         29.74         37.29        10.64 o
  -6  10  10       1361.56       1405.85        51.69 o
  -5  10  10        148.27        146.75        13.52 o
  -4  10  10        515.31        492.14        23.79 o
  -3  10  10        381.97        353.94        28.78 o
  -2  10  10        695.72        676.80        25.27 o
  -1  10  10       1516.99       1490.91        57.30 o
   0  10  10        925.61        931.04        34.53 o
   2  10  10        555.45        531.71        26.78 o
   3  10  10        249.67        254.14        15.75 o
   4  10  10        634.49        616.17        20.51 o
   5  10  10        106.24        103.31        10.08 o
   6  10  10       1167.58       1174.60        39.62 o
   7  10  10         19.81         22.30         9.69 o
   8  10  10         41.52         38.56        12.26 o
  -7  11  10         58.74         58.64        15.07 o
  -5  11  10        161.93        161.99        14.96 o
  -3  11  10         54.28         38.53        12.16 o
  -1  11  10        578.02        549.56        24.55 o
   0  11  10       1596.03       1537.52        53.87 o
   1  11  10        606.53        606.33        24.27 o
   2  11  10       1216.99       1170.21        42.30 o
   3  11  10         59.02         57.95         9.76 o
   4  11  10        955.41        981.27        29.70 o
   5  11  10        142.42        142.31        10.74 o
   6  11  10       1002.13        969.24        37.05 o
   7  11  10         57.00         64.70        11.38 o
  -7  12  10        342.35        388.41        55.30 o
  -5  12  10       2357.90       2307.56        93.26 o
  -4  12  10       2617.54       2661.13        89.20 o
  -1  12  10        497.53        514.18        20.98 o
   0  12  10          4.84         11.98        10.28 o
   1  12  10        349.34        363.91        20.62 o
   2  12  10       1039.10        941.97        35.92 o
   3  12  10        990.72       1072.86        43.73 o
   4  12  10       2553.19       2561.02        88.79 o
   5  12  10       2573.08       2579.67        73.09 o
   6  12  10       2282.97       2415.19        71.84 o
  -6  13  10         51.92         65.42        31.02 o
  -4  13  10         56.19         49.83        12.60 o
  -3  13  10        858.48        895.38        42.63 o
  -2  13  10        504.01        485.72        29.89 o
  -1  13  10        778.74        772.23        28.52 o
   0  13  10       1205.90       1231.97        45.00 o
   1  13  10        626.88        578.69        27.87 o
   2  13  10        327.64        323.48        22.20 o
   3  13  10       1157.58       1210.32        48.96 o
   4  13  10         37.96         40.45        12.67 o
   5  13  10        537.58        544.41        22.88 o
  -4  14  10        128.55        137.42        16.82 o
  -3  14  10        171.24        156.26        14.52 o
  -2  14  10         26.07         33.02        11.73 o
   0  14  10        290.32        308.65        19.45 o
   1  14  10        170.72        158.77        14.11 o
   2  14  10         16.64         11.92        10.76 o
   3  14  10        267.96        231.64        24.77 o
   4  14  10        125.59        125.46        16.26 o
  -2  15  10        178.20        210.60        17.31 o
  -1  15  10        379.83        398.19        25.19 o
   0  15  10       1963.99       1890.34        67.22 o
   1  15  10        575.80        572.76        25.31 o
   2  15  10        135.06        145.21        16.36 o
  -9   0  11       2869.63       2791.76       147.83 o
  -7   0  11       1716.47       1670.52        71.33 o
  -3   0  11        467.52        453.49        18.27 o
  -1   0  11      22896.23      23691.43       708.95 o
   1   0  11      17920.74      19108.41       868.15 o
   3   0  11        587.32        602.87        45.86 o
   5   0  11       2676.75       2828.97       232.00 o
   7   0  11       2237.75       2201.83        80.57 o
   9   0  11       3377.79       3410.48       148.85 o
 -10   1  11        146.33        125.46        15.83 o
  -9   1  11         59.25         71.97        12.37 o
  -8   1  11        121.40        118.92        11.53 o
  -5   1  11       7013.48       7217.24       178.30 o
  -4   1  11       1037.03       1039.50        25.89 o
  -3   1  11       3013.10       2880.65        75.54 o
  -2   1  11       4000.22       3705.00       148.96 o
  -1   1  11       3509.27       3734.49       120.83 o
   0   1  11        103.90        118.21         6.29 o
   1   1  11       4783.66       4883.92       227.24 o
   3   1  11       3206.87       3041.76        79.98 o
   4   1  11        925.55        946.85        28.49 o
   5   1  11       7404.76       7613.14       197.26 o
   6   1  11       1661.46       1624.95        43.24 o
   7   1  11        700.49        705.52        26.36 o
   8   1  11        161.26        152.26        10.27 o
   9   1  11         49.23         39.33         9.58 o
  10   1  11        208.47        212.04        18.25 o
 -10   2  11         21.85         24.47        13.88 o
  -9   2  11        207.70        198.28        39.79 o
  -8   2  11        513.07        511.54        23.85 o
  -7   2  11        248.96        262.18        19.23 o
  -6   2  11        327.16        327.70        13.14 o
  -5   2  11       4147.98       4240.13       114.12 o
  -4   2  11        557.81        558.13        16.77 o
  -3   2  11       6679.19       6577.41       214.64 o
  -2   2  11        245.63        243.28         8.71 o
  -1   2  11        350.76        331.27        10.59 o
   0   2  11       2402.59       2399.03        61.46 o
   1   2  11        441.59        415.13        12.18 o
   2   2  11        323.07        318.57        10.04 o
   4   2  11        618.80        659.45        18.00 o
   5   2  11       4668.36       4758.27       120.62 o
   6   2  11        272.13        254.62        11.76 o
   7   2  11        350.37        343.19        13.54 o
   8   2  11        620.41        634.93        21.64 o
   9   2  11        140.54        114.40        10.78 o
  10   2  11         19.78         35.47        12.05 o
 -10   3  11        127.14        125.21        15.43 o
  -9   3  11        342.84        303.53        27.59 o
  -8   3  11        179.98        173.99        13.97 o
  -7   3  11       1117.14       1159.02        38.63 o
  -6   3  11       1011.49        959.48        30.70 o
  -5   3  11       4617.90       4570.31       121.77 o
  -4   3  11        924.78        902.46        24.63 o
  -3   3  11       4155.60       4373.60       184.50 o
  -2   3  11       2343.98       2279.27        80.42 o
  -1   3  11       2773.89       2911.65        82.98 o
   0   3  11          6.50          3.35         3.50 o
   2   3  11       1644.30       1750.71        65.21 o
   3   3  11       5756.22       5936.71       185.04 o
   4   3  11        757.79        771.41        24.54 o
   5   3  11       4544.81       4492.04       115.51 o
   6   3  11       1106.98       1099.55        30.81 o
   7   3  11        726.38        998.09       109.26 o
   8   3  11        275.47        274.11        16.37 o
   9   3  11        254.12        248.92        18.26 o
  10   3  11        114.36        114.10        15.51 o
 -10   4  11        168.13        130.65        16.06 o
  -9   4  11       1094.41       1103.67        40.38 o
  -8   4  11        147.62        150.57        12.31 o
  -7   4  11        908.08        916.42        58.59 o
  -6   4  11        422.79        393.13        16.50 o
  -4   4  11        393.81        375.90        12.04 o
  -3   4  11        549.71        482.15        40.47 o
  -2   4  11        975.71        928.86        23.42 o
  -1   4  11       9161.30       8860.22       213.65 o
   0   4  11       1512.81       1599.51        41.58 o
   1   4  11       6990.78       7101.97       226.41 o
   2   4  11        794.81        777.84        24.57 o
   3   4  11        348.84        359.53        12.36 o
   4   4  11        327.47        327.72        12.32 o
   5   4  11       1133.73       1035.24        30.33 o
   6   4  11        303.66        303.47        16.46 o
   7   4  11       1219.62       1219.91        35.81 o
   8   4  11        173.18        159.67        12.02 o
   9   4  11       1134.47       1175.40        37.25 o
  10   4  11        236.45        233.30        19.67 o
 -10   5  11        135.92        113.18        18.15 o
  -9   5  11         93.86         90.10        13.35 o
  -8   5  11        135.10        126.79        12.46 o
  -7   5  11       2060.63       2108.76        61.08 o
  -6   5  11        645.67        626.05        22.51 o
  -5   5  11       5126.11       5138.14       129.71 o
  -4   5  11        890.28        928.25        27.09 o
  -3   5  11       3547.03       3697.20       108.88 o
  -2   5  11       3927.95       3764.57       112.10 o
  -1   5  11       1738.01       1762.37        45.91 o
   0   5  11        233.57        226.97         8.45 o
   1   5  11       1738.12       1781.59        48.55 o
   2   5  11       2792.37       2840.94       136.82 o
   3   5  11       4326.52       4425.25       109.23 o
   5   5  11       4550.71       4500.62       129.39 o
   7   5  11       1979.45       1986.95        57.08 o
   8   5  11        158.46        181.76        12.15 o
   9   5  11        114.22        112.38        11.53 o
  10   5  11        211.41        181.32        17.37 o
 -10   6  11         70.98         45.97        16.54 o
  -9   6  11        361.30        359.71        21.67 o
  -7   6  11       1269.37       1272.71        41.42 o
  -6   6  11        834.82        827.95        26.34 o
  -5   6  11       2622.68       2728.06        86.24 o
  -4   6  11        510.05        476.82        15.85 o
  -3   6  11       2489.87       2448.70        69.11 o
  -2   6  11       2176.55       2260.12       164.29 o
  -1   6  11       1757.21       1850.29        90.49 o
   0   6  11        925.64        823.48        27.47 o
   1   6  11       2184.34       2303.62        56.27 o
   2   6  11       3128.10       3049.43        88.31 o
   3   6  11       1579.61       1836.95       199.63 o
   4   6  11        398.36        364.86        15.60 o
   5   6  11       3129.82       3158.61        76.92 o
   6   6  11        867.30        867.08        26.31 o
   7   6  11       1390.21       1364.79        43.50 o
   8   6  11        639.23        630.21        23.36 o
   9   6  11        246.09        292.53        25.24 o
  10   6  11        110.99        120.34        16.18 o
  -9   7  11        741.34        716.37        34.25 o
  -8   7  11        113.23         94.18        13.59 o
  -7   7  11        772.47        786.31        29.49 o
  -6   7  11       1341.90       1298.02        43.58 o
  -5   7  11        223.93        191.54        32.37 o
  -4   7  11        335.64        320.87        13.87 o
  -3   7  11       1848.69       1881.08        66.27 o
  -2   7  11        478.84        504.89        26.51 o
  -1   7  11       1695.50       1743.34        66.94 o
   0   7  11        103.82         89.56         7.45 o
   1   7  11       2211.10       2173.33        58.08 o
   2   7  11        618.68        657.12        18.03 o
   3   7  11       2294.58       2293.63        55.42 o
   4   7  11        268.32        252.83        14.48 o
   5   7  11        144.81        122.24         8.41 o
   7   7  11        683.27        700.28        25.38 o
   8   7  11        126.52        149.59        12.97 o
   9   7  11        535.71        542.91        31.13 o
  -9   8  11        661.39        628.64        39.45 o
  -8   8  11        101.99         99.15        13.08 o
  -6   8  11        246.90        237.25        14.50 o
  -5   8  11         56.90         57.70         7.73 o
  -4   8  11         78.74         89.95         8.97 o
  -1   8  11       2627.81       2521.66        83.90 o
   0   8  11         80.50         84.81         7.92 o
   1   8  11       1910.39       1944.23        93.15 o
   2   8  11        860.92        864.92        25.67 o
   3   8  11        454.73        453.55        16.98 o
   4   8  11         56.24         55.69         7.04 o
   5   8  11         88.72        103.33         9.42 o
   6   8  11        285.02        280.09        14.11 o
   7   8  11        727.66        752.73        27.95 o
   8   8  11         81.30         78.48        11.01 o
   9   8  11        860.59        871.64        40.84 o
  -8   9  11        129.55        109.29        14.40 o
  -7   9  11        748.43        767.85        28.23 o
  -6   9  11        263.49        259.59        15.19 o
  -5   9  11       3507.12       3565.80       128.06 o
  -4   9  11        174.78        184.93        17.28 o
  -3   9  11       5833.90       5849.68       184.12 o
  -2   9  11       2012.93       1972.98        56.40 o
  -1   9  11         17.29         15.06         7.41 o
   0   9  11       1193.15       1239.81        44.07 o
   1   9  11         21.75         16.79         7.41 o
   2   9  11       1619.56       1555.44        55.45 o
   3   9  11       6167.21       6209.46       171.96 o
   4   9  11        121.12        140.58         9.42 o
   5   9  11       3496.08       3438.07        94.81 o
   6   9  11        252.48        249.78        14.30 o
   7   9  11        635.75        662.41        28.32 o
   8   9  11        128.54        135.29        13.92 o
  -8  10  11        642.23        656.93        28.88 o
  -7  10  11        917.72        894.66        34.54 o
  -6  10  11        916.19        908.36        40.40 o
  -5  10  11        766.78        779.41        36.84 o
  -4  10  11         81.22         99.66        10.42 o
  -3  10  11         50.55         43.45        10.09 o
  -2  10  11       1082.81       1050.73        63.73 o
  -1  10  11       1282.49       1274.37        46.90 o
   0  10  11       1255.56       1210.15        43.56 o
   1  10  11       1344.73       1371.28        46.80 o
   2  10  11       1437.59       1413.83        49.88 o
   3  10  11         56.65         57.58         9.42 o
   4  10  11         58.49         55.37         7.74 o
   5  10  11        874.88        901.63        28.62 o
   6  10  11        953.77        935.26        30.85 o
   7  10  11        744.26        762.10        30.38 o
   8  10  11        423.61        484.87        40.15 o
  -6  11  11        448.52        416.46        24.42 o
  -5  11  11        208.92        214.07        18.32 o
  -4  11  11       1033.86       1055.69        43.54 o
  -3  11  11        475.74        464.93        22.79 o
  -2  11  11        202.69        220.53        16.76 o
  -1  11  11       1226.24       1202.50        46.52 o
   0  11  11         46.23         39.66        10.52 o
   1  11  11        901.62        886.97        37.29 o
   2  11  11        189.40        208.82        14.61 o
   3  11  11        545.48        542.53        22.70 o
   4  11  11       1293.93       1314.25        40.67 o
   5  11  11        208.31        211.18        12.56 o
   6  11  11        322.25        317.12        17.78 o
   7  11  11        327.24        332.31        19.90 o
  -6  12  11         95.02         89.17        15.88 o
  -5  12  11        213.95        209.07        36.42 o
  -4  12  11          8.69          3.28        10.53 o
  -3  12  11        255.48        233.02        28.99 o
  -2  12  11        107.81        102.54        11.21 o
   0  12  11       1205.07       1219.10        48.43 o
   1  12  11        796.16        751.91        30.09 o
   2  12  11        127.41        131.66        12.04 o
   3  12  11        166.62        164.51        14.01 o
   4  12  11          9.87         13.06        11.61 o
   5  12  11        154.70        144.39        11.29 o
   6  12  11        141.55        148.73        14.08 o
  -5  13  11       1078.37       1090.03        44.66 o
  -4  13  11        245.50        229.36        19.84 o
  -3  13  11       1360.87       1300.41        53.36 o
  -2  13  11        286.09        296.70        19.32 o
  -1  13  11         31.70         37.89        10.22 o
   0  13  11        540.52        566.34        25.24 o
   1  13  11         28.91         28.05        10.87 o
   2  13  11        353.72        368.80        19.51 o
   3  13  11       1815.32       1790.10        66.41 o
   4  13  11        245.70        255.34        18.49 o
   5  13  11        886.88        892.29        36.64 o
  -4  14  11        257.97        246.34        24.29 o
  -3  14  11        167.26        158.64        15.88 o
  -2  14  11        446.54        452.66        24.32 o
  -1  14  11        610.48        616.00        26.39 o
   0  14  11       1799.99       1795.85        63.68 o
   1  14  11        507.37        508.46        25.94 o
   2  14  11        670.50        654.35        44.10 o
   3  14  11        228.12        246.01        17.97 o
   4  14  11        178.79        164.38        18.95 o
  -1  15  11        576.65        619.37        34.05 o
   0  15  11        458.32        480.88        24.86 o
   1  15  11        864.87        878.99        46.21 o
 -10   0  12       1008.10        965.05        57.17 o
  -8   0  12       2713.99       2877.24       137.19 o
  -6   0  12       1487.74       1553.21        58.78 o
  -4   0  12         89.85        119.21         9.25 o
  -2   0  12       6271.22       5999.59       195.87 o
   0   0  12      13040.65      12482.79       405.50 o
   4   0  12         59.31         76.22         9.44 o
  10   0  12       1090.89       1048.68        49.34 o
 -10   1  12        550.30        574.08        28.29 o
  -9   1  12        392.85        428.11        22.03 o
  -8   1  12         93.89        109.08        20.72 o
  -6   1  12       2941.17       2857.25        82.64 o
  -5   1  12       1475.00       1501.38        62.72 o
  -4   1  12       6275.56       6404.91       152.92 o
  -3   1  12        428.92        435.22        13.39 o
  -2   1  12       2743.93       2475.55        89.88 o
  -1   1  12        135.40        158.64         7.10 o
   0   1  12        289.62        268.87         9.56 o
   1   1  12        199.52        227.18        10.37 o
   3   1  12        654.73        489.57        62.05 o
   4   1  12       6132.31       6225.58       179.47 o
   7   1  12        499.47        510.52        18.70 o
   8   1  12        147.51        157.19        11.02 o
   9   1  12        248.31        314.80        23.09 o
  10   1  12        357.21        432.92        73.51 o
 -10   2  12        644.80        622.76        30.18 o
  -9   2  12        220.88        212.66        16.21 o
  -8   2  12        329.72        331.07        23.42 o
  -7   2  12        358.31        333.29        15.83 o
  -6   2  12        648.65        660.76        24.36 o
  -5   2  12        439.76        417.22        12.84 o
  -4   2  12       2250.49       2235.77        61.11 o
  -3   2  12        689.70        665.79        18.30 o
  -2   2  12       1693.00       1590.12        39.45 o
  -1   2  12        602.43        562.36        15.30 o
   0   2  12        285.47        276.25         9.41 o
   4   2  12       2762.26       2771.28        64.49 o
   5   2  12        308.17        291.01        17.02 o
   6   2  12        472.51        467.93        26.52 o
   7   2  12        347.52        314.19        14.76 o
   8   2  12        470.30        469.46        17.65 o
   9   2  12        194.61        161.02        12.91 o
  10   2  12        471.00        459.61        23.49 o
 -10   3  12        638.25        596.12        31.68 o
  -9   3  12        424.38        398.21        21.09 o
  -7   3  12        382.04        398.02        16.67 o
  -6   3  12        209.48        213.65        14.33 o
  -5   3  12        441.14        431.96        13.70 o
  -4   3  12       1238.20       1205.27        33.75 o
  -3   3  12       1030.57        987.58        33.76 o
  -2   3  12       2204.42       2076.78        53.14 o
  -1   3  12        291.61        288.73         9.79 o
   0   3  12        448.92        429.89        13.72 o
   1   3  12        208.00        232.44         9.59 o
   2   3  12       1620.25       1602.19        49.88 o
   3   3  12       1368.34       1304.46        36.74 o
   4   3  12       1347.62       1330.72        35.96 o
   5   3  12        372.62        355.05        14.29 o
   6   3  12        236.22        237.26        12.40 o
   7   3  12        322.52        315.79        14.95 o
   8   3  12        868.25        862.93        27.70 o
   9   3  12        424.23        407.12        21.72 o
  10   3  12        492.46        486.87        25.95 o
 -10   4  12        704.14        673.82        32.42 o
  -9   4  12         14.27         11.50        11.26 o
  -8   4  12       3073.26       3102.91       119.20 o
  -7   4  12        248.52        264.24        15.34 o
  -6   4  12        147.30        158.17        10.63 o
  -5   4  12        277.07        293.21        12.70 o
  -4   4  12         80.70         72.99         6.94 o
  -3   4  12         40.16         32.25         4.87 o
  -2   4  12       4318.59       4283.55       108.66 o
  -1   4  12       1193.82       1067.20        41.69 o
   0   4  12      15322.23      16091.31       426.67 o
   1   4  12        757.53        807.60        59.34 o
   3   4  12         63.05         62.56         5.46 o
   4   4  12         98.91        101.01         6.81 o
   5   4  12        178.01        192.23        11.35 o
   6   4  12        142.64        137.85        10.95 o
   7   4  12        264.58        278.59        14.49 o
   8   4  12       2151.19       2593.51       214.41 o
   9   4  12         20.08         20.14        10.77 o
  10   4  12        778.46        742.65        35.77 o
 -10   5  12        378.37        407.64        27.85 o
  -9   5  12        250.75        226.19        16.04 o
  -8   5  12        526.68        520.95        61.04 o
  -7   5  12        604.99        620.07        22.35 o
  -6   5  12       2959.28       2906.63        87.34 o
  -5   5  12        182.85        174.75        10.74 o
  -4   5  12       6106.28       6296.15       149.18 o
  -3   5  12       1122.85       1131.48        30.43 o
  -2   5  12       3105.04       2962.01        94.70 o
  -1   5  12       3527.79       3398.85       103.49 o
   0   5  12        999.89        986.17        26.60 o
   2   5  12       2214.36       2293.71        86.08 o
   4   5  12       5264.98       5405.69       157.19 o
   5   5  12        189.58        176.07        12.27 o
   6   5  12       3585.80       3547.46        93.05 o
   7   5  12        390.69        455.00        37.38 o
   8   5  12        750.11        798.36        28.37 o
   9   5  12        272.80        244.69        20.36 o
  10   5  12        305.70        327.27        23.14 o
  -9   6  12        290.23        363.03        71.12 o
  -8   6  12        539.12        557.41        24.25 o
  -7   6  12        868.27        905.33        28.81 o
  -6   6  12       1001.68       1025.44        46.19 o
  -5   6  12        403.75        396.37        18.07 o
  -4   6  12       1222.21       1188.06        39.15 o
  -3   6  12         17.65         24.68         5.27 o
  -2   6  12       2961.70       2899.57        80.10 o
  -1   6  12       4375.29       4325.19       134.75 o
   0   6  12        917.37        825.44        22.78 o
   1   6  12       4510.44       4503.11       118.70 o
   2   6  12       2110.36       2251.29        86.31 o
   3   6  12         15.11         20.93         5.56 o
   4   6  12       1678.49       1229.44        77.47 o
   5   6  12        444.67        435.66        16.55 o
   6   6  12        731.17        762.92        27.65 o
   7   6  12        711.12        737.97        29.86 o
   8   6  12        591.21        633.12        24.75 o
   9   6  12        447.58        446.84        23.60 o
  -9   7  12        241.68        234.94        18.96 o
  -8   7  12        245.04        210.32        17.57 o
  -7   7  12         32.09         32.88        11.04 o
  -6   7  12        171.05        144.29        11.35 o
  -5   7  12        380.14        376.27        18.42 o
  -4   7  12        758.32        790.07        33.79 o
  -3   7  12        856.20        844.16        28.65 o
  -2   7  12         54.63         59.15         7.25 o
  -1   7  12         93.49        104.02         8.18 o
   0   7  12       2113.54       2156.77        67.46 o
   1   7  12         79.94         75.62         5.76 o
   2   7  12         37.52         44.15         5.48 o
   3   7  12        823.32        815.26        25.41 o
   4   7  12       1097.49       1062.42        34.25 o
   5   7  12        523.69        514.07        19.27 o
   6   7  12        251.38        214.47        33.05 o
   7   7  12         32.43         46.44         9.17 o
   8   7  12        297.42        290.95        18.78 o
   9   7  12        158.71        170.67        30.21 o
  -9   8  12         34.54         25.43        14.72 o
  -8   8  12       1777.89       1788.99        78.61 o
  -7   8  12        113.73        103.75        12.42 o
  -6   8  12        203.12        205.51        13.27 o
  -5   8  12         78.38         64.02         8.15 o
  -4   8  12        249.28        238.45        18.24 o
  -3   8  12       1293.54       1297.79        60.10 o
  -2   8  12       1674.28       2070.98       226.61 o
  -1   8  12       1196.23       1089.10        43.38 o
   0   8  12        647.59        647.67        23.53 o
   2   8  12       2579.99       2640.68        74.92 o
   3   8  12       1813.83       1740.61        47.21 o
   4   8  12        359.62        346.72        14.05 o
   5   8  12        119.12         98.63        12.56 o
   6   8  12        141.57        157.39        16.70 o
   7   8  12        159.95        172.49        16.60 o
   9   8  12         47.51         75.97        15.02 o
  -8   9  12        216.37        238.09        50.25 o
  -7   9  12        116.29        105.96        11.74 o
  -6   9  12       1785.65       1806.44        70.03 o
  -5   9  12        173.87        181.64        16.59 o
  -4   9  12       3332.89       3124.30       205.03 o
  -3   9  12        227.47        247.84        26.16 o
  -2   9  12       2740.37       2689.94        81.13 o
  -1   9  12        349.02        298.77        46.54 o
   0   9  12          3.66         -2.48         8.20 o
   1   9  12        223.84        225.62        15.12 o
   2   9  12       2530.78       2480.46        87.21 o
   3   9  12        355.22        364.26        14.64 o
   4   9  12       2352.36       2339.10        75.70 o
   5   9  12        251.25        248.31        15.24 o
   6   9  12       1825.21       1820.76        58.44 o
   7   9  12        177.92        161.86        31.02 o
   8   9  12        284.13        301.62        20.03 o
  -7  10  12        970.29        948.28        43.40 o
  -6  10  12        280.52        267.80        27.77 o
  -5  10  12        748.16        719.57        34.12 o
  -4  10  12        688.75        678.24        32.68 o
  -3  10  12        715.24        695.91        34.50 o
  -2  10  12       1289.43       1298.29        44.78 o
  -1  10  12       2353.54       2306.28       124.70 o
   0  10  12       4539.10       4411.72       160.24 o
   1  10  12       1672.22       1716.23       175.35 o
   2  10  12       1155.55       1181.89        48.68 o
   3  10  12        904.16        925.17        31.65 o
   4  10  12        795.64        795.04        24.09 o
   5  10  12        603.56        605.22        22.99 o
   6  10  12        192.14        182.31        13.88 o
   7  10  12       1028.18       1025.96        38.76 o
  -7  11  12        272.26        281.49        31.75 o
  -6  11  12        118.24        142.73        16.29 o
  -5  11  12       1002.13        990.96        44.75 o
  -4  11  12        125.23        108.76        12.15 o
  -3  11  12        270.57        257.96        18.19 o
  -2  11  12        218.47        216.42        15.80 o
   0  11  12       1107.40       1047.57        42.46 o
   1  11  12        637.10        609.62        25.33 o
   2  11  12        161.72        158.60        12.88 o
   3  11  12        174.29        175.58        13.56 o
   4  11  12        136.48        123.10        10.96 o
   5  11  12       1126.91       1119.50        34.78 o
   6  11  12        107.16        108.77        12.44 o
   7  11  12        405.99        417.06        21.56 o
  -6  12  12        204.09        196.93        43.16 o
  -5  12  12         66.17         65.13        14.28 o
  -4  12  12        122.61        120.71        13.41 o
  -3  12  12        456.47        429.79        22.64 o
  -2  12  12         70.11         73.02        11.21 o
  -1  12  12        342.30        317.46        18.25 o
   0  12  12         28.82         23.33        10.07 o
   2  12  12        107.44        124.93        12.31 o
   3  12  12        334.17        311.22        20.10 o
   4  12  12        129.18        141.65        12.30 o
   5  12  12         42.09         23.63         9.69 o
   6  12  12        130.94         93.40        11.96 o
  -5  13  12          5.44          3.33        14.31 o
  -4  13  12       1992.80       1946.51        78.39 o
  -3  13  12        134.71        146.45        13.71 o
  -2  13  12        798.37        735.06        66.09 o
  -1  13  12        271.98        253.04        19.13 o
   0  13  12        262.33        273.78        18.10 o
   1  13  12        182.39        175.26        14.57 o
   2  13  12        527.48        516.05        24.99 o
   3  13  12        106.15        108.82        13.27 o
   4  13  12       1676.00       1653.16        69.07 o
   5  13  12          7.07          6.67        15.72 o
  -3  14  12        572.90        581.61        28.57 o
  -2  14  12        876.27        928.00        38.58 o
  -1  14  12        521.89        525.06        25.57 o
   0  14  12       1967.18       1950.90        68.59 o
   1  14  12        494.13        510.16        25.10 o
   2  14  12        717.53        777.65        34.54 o
  -9   0  13        143.06        137.75        20.94 o
  -7   0  13       1319.78       1222.29        65.25 o
  -5   0  13       1451.48       1493.97        53.18 o
  -3   0  13       2536.97       2519.61        83.88 o
  -1   0  13        562.33        540.11        19.44 o
   1   0  13        458.07        458.08        21.45 o
   5   0  13       1214.42       1270.13        59.42 o
   7   0  13        985.38       1096.46        51.64 o
   9   0  13        155.47        181.45        18.23 o
 -10   1  13         26.82         35.04        14.33 o
  -9   1  13       1754.52       1827.77        59.69 o
  -8   1  13         74.66         56.83        10.97 o
  -6   1  13       1567.87       1497.10       107.23 o
  -5   1  13        518.83        511.67        15.66 o
  -4   1  13       1137.71       1109.95        26.77 o
  -3   1  13       1714.90       1673.56        39.90 o
  -2   1  13       1514.62       1441.90        34.40 o
  -1   1  13       3674.68       3556.10        82.34 o
   0   1  13       2171.70       2210.16        60.12 o
   1   1  13       2836.35       2846.09        86.65 o
   2   1  13       1185.70       1140.22        36.32 o
   3   1  13       1245.69       1244.56        51.16 o
   4   1  13        878.05        886.58        31.23 o
   5   1  13        396.72        396.00        15.74 o
   6   1  13       1103.69       1098.63        33.40 o
   7   1  13        727.09        748.33        24.51 o
   8   1  13        117.01        102.69         9.56 o
   9   1  13       1545.66       1529.10        51.30 o
  10   1  13         33.16         50.29        13.40 o
 -10   2  13         13.26         12.98        13.99 o
  -9   2  13        344.92        329.72        30.25 o
  -8   2  13         92.73         76.31        11.60 o
  -7   2  13       1759.49       1767.07       105.15 o
  -6   2  13        223.15        237.42        16.91 o
  -5   2  13       1456.93       1404.47        41.55 o
  -4   2  13        100.24         86.62         6.01 o
  -3   2  13       5395.72       5427.62       135.19 o
  -2   2  13         15.12         14.50         4.02 o
  -1   2  13        989.90        996.62        25.15 o
   0   2  13        652.95        626.76        18.00 o
   1   2  13        933.73        954.26        26.46 o
   2   2  13         22.00         23.86         4.47 o
   3   2  13       5140.37       5228.25       135.26 o
   4   2  13        153.86        131.34        18.93 o
   5   2  13       1766.13       1750.10        44.32 o
   6   2  13        169.07        184.50        11.04 o
   8   2  13        133.00        124.01        11.09 o
   9   2  13        242.94        237.33        16.49 o
  10   2  13         19.62         42.83        11.85 o
 -10   3  13        280.08        297.42        22.16 o
  -9   3  13        594.74        579.62        27.36 o
  -8   3  13        204.67        233.03        23.01 o
  -7   3  13       1706.06       1744.40        52.64 o
  -6   3  13        127.58        131.08         9.98 o
  -5   3  13        310.87        288.44        13.06 o
  -4   3  13       2377.32       2330.82        75.16 o
  -3   3  13       3285.06       3294.31        87.63 o
  -2   3  13        653.52        635.18        17.77 o
  -1   3  13       6992.12       7039.10       178.79 o
   0   3  13       5934.34       6010.20       160.42 o
   1   3  13       7008.31       7115.52       188.54 o
   2   3  13        598.53        598.08        18.03 o
   3   3  13       3582.73       3565.51        87.85 o
   4   3  13       1645.38       1681.90       184.79 o
   5   3  13        395.95        373.99        13.80 o
   6   3  13        100.76         98.38         9.21 o
   7   3  13       1707.99       1735.58        52.53 o
   8   3  13        320.70        337.99        18.01 o
   9   3  13        564.42        552.49        25.12 o
  10   3  13        225.72        210.48        16.77 o
 -10   4  13          5.87          4.48        14.56 o
  -9   4  13        143.51        167.22        16.03 o
  -8   4  13        166.26        188.66        13.71 o
  -6   4  13        403.80        395.43        18.19 o
  -5   4  13       1378.74       1404.58        47.74 o
  -4   4  13        955.42        915.58        43.36 o
  -3   4  13       1904.50       1949.54        59.54 o
  -2   4  13         25.61         30.83         4.85 o
  -1   4  13       1501.76       1295.25        39.62 o
   0   4  13       1780.96       1769.09        48.72 o
   1   4  13       1014.47        966.35        43.11 o
   2   4  13         35.03         42.87         5.23 o
   3   4  13       2396.51       2490.94        68.24 o
   4   4  13       1334.92       1268.53        37.56 o
   5   4  13       1042.23       1044.97        47.51 o
   6   4  13        557.26        517.71        19.65 o
   7   4  13       1057.14       1065.99        34.34 o
   8   4  13        150.57        142.92        13.40 o
   9   4  13        118.60         96.31        12.86 o
  10   4  13          8.96         -0.89        13.61 o
  -9   5  13       1103.55       1135.73        37.02 o
  -8   5  13        226.15        196.49        14.05 o
  -6   5  13        562.12        530.07        20.91 o
  -5   5  13       1155.17        704.71        73.51 o
  -4   5  13       1137.55       1087.70        40.68 o
  -3   5  13        859.81        856.02        22.26 o
  -2   5  13         51.22         52.51         5.03 o
  -1   5  13       1665.29       1548.98        55.36 o
   0   5  13        367.68        394.10        12.64 o
   1   5  13       1057.50       1130.89       125.44 o
   2   5  13         35.19         37.09         5.52 o
   3   5  13        596.14        624.68        31.82 o
   4   5  13        735.52        762.71        90.37 o
   5   5  13        749.72        716.85        25.80 o
   6   5  13        657.81        660.82        21.85 o
   7   5  13        768.74        781.46        29.33 o
   8   5  13        254.26        212.20        15.58 o
   9   5  13        950.57        944.16        37.09 o
  -9   6  13         96.59         94.62        14.55 o
  -8   6  13        202.74        192.45        15.45 o
  -7   6  13        947.89        973.82        34.42 o
  -6   6  13        215.30        227.76        13.51 o
  -5   6  13        610.77        588.29        54.74 o
  -4   6  13        172.14        160.06         9.87 o
  -3   6  13       5016.58       5016.71       134.92 o
  -2   6  13        388.43        353.30        12.95 o
  -1   6  13       2031.75       1917.99        57.64 o
   0   6  13        864.48        874.33        24.17 o
   1   6  13       2394.46       2310.06        58.04 o
   2   6  13        400.54        375.31        13.47 o
   3   6  13       3851.49       3951.09       118.68 o
   4   6  13        147.75        138.85         9.25 o
   5   6  13        932.86        873.58        34.29 o
   6   6  13        159.38        180.64        21.36 o
   7   6  13       1256.77       1239.28        55.81 o
   8   6  13        198.20        179.07        13.97 o
   9   6  13         90.25         80.97        12.31 o
  -9   7  13        610.98        614.35        30.48 o
  -8   7  13        345.85        369.62        33.48 o
  -7   7  13       1425.37       1352.01        45.44 o
  -6   7  13          4.51          3.32         8.46 o
  -5   7  13         72.89         56.41         9.25 o
  -4   7  13       1217.22       1179.25        33.13 o
  -3   7  13       2349.58       2329.70        86.00 o
  -2   7  13          5.25          4.77         6.50 o
  -1   7  13       4052.14       4182.39       137.73 o
   0   7  13       2642.33       2663.80        82.51 o
   1   7  13       4604.37       4772.26       121.32 o
   2   7  13          4.30          8.24         5.64 o
   3   7  13       2309.82       2311.42        63.84 o
   4   7  13       1093.85       1080.06        35.31 o
   5   7  13        111.56        100.15         9.74 o
   6   7  13          6.98          2.39         9.27 o
   7   7  13       1260.13       1230.24        46.74 o
   8   7  13        513.47        543.48        22.69 o
   9   7  13        579.21        619.62        29.34 o
  -8   8  13         96.72         72.26        13.95 o
  -7   8  13       1083.29       1078.72        51.96 o
  -6   8  13        369.75        354.08        18.05 o
  -5   8  13        719.70        731.36        26.67 o
  -4   8  13       1831.96       1814.56        62.07 o
  -3   8  13        780.12        806.94        29.17 o
  -2   8  13        341.79        333.16        18.75 o
  -1   8  13        156.23        143.61        10.52 o
   0   8  13        790.12        786.99        32.37 o
   1   8  13        112.21        106.94        10.33 o
   2   8  13        384.67        406.18        14.43 o
   3   8  13       1151.24        936.03        74.22 o
   4   8  13       2120.98       2097.29        66.49 o
   5   8  13        837.65        836.73        30.75 o
   6   8  13        398.21        396.28        18.13 o
   8   8  13        146.46        148.97        12.80 o
  -8   9  13         26.63         13.41        12.61 o
  -7   9  13         71.74         54.26        11.08 o
  -6   9  13        520.60        525.42        23.82 o
  -5   9  13        210.05        207.43        23.09 o
  -3   9  13        702.10        673.84        28.15 o
  -2   9  13        463.88        428.58        19.37 o
  -1   9  13        985.51        989.74        30.65 o
   0   9  13        371.67        410.66        22.07 o
   1   9  13        783.68        789.11        49.16 o
   3   9  13        615.59        594.15        21.28 o
   4   9  13        414.42        380.33        17.23 o
   5   9  13        144.65        135.51        11.03 o
   6   9  13        698.88        696.99        24.65 o
   7   9  13         88.51         95.15        11.25 o
   8   9  13         40.72         44.60        12.24 o
  -7  10  13        336.16        338.25        24.01 o
  -6  10  13         45.25         40.41        13.66 o
  -5  10  13        904.04        931.95        38.83 o
  -4  10  13         19.52         35.50         9.68 o
  -3  10  13        393.59        339.08        25.79 o
  -2  10  13         90.27         88.55        10.67 o
  -1  10  13        849.13        855.38        46.27 o
   0  10  13        310.90        329.60        17.29 o
   1  10  13       1170.01       1168.09        38.45 o
   2  10  13        126.95        150.85        12.88 o
   3  10  13        259.71        256.43        15.49 o
   4  10  13         29.07         30.46         8.28 o
   5  10  13        880.17        849.72        31.39 o
   6  10  13         62.66         72.54        10.45 o
   7  10  13        268.88        265.04        20.01 o
  -6  11  13          5.65        -10.42        13.46 o
  -5  11  13         22.92         14.15        13.35 o
  -4  11  13         13.79          8.93        10.37 o
  -3  11  13        653.31        657.83        29.31 o
  -2  11  13         55.75         66.16        13.34 o
  -1  11  13       1311.36       1279.47        64.65 o
   0  11  13        539.88        545.17        26.16 o
   1  11  13       1745.33       1743.04        65.58 o
   2  11  13         84.10        115.40        11.57 o
   3  11  13        722.99        762.00        27.19 o
   4  11  13          9.71         -1.00         7.75 o
   5  11  13         34.39         14.68         9.70 o
   6  11  13          4.95         -7.27         9.99 o
  -6  12  13        651.13        697.97        75.54 o
  -5  12  13       1419.29       1422.68        57.65 o
  -4  12  13       1827.22       1775.42        69.29 o
  -3  12  13        430.10        420.16        22.08 o
  -2  12  13        286.76        270.06        18.38 o
  -1  12  13         25.49         28.32         9.78 o
   0  12  13        103.03        122.04        12.36 o
   1  12  13         19.13         10.54        10.16 o
   2  12  13        342.32        335.09        19.09 o
   4  12  13       2188.33       2184.06        69.75 o
   5  12  13       1403.36       1415.81        51.70 o
  -4  13  13        131.86        147.55        17.99 o
  -3  13  13        557.42        592.66        26.61 o
  -2  13  13        585.07        602.70        28.05 o
   0  13  13        669.03        634.08        27.88 o
   1  13  13        666.15        652.76        28.62 o
   3  13  13        463.12        456.13        28.04 o
   4  13  13        200.46        217.07        20.81 o
  -2  14  13        124.63        127.01        15.14 o
  -1  14  13        523.32        536.20        28.19 o
   0  14  13        423.71        411.97        22.90 o
   1  14  13        666.58        681.32        28.45 o
   2  14  13        175.45        186.37        17.81 o
 -10   0  14          7.42         -3.58        20.80 o
  -8   0  14        287.68        304.00        27.92 o
  -6   0  14       1005.74       1037.86        67.95 o
  -4   0  14        294.48        274.47        14.19 o
  -2   0  14       1001.98        986.22        37.43 o
   0   0  14       4865.80       5078.16       166.32 o
   2   0  14       1204.13       1256.26        53.47 o
   4   0  14        242.40        214.23        16.89 o
   6   0  14       1577.36       1263.75       101.16 o
   8   0  14        451.39        395.85        31.81 o
  10   0  14          8.16         -2.63        18.91 o
 -10   1  14       2048.38       1964.32        72.72 o
  -9   1  14         71.92         65.07        13.28 o
  -8   1  14        563.76        600.24        23.47 o
  -7   1  14        617.58        628.21        25.03 o
  -6   1  14        517.08        512.86        23.66 o
  -5   1  14       1335.93       1213.92        37.31 o
  -4   1  14        376.94        353.09        12.25 o
  -3   1  14        293.81        324.84        11.62 o
  -2   1  14        995.70        927.25        25.63 o
  -1   1  14        533.75        530.48        19.57 o
   0   1  14       5117.59       5153.05       137.89 o
   1   1  14        726.48        717.68        19.44 o
   2   1  14        990.57        953.76        27.49 o
   3   1  14        308.88        330.05        12.85 o
   6   1  14        556.05        564.94        22.24 o
   7   1  14        453.09        500.39        29.42 o
   8   1  14        380.41        442.69        34.09 o
   9   1  14        100.82        106.33        12.66 o
  10   1  14       2146.57       2130.17        72.77 o
 -10   2  14       1633.74       1670.53        56.96 o
  -9   2  14         58.65         73.80        13.63 o
  -7   2  14         40.45         39.28         9.72 o
  -6   2  14       2219.51       2285.07        75.02 o
  -5   2  14        230.25        207.65        12.94 o
  -4   2  14       3026.80       2988.83        74.20 o
  -3   2  14        220.78        216.28         9.05 o
  -2   2  14       1022.12        926.68        26.80 o
  -1   2  14         45.58         40.75         4.56 o
   0   2  14       3261.61       3188.19        81.75 o
   1   2  14         37.40         42.15         4.91 o
   2   2  14        680.24        695.96        36.56 o
   3   2  14        156.64        158.95         9.57 o
   4   2  14       3122.59       3063.66        82.40 o
   5   2  14        341.72        259.66        36.42 o
   6   2  14       1618.97       1716.60        74.89 o
   7   2  14         25.55         26.52         8.87 o
   8   2  14        671.87        645.64        24.46 o
   9   2  14         39.20         33.54        10.83 o
  10   2  14       1386.29       1377.98        56.14 o
 -10   3  14       1041.51       1015.50        42.93 o
  -9   3  14        585.50        558.45        38.06 o
  -8   3  14        877.79        881.76        37.82 o
  -7   3  14        444.81        447.32        18.14 o
  -6   3  14       1991.23       1693.82       185.10 o
  -5   3  14        325.63        311.23        14.48 o
  -4   3  14       1583.15       1504.82        40.13 o
  -3   3  14        689.36        621.63        17.33 o
  -2   3  14       3665.45       3675.20       103.12 o
  -1   3  14        970.35       1013.84        30.63 o
   0   3  14       1763.25       1805.63        49.70 o
   2   3  14       4309.23       4433.07       103.54 o
   3   3  14        567.25        520.80        17.42 o
   5   3  14        471.12        354.01        45.19 o
   6   3  14       1409.35       1414.17        44.47 o
   7   3  14        281.35        300.79        22.37 o
   8   3  14       1069.18       1084.27        35.44 o
   9   3  14        425.91        422.70        23.25 o
  10   3  14       1144.04       1112.18        43.05 o
  -9   4  14         82.49         89.21        13.24 o
  -8   4  14        148.23        140.79        20.09 o
  -7   4  14        376.89        357.08        17.52 o
  -6   4  14       1098.07       1081.83        39.72 o
  -5   4  14       1052.17       1008.45        32.06 o
  -4   4  14       1224.09       1239.20        39.00 o
  -3   4  14       1715.63       1664.36        51.19 o
  -2   4  14       1902.57       1905.65        49.28 o
  -1   4  14         98.87        100.78         5.73 o
   0   4  14         63.54         69.72         6.19 o
   1   4  14         62.79         71.30         6.10 o
   2   4  14       1791.02       1869.98        52.10 o
   3   4  14       1132.82       1253.63       136.24 o
   4   4  14        849.23        912.13        38.32 o
   5   4  14       1261.19       1226.97        40.02 o
   8   4  14        221.88        253.93        16.18 o
   9   4  14         75.59         82.94        12.32 o
  -9   5  14         55.93         64.93        13.45 o
  -8   5  14        506.13        505.13        32.68 o
  -7   5  14        131.08        131.70        11.03 o
  -6   5  14        330.87        323.13        17.04 o
  -5   5  14        527.76        522.82        19.66 o
  -4   5  14        959.66        911.77        26.76 o
  -3   5  14         98.91        108.17         7.07 o
  -2   5  14        559.98        523.87        18.07 o
  -1   5  14        680.28        714.20        22.08 o
   0   5  14         98.54         97.36         6.76 o
   1   5  14       1019.87        955.60        66.09 o
   2   5  14        761.40        710.30        26.00 o
   3   5  14        101.87        131.81         8.23 o
   4   5  14        905.60        853.41        28.72 o
   5   5  14        689.29        665.60        24.48 o
   7   5  14         83.03         50.33         9.71 o
   8   5  14        320.83        323.75        23.52 o
   9   5  14         35.54         23.56        11.34 o
  -9   6  14        141.14        110.18        20.69 o
  -7   6  14        137.53        145.50        11.98 o
  -6   6  14        970.21        941.85        29.42 o
  -5   6  14         12.60          2.00         7.38 o
  -4   6  14        328.91        379.93        32.73 o
  -3   6  14        307.51        300.09        14.19 o
  -2   6  14       2964.01       2742.23       111.59 o
  -1   6  14        394.41        360.74        12.48 o
   0   6  14       4114.23       4292.06       109.32 o
   2   6  14       1957.76       2108.37        85.89 o
   3   6  14        280.66        254.21        13.40 o
   4   6  14        509.47        541.92        19.01 o
   5   6  14         17.72         11.43         8.58 o
   6   6  14        795.99        763.01        33.08 o
   7   6  14        126.18        128.27        11.78 o
   8   6  14        886.19        859.29        32.00 o
   9   6  14         94.52         49.66        11.98 o
  -8   7  14       2143.07       2245.73        71.55 o
  -7   7  14        347.05        356.88        19.17 o
  -6   7  14        994.22        962.60        34.38 o
  -5   7  14         77.74         86.04         8.26 o
  -4   7  14        384.36        386.75        15.07 o
  -3   7  14        350.40        321.61        15.15 o
  -2   7  14       3489.05       3474.33       117.51 o
  -1   7  14       1239.67       1254.68        55.70 o
   0   7  14       4806.63       4831.50       137.84 o
   1   7  14       1633.64       1580.59        41.59 o
   2   7  14       3514.90       3575.71       101.80 o
   4   7  14        378.07        384.09        16.66 o
   5   7  14         79.40         83.77         9.23 o
   6   7  14        697.90        678.95        46.92 o
   7   7  14        267.96        290.81        17.40 o
   8   7  14       1763.91       1821.19        64.92 o
  -8   8  14        521.59        618.39        87.68 o
  -7   8  14        592.41        639.29        82.96 o
  -6   8  14        366.93        355.03        19.34 o
  -5   8  14        352.74        357.30        17.89 o
  -3   8  14       1936.25       1837.62       130.84 o
  -2   8  14       1175.22        886.14        78.91 o
  -1   8  14        917.12        881.16        31.47 o
   0   8  14        203.77        206.24        13.98 o
   1   8  14       1149.51       1111.63        36.29 o
   2   8  14        753.80        743.44        23.89 o
   3   8  14       1318.02       1371.63        40.55 o
   4   8  14        735.94        756.38        27.20 o
   5   8  14        301.62        297.32        16.22 o
   6   8  14        541.33        529.90        26.57 o
   7   8  14        897.32        893.45        31.89 o
   8   8  14        739.33        733.37        29.15 o
  -7   9  14         94.00         73.08        13.71 o
  -6   9  14        253.65        221.47        19.44 o
  -4   9  14        256.69        285.28        47.21 o
  -2   9  14        565.46        568.69        38.80 o
  -1   9  14        103.39        102.22        10.86 o
   0   9  14          8.01         11.25         8.98 o
   1   9  14        154.69        159.23        12.74 o
   2   9  14        782.40        775.03        28.01 o
   3   9  14        768.51        776.83        25.67 o
   4   9  14        397.62        386.83        16.35 o
   5   9  14        509.79        484.77        20.66 o
   6   9  14        272.49        286.80        16.55 o
   7   9  14        128.13        122.89        12.30 o
  -7  10  14        121.09         93.21        16.69 o
  -6  10  14        239.15        225.93        45.86 o
  -5  10  14         21.87         36.55        12.51 o
  -4  10  14        772.22        788.98        29.80 o
  -3  10  14        229.22        207.72        15.24 o
  -2  10  14        127.19        139.32        12.11 o
  -1  10  14        275.32        244.03        15.31 o
   0  10  14       1318.30       1284.50        45.97 o
   1  10  14        209.63        194.64        14.27 o
   2  10  14        123.31        146.46        11.68 o
   3  10  14        155.32        152.39        13.04 o
   4  10  14        669.77        672.50        24.95 o
   5  10  14         24.35         27.84         9.22 o
   6  10  14        158.63        136.03        12.43 o
   7  10  14        154.31        147.94        13.24 o
  -6  11  14        391.45        312.26        61.37 o
  -5  11  14        123.68        116.12        15.24 o
  -4  11  14        137.51        132.28        14.74 o
  -3  11  14         99.90         83.68        13.40 o
  -2  11  14       1458.00       1358.44        50.00 o
  -1  11  14        303.05        286.52        17.28 o
   0  11  14       2216.21       2208.45        75.76 o
   1  11  14        236.49        234.30        17.24 o
   2  11  14       1128.95       1122.09        44.60 o
   3  11  14        146.53        153.64        14.34 o
   4  11  14        215.66        211.69        28.83 o
   5  11  14        123.69        108.83        11.96 o
   6  11  14        252.75        188.84        14.99 o
  -5  12  14       1736.53       1763.91        74.49 o
  -4  12  14       1993.62       2044.61        90.32 o
  -3  12  14       1342.64       1354.53        49.68 o
  -2  12  14        429.50        452.24        21.80 o
  -1  12  14        228.85        215.77        17.64 o
   0  12  14         28.70         31.47        10.52 o
   1  12  14        154.68        141.62        13.54 o
   2  12  14        293.21        311.71        30.78 o
   4  12  14       1465.53       1524.78        88.38 o
   5  12  14       1947.19       2014.48        62.30 o
  -4  13  14         67.35         62.40        14.57 o
  -3  13  14        263.06        265.16        22.53 o
  -2  13  14        495.65        498.02        25.39 o
  -1  13  14        576.08        567.18        26.12 o
   0  13  14        386.51        418.03        22.58 o
   1  13  14        575.86        549.67        28.81 o
   2  13  14        535.06        539.89        28.09 o
   3  13  14        397.27        378.43        30.49 o
   4  13  14         70.32         66.18        14.98 o
  -1  14  14         55.98         55.23        13.01 o
   0  14  14        290.80        326.41        21.43 o
   1  14  14         71.98         88.67        14.73 o
  -9   0  15       3113.84       3231.47       217.69 o
  -7   0  15        402.41        381.95        23.72 o
  -5   0  15         95.59         74.59         9.96 o
  -3   0  15        198.34        204.02        13.30 o
  -1   0  15       7981.92       8469.01       267.51 o
   1   0  15       7149.00       7878.52       293.44 o
   3   0  15        250.79        255.26        16.32 o
   7   0  15        361.83        324.17        28.47 o
   9   0  15       3952.23       4269.99       219.59 o
 -10   1  15        207.67        280.54        39.37 o
  -9   1  15         18.20         16.17        13.20 o
  -8   1  15         98.58         86.36        12.50 o
  -7   1  15        724.40        746.59        26.06 o
  -6   1  15        918.51        871.17        30.10 o
  -5   1  15       3758.50       3732.28       103.63 o
  -4   1  15        766.50        749.30        21.96 o
  -3   1  15        790.82        746.45        22.22 o
  -2   1  15       1303.00       1247.78        40.56 o
  -1   1  15         69.07         66.57         5.49 o
   0   1  15        112.88        132.82         8.14 o
   1   1  15        107.79        105.66         8.22 o
   2   1  15        840.29        924.29        69.86 o
   3   1  15        849.90        805.98        23.99 o
   5   1  15       3841.02       3960.91       118.06 o
   7   1  15        760.49        777.26        28.74 o
   8   1  15        154.93        160.59        15.34 o
   9   1  15         21.78         17.92        11.56 o
  -9   2  15        354.11        373.15        27.15 o
  -8   2  15         25.98         35.29        10.63 o
  -7   2  15        320.44        326.46        17.75 o
  -6   2  15         51.78         34.51         7.74 o
  -5   2  15       2924.08       2625.31       220.94 o
  -4   2  15        259.73        220.47        10.14 o
  -3   2  15       2517.66       2443.75        58.19 o
  -2   2  15        188.83        166.28         8.44 o
  -1   2  15        523.84        538.77        16.69 o
   0   2  15         42.56         58.35         5.55 o
   1   2  15        609.51        629.31        18.38 o
   3   2  15       2238.68       2223.70        64.49 o
   4   2  15        165.01        149.38        10.80 o
   5   2  15       2085.22       2289.90       106.34 o
   6   2  15         79.52         74.61         9.18 o
   7   2  15        329.26        341.60        16.44 o
   8   2  15         35.00         40.46        10.64 o
   9   2  15        475.47        508.91        23.44 o
  -6   3  15        402.53        384.96        15.67 o
  -5   3  15        285.57        294.29        13.12 o
  -4   3  15        244.67        230.57        11.52 o
  -3   3  15        472.71        446.14        14.07 o
  -2   3  15       3558.84       3379.95       140.17 o
  -1   3  15       1687.28       1609.54        43.33 o
   0   3  15          2.00          6.32         4.86 o
   1   3  15       1721.39       1692.60        45.93 o
   2   3  15       2351.78       2571.69       139.00 o
   3   3  15        409.15        374.48        14.30 o
   4   3  15        371.64        225.26        44.51 o
   5   3  15        188.25        200.27        18.12 o
   6   3  15        391.46        357.25        16.43 o
   7   3  15        829.00        873.66        29.71 o
   8   3  15        505.93        550.44        22.79 o
   9   3  15        481.38        467.17        23.66 o
  -9   4  15       2684.89       2646.35       101.54 o
  -8   4  15         20.34         17.75        10.69 o
  -7   4  15        589.25        579.92        31.66 o
  -6   4  15        630.85        579.36        20.89 o
  -5   4  15        218.87        215.18        11.72 o
  -4   4  15        186.68        170.34         9.53 o
  -3   4  15        818.59        805.01        25.19 o
  -2   4  15       1168.70       1084.37        30.14 o
  -1   4  15       8402.46       8646.83       205.75 o
   0   4  15         12.38         16.99         5.72 o
   1   4  15       7998.75       8389.12       241.25 o
   2   4  15       1150.01       1138.60        32.08 o
   3   4  15        993.26       1006.77        27.16 o
   4   4  15        123.05        120.16        13.46 o
   5   4  15        294.48        293.33        15.58 o
   6   4  15        535.66        481.70        20.12 o
   7   4  15        765.88        760.38        25.53 o
   8   4  15         31.75         31.64        10.13 o
   9   4  15       3313.72       3315.93       102.04 o
  -9   5  15          8.88          9.45        13.42 o
  -8   5  15        472.39        465.15        24.80 o
  -7   5  15       1241.72       1252.95        40.63 o
  -6   5  15        858.93        848.95        30.59 o
  -5   5  15       2001.33       1992.37        57.28 o
  -4   5  15        406.98        387.43        14.80 o
  -3   5  15       2222.57       2176.71        60.40 o
  -2   5  15       1652.01       1586.33        40.27 o
  -1   5  15        396.02        389.61        12.96 o
   0   5  15        392.52        351.53        13.28 o
   1   5  15        340.05        352.46        13.90 o
   2   5  15       1229.99       1245.97        42.67 o
   3   5  15       1878.23       1895.35        69.79 o
   4   5  15        324.24        315.60        16.30 o
   5   5  15       2689.12       2636.76       173.33 o
   6   5  15        974.89        991.17        30.73 o
   7   5  15       1250.67       1281.16        43.00 o
   8   5  15        362.05        353.50        20.33 o
   9   5  15          6.71          6.54        11.40 o
  -9   6  15         24.44         34.07        14.53 o
  -8   6  15        529.55        545.24        30.49 o
  -7   6  15        462.16        482.89        21.08 o
  -6   6  15        202.32        171.85        18.34 o
  -5   6  15       1351.60       1291.27        38.11 o
  -4   6  15         99.55         98.47         8.02 o
  -3   6  15       3325.76       3300.56        93.36 o
  -2   6  15        216.01        219.62        12.10 o
  -1   6  15         20.00         22.85         5.63 o
   0   6  15       2301.54       2356.68        64.73 o
   1   6  15         24.43         38.49         6.41 o
   2   6  15        238.40        241.26        13.13 o
   3   6  15       2420.98       2624.08       109.78 o
   4   6  15        111.62        114.57         8.77 o
   5   6  15       1181.43       1132.20        37.90 o
   6   6  15        135.34        104.27        10.32 o
   7   6  15        413.07        456.24        24.97 o
   8   6  15        570.85        610.60        24.96 o
   9   6  15         18.12         10.83        17.66 o
  -8   7  15        152.38        154.30        16.46 o
  -7   7  15        882.77        851.88        44.00 o
  -6   7  15        398.97        406.19        18.49 o
  -5   7  15         39.91         40.55         7.81 o
  -4   7  15        563.86        548.33        19.40 o
  -3   7  15        591.78        583.59        19.40 o
  -1   7  15        498.97        502.93        22.34 o
   0   7  15        212.38        229.75        13.21 o
   1   7  15        684.04        679.19        22.27 o
   2   7  15        749.01        724.53        22.92 o
   3   7  15        551.75        577.72        19.72 o
   4   7  15        599.92        570.99        19.87 o
   5   7  15         42.00         50.33         8.53 o
   6   7  15        259.01        270.72        35.24 o
   7   7  15        609.13        615.52        31.87 o
   8   7  15        128.77        112.74        12.24 o
  -8   8  15        279.32        263.26        21.86 o
  -7   8  15        240.76        231.77        29.02 o
  -6   8  15         18.14         19.82         9.79 o
  -5   8  15        183.14        176.57        10.91 o
  -3   8  15       1569.23       1602.00        51.54 o
  -2   8  15        212.47        208.76        14.15 o
  -1   8  15       1809.75       1785.27        54.88 o
   0   8  15          3.09          0.43         8.44 o
   1   8  15       1625.45       1602.79        54.27 o
   2   8  15        272.03        285.02        12.55 o
   3   8  15       1490.75       1557.07        47.89 o
   4   8  15        907.88        888.55        31.36 o
   5   8  15        156.30        119.91        10.87 o
   6   8  15         16.13         11.32         9.19 o
   7   8  15        375.45        370.34        19.38 o
   8   8  15        226.12        212.28        20.05 o
  -7   9  15        786.62        762.28        32.55 o
  -6   9  15        203.15        228.19        28.55 o
  -5   9  15       1011.57       1088.17        45.15 o
  -4   9  15        277.96        258.31        16.84 o
  -3   9  15        323.56        307.31        18.54 o
  -2   9  15        668.56        664.24        27.81 o
  -1   9  15        509.23        490.92        61.37 o
   0   9  15          1.35          2.10         8.65 o
   1   9  15        339.32        334.73        19.77 o
   2   9  15        716.83        700.25        27.50 o
   3   9  15        340.88        361.78        15.33 o
   4   9  15        177.21        192.61        14.13 o
   5   9  15       1032.24       1079.94        40.71 o
   6   9  15        312.11        324.35        17.90 o
   7   9  15        725.92        737.86        32.25 o
  -6  10  15       1122.47       1098.31        67.16 o
  -5  10  15        133.21        137.81        15.38 o
  -4  10  15        699.73        694.25        27.70 o
  -3  10  15        337.04        313.11        19.20 o
  -2  10  15        548.47        489.47        23.07 o
  -1  10  15        978.95       1002.80        44.33 o
   0  10  15        282.50        266.09        18.48 o
   1  10  15       1349.24       1396.95        72.25 o
   3  10  15        366.59        373.19        19.63 o
   4  10  15        570.56        578.32        23.09 o
   5  10  15        124.84        110.76        11.35 o
   6  10  15        842.41        829.94        32.64 o
  -6  11  15        704.46        721.86        39.92 o
  -5  11  15        254.54        200.98        37.77 o
  -4  11  15        104.54        107.66        13.27 o
  -3  11  15         48.48         45.30        11.39 o
  -2  11  15        259.20        237.05        16.99 o
  -1  11  15        426.82        424.86        23.57 o
   0  11  15        386.29        438.00        22.01 o
   2  11  15        220.26        230.74        18.57 o
   3  11  15         45.56         67.65        11.82 o
   4  11  15        160.29        157.98        15.04 o
   5  11  15        163.30        150.43        12.71 o
   6  11  15        849.09        878.54        34.29 o
  -5  12  15        118.49        123.51        18.51 o
  -4  12  15         91.82         94.59        15.73 o
  -3  12  15        847.46        913.64        33.90 o
  -2  12  15        412.11        425.65        22.90 o
  -1  12  15        530.43        496.99        55.30 o
   0  12  15        190.38        215.33        16.36 o
   1  12  15        348.60        366.32        21.72 o
   2  12  15        375.67        380.46        23.82 o
   3  12  15        617.74        672.29        35.89 o
   4  12  15         87.98        102.43        14.88 o
   5  12  15        121.41        125.82        20.12 o
  -3  13  15        460.19        447.50        24.97 o
  -2  13  15        311.09        323.64        23.04 o
  -1  13  15        567.94        596.59        29.90 o
   0  13  15        406.37        409.08        22.96 o
   1  13  15        530.70        547.11        33.12 o
   2  13  15        425.04        426.30        24.77 o
  -8   0  16       2298.45       2377.95       115.90 o
  -6   0  16       1685.33       1698.79        70.47 o
  -4   0  16       1415.50       1290.30        51.55 o
  -2   0  16       1195.21       1146.02        40.35 o
   0   0  16      14138.77      14887.07       529.76 o
   4   0  16       2174.54       1527.07        91.50 o
   6   0  16       1216.44       1474.85       148.37 o
  -9   1  16        489.61        481.30        27.55 o
  -8   1  16        610.24        582.10        27.22 o
  -7   1  16        149.11        158.60        11.11 o
  -6   1  16        933.99        944.42        35.09 o
  -5   1  16        555.76        597.74        20.18 o
  -4   1  16       3001.70       2816.63        76.88 o
  -3   1  16        843.67        805.71        23.30 o
  -2   1  16         50.17         35.05         5.60 o
  -1   1  16       1211.63       1144.53        34.47 o
   0   1  16       5409.92       5678.24       152.02 o
   2   1  16         68.86         57.83         6.42 o
   5   1  16        414.17        462.27        21.84 o
   6   1  16       1085.45       1142.71        36.39 o
   7   1  16        135.02        113.85        12.26 o
   9   1  16        355.03        352.25        23.31 o
  -9   2  16        212.71        220.58        18.42 o
  -8   2  16         86.82         95.27        11.93 o
  -7   2  16        232.77        218.78        22.14 o
  -6   2  16        874.30        894.71        29.91 o
  -5   2  16         90.63         90.69         8.21 o
  -4   2  16       2602.33       2521.68        86.08 o
  -3   2  16        257.17        229.56        10.46 o
  -2   2  16        455.97        405.83        13.15 o
  -1   2  16       3317.65       3150.71       100.90 o
   0   2  16         62.32         79.26         6.24 o
   1   2  16       2099.86       2389.92       248.19 o
   3   2  16        217.94        201.83        11.80 o
   4   2  16       3867.30       2812.78       215.82 o
   5   2  16        119.43        129.33        10.70 o
   6   2  16        884.21        875.79        31.75 o
   7   2  16        351.76        335.27        17.48 o
   8   2  16         89.28         78.69        11.46 o
   9   2  16        213.53        242.35        21.42 o
  -9   3  16         28.44         25.38        13.64 o
  -8   3  16        503.28        492.80        38.11 o
  -7   3  16        131.02        139.57        13.16 o
  -6   3  16        364.23        347.44        15.66 o
  -5   3  16         95.45         75.60         9.76 o
  -4   3  16        949.02        928.50        26.64 o
  -3   3  16        174.18        172.39         9.25 o
  -2   3  16        751.24        766.48        21.17 o
  -1   3  16       2039.99       2016.64        48.98 o
   0   3  16       1080.44       1065.74        30.91 o
   1   3  16       1608.07       1691.35        51.47 o
   2   3  16        666.27        682.08        22.49 o
   3   3  16        116.32        125.24         9.75 o
   5   3  16        145.86        114.99         9.75 o
   6   3  16        379.29        360.88        16.37 o
   7   3  16        101.92         85.33        10.19 o
   8   3  16        724.51        725.15        35.54 o
   9   3  16         22.47         18.30        11.97 o
  -9   4  16         40.35         57.44        13.46 o
  -8   4  16       1404.60       1518.28        50.63 o
  -7   4  16        247.84        227.96        15.42 o
  -6   4  16       1194.05        834.88        80.93 o
  -5   4  16        246.37        207.27        12.09 o
  -4   4  16        366.68        378.09        14.46 o
  -3   4  16        616.31        545.20        17.61 o
  -2   4  16       3184.26       3153.06        80.85 o
  -1   4  16       1370.56       1344.55        34.31 o
   0   4  16       1621.90       1591.47        44.93 o
   3   4  16        392.49        421.88        27.76 o
   4   4  16        569.73        477.43        49.23 o
   5   4  16        202.50        163.99        12.20 o
   6   4  16        753.55        757.38        28.48 o
   7   4  16        360.82        331.01        34.68 o
   8   4  16        894.50       1305.56       135.56 o
   9   4  16         29.65         43.00        13.12 o
  -9   5  16        954.39       1036.25        40.13 o
  -8   5  16        658.70        657.71        31.29 o
  -7   5  16        368.50        356.16        20.02 o
  -6   5  16       1993.47       2023.43        99.94 o
  -5   5  16        640.99        607.90        22.07 o
  -4   5  16       1253.41       1291.58        39.94 o
  -3   5  16       2056.30       2177.61        89.78 o
  -2   5  16       4012.89       3350.28       240.04 o
  -1   5  16       1000.51        965.27        33.19 o
   0   5  16         94.34        107.33         7.87 o
   1   5  16       1281.69       1195.84        34.27 o
   2   5  16       2543.76       2800.29       145.10 o
   4   5  16        810.00        942.64        77.72 o
   5   5  16        440.25        422.94        26.10 o
   6   5  16       2720.17       2735.76       100.46 o
   7   5  16        259.41        260.27        16.39 o
   8   5  16        893.54        892.88        74.19 o
  -8   6  16        186.88        191.32        21.60 o
  -7   6  16         54.86         67.48        12.15 o
  -6   6  16        608.70        533.41        53.95 o
  -5   6  16        214.34        223.89        11.82 o
  -4   6  16        552.51        579.51        21.23 o
  -3   6  16        174.93        181.53        11.19 o
  -2   6  16       1380.25       1281.23        34.62 o
  -1   6  16       3713.97       3571.33        88.66 o
   0   6  16         68.99         74.74         7.04 o
   1   6  16       2760.09       2818.38       108.29 o
   2   6  16       1272.09       1270.80        36.91 o
   3   6  16        156.05        169.09        10.30 o
   4   6  16        685.48        716.50        25.15 o
   5   6  16        135.70        135.28        16.83 o
   6   6  16        419.37        406.80        18.70 o
   7   6  16         34.79         34.60        10.67 o
   8   6  16        145.90        141.68        12.99 o
  -8   7  16        347.80        409.84        51.99 o
  -6   7  16        147.33        138.16        13.72 o
  -5   7  16         29.91         19.39         7.97 o
  -4   7  16          8.26         -0.62         7.04 o
  -3   7  16        561.29        532.98        19.45 o
  -2   7  16       1055.31       1024.46        35.13 o
  -1   7  16         48.29         56.08         8.42 o
   0   7  16          7.97          2.44         6.18 o
   1   7  16         34.90         40.28         7.28 o
   2   7  16       1269.37       1253.19        33.86 o
   3   7  16        607.26        613.61        20.14 o
   4   7  16          7.81         10.29         8.35 o
   5   7  16         46.59         32.05         9.40 o
   6   7  16        216.05        210.87        14.24 o
   7   7  16        985.44       1075.27        41.17 o
   8   7  16        538.07        569.29        24.83 o
  -7   8  16        316.60        332.07        22.35 o
  -6   8  16        308.45        254.94        44.51 o
  -5   8  16        100.14         97.16        10.04 o
  -4   8  16         99.16        103.83        18.81 o
  -3   8  16        242.91        217.99        15.01 o
  -1   8  16        435.70        437.66        19.14 o
   0   8  16        152.68        130.97        11.17 o
   1   8  16        351.94        354.72        18.27 o
   2   8  16       2782.93       2750.97        75.71 o
   3   8  16        297.13        265.51        13.98 o
   4   8  16        137.70        166.20        12.93 o
   5   8  16        125.33        117.85        10.97 o
   6   8  16        199.73        155.10        12.95 o
   7   8  16        303.46        325.53        21.30 o
  -7   9  16         70.81         52.50        17.42 o
  -6   9  16       1087.72       1112.31        50.69 o
  -5   9  16        151.43        123.13        16.47 o
  -4   9  16       2201.27       2292.90        75.39 o
  -3   9  16        169.41        163.56        13.49 o
  -1   9  16        350.22        350.35        17.67 o
   0   9  16          6.12          4.49         9.75 o
   1   9  16        261.53        262.10        19.17 o
   2   9  16       1582.89       1577.98        55.33 o
   3   9  16        205.47        210.28        12.76 o
   4   9  16       1978.79       2048.76        68.52 o
   5   9  16        122.21         80.66        10.95 o
   6   9  16       1225.93       1267.53        41.87 o
   7   9  16        111.23        119.47        12.82 o
  -6  10  16        545.69        578.38        57.70 o
  -5  10  16        214.55        230.30        19.14 o
  -4  10  16        661.92        688.08        34.01 o
  -3  10  16        218.46        200.86        17.75 o
  -2  10  16        364.03        380.37        20.90 o
  -1  10  16        628.33        579.78        25.87 o
   0  10  16       1428.08       1430.39        51.24 o
   1  10  16        647.70        628.89        28.83 o
   2  10  16        414.83        455.86        23.50 o
   3  10  16        257.21        278.64        17.42 o
   4  10  16        505.84        543.50        22.29 o
   5  10  16        171.57        174.62        13.93 o
   6  10  16        787.97        827.55        32.64 o
  -5  11  16        879.79        921.86        38.76 o
  -4  11  16         78.84         76.17        14.69 o
  -3  11  16        796.88        820.13        31.71 o
  -2  11  16        291.89        254.39        17.98 o
  -1  11  16        350.22        331.45        18.75 o
   0  11  16        774.60        776.03        31.83 o
   1  11  16        257.18        243.53        19.68 o
   3  11  16        504.43        552.63        53.89 o
   4  11  16         96.16         96.72        13.80 o
   5  11  16        729.75        747.97        31.61 o
  -4  12  16         25.39         41.88        16.63 o
  -3  12  16         13.30          7.26        11.94 o
  -2  12  16        177.76        153.87        14.32 o
  -1  12  16        223.14        213.86        17.26 o
   0  12  16          4.06         -2.43        11.02 o
   1  12  16        267.92        278.32        20.84 o
   2  12  16        213.47        212.40        17.96 o
   3  12  16         14.78         11.77        12.76 o
   4  12  16         17.77         32.50        14.37 o
  -2  13  16        687.93        733.69        32.92 o
  -1  13  16        155.87        179.23        15.53 o
   0  13  16         48.21         32.65        16.63 o
   1  13  16        161.85        179.47        17.39 o
   2  13  16        448.84        493.05        41.39 o
  -9   0  17        285.71        347.73        32.25 o
  -7   0  17       1018.95       1033.96        47.77 o
  -5   0  17       4620.01       4385.68       177.72 o
  -3   0  17        886.58        826.06        33.95 o
  -1   0  17        668.98        705.05        29.62 o
   1   0  17        773.85        842.10        35.69 o
   5   0  17       4365.54       4326.61       177.25 o
   9   0  17        296.23        293.68        30.56 o
  -9   1  17        752.69        732.62        35.64 o
  -8   1  17        166.75        147.21        14.69 o
  -7   1  17         26.31         35.04         9.58 o
  -6   1  17        299.26        289.49        15.20 o
  -5   1  17         11.90         16.06         8.17 o
  -4   1  17        303.39        300.81        15.23 o
  -3   1  17         23.86         21.36         6.30 o
  -2   1  17        354.22        310.18        12.85 o
  -1   1  17       2442.18       2359.08        74.74 o
   0   1  17       1857.44       2009.06        55.54 o
   1   1  17       1570.74       1804.77       129.71 o
   2   1  17        439.94        418.89        15.77 o
   3   1  17         23.66         21.51         9.37 o
   4   1  17        350.06        341.82        15.38 o
   5   1  17          7.77          6.08         7.76 o
   6   1  17        209.15        200.52        16.20 o
   7   1  17         21.18         20.89         9.85 o
   8   1  17        173.05        128.76        13.22 o
   9   1  17        927.45        957.64        36.56 o
  -9   2  17        227.70        193.09        22.00 o
  -8   2  17         37.52         34.69        11.75 o
  -7   2  17       2444.84       2477.41        85.32 o
  -6   2  17        104.99        103.39        11.27 o
  -5   2  17       2540.09       2475.98        71.95 o
  -4   2  17        203.31        188.09        11.74 o
  -3   2  17       2520.42       2634.70        68.94 o
  -2   2  17        521.78        486.90        15.85 o
  -1   2  17       1363.56       1418.20        35.25 o
   0   2  17        157.95        170.39         9.51 o
   1   2  17       1083.08       1161.57        37.23 o
   3   2  17       2185.96       2252.15        92.35 o
   4   2  17        272.34        266.70        16.58 o
   5   2  17       2703.50       2778.36        82.04 o
   6   2  17         68.86         63.11        10.46 o
   7   2  17       2851.29       3018.87        93.23 o
   8   2  17         23.66         19.37        11.10 o
   9   2  17        303.31        233.35        53.28 o
  -8   3  17        139.55        110.03        13.00 o
  -7   3  17       1651.16       1590.08        51.66 o
  -6   3  17        119.16        106.30        11.70 o
  -5   3  17        311.12        291.04        14.78 o
  -4   3  17       1003.19        971.85        29.38 o
  -3   3  17       2347.89       2317.98        60.46 o
  -2   3  17       1118.30       1074.05        31.14 o
  -1   3  17       2666.91       2756.29        77.65 o
   0   3  17       1530.00       1511.38        42.68 o
   1   3  17       3187.47       3316.95        82.40 o
   2   3  17       1032.50       1024.93        38.22 o
   5   3  17        232.93        218.93        13.51 o
   6   3  17        182.89        153.77        31.02 o
   7   3  17       1572.94       1524.61        52.18 o
   8   3  17        214.87        202.64        18.15 o
   9   3  17        848.46        880.65        37.62 o
  -8   4  17         37.28         25.35        11.97 o
  -7   4  17        454.56        431.55        26.75 o
  -6   4  17        111.45         90.95        10.94 o
  -5   4  17       3000.32       3056.57        81.62 o
  -4   4  17        329.32        324.50        15.45 o
  -3   4  17        578.32        548.27        18.85 o
  -2   4  17        209.65        189.99        10.58 o
  -1   4  17       1125.21       1024.59        36.29 o
   0   4  17       1585.33       1584.28        55.04 o
   1   4  17        728.66        780.56        36.22 o
   2   4  17        175.47        183.25        11.14 o
   4   4  17        417.94        435.34        16.53 o
   5   4  17       2453.87       2524.88        81.36 o
   6   4  17        171.52        172.09        12.56 o
   7   4  17        297.65        291.96        19.01 o
   8   4  17         55.82         70.52        12.41 o
  -8   5  17        194.89        189.78        18.32 o
  -7   5  17         47.93         44.87        10.80 o
  -6   5  17        395.11        427.86        20.38 o
  -5   5  17        261.74        211.78        27.50 o
  -4   5  17       1060.38       1021.59        27.48 o
  -3   5  17        440.92        414.63        15.75 o
  -2   5  17        703.29        652.12        19.51 o
  -1   5  17        395.76        368.34        14.53 o
   0   5  17        829.38        823.34        25.32 o
   1   5  17        272.69        285.27        14.50 o
   2   5  17        484.30        496.97        20.87 o
   3   5  17        523.44        495.16        17.96 o
   4   5  17        706.12        747.50        42.72 o
   5   5  17        168.78        155.25        11.31 o
   6   5  17        475.90        518.03        20.44 o
   7   5  17         54.25         52.25        10.15 o
   8   5  17        139.70        127.04        13.63 o
  -8   6  17        193.48        176.70        17.83 o
  -7   6  17       1989.38       1932.88        63.87 o
  -6   6  17         17.13         13.10        10.32 o
  -5   6  17        987.75        938.55        29.49 o
  -4   6  17        281.30        276.53        13.36 o
  -3   6  17       5765.90       5696.31       135.53 o
  -2   6  17        224.91        215.40        11.13 o
  -1   6  17       1784.89       1815.07        44.66 o
   0   6  17        562.34        557.86        20.30 o
   1   6  17       1432.92       1506.08        46.89 o
   2   6  17        272.61        258.76        12.55 o
   3   6  17       4693.42       4895.47       142.80 o
   4   6  17        223.99        223.52        13.60 o
   6   6  17         26.36          8.32         9.60 o
   8   6  17        162.98        122.92        13.88 o
  -7   7  17        490.80        494.14        24.17 o
  -6   7  17         84.32         78.23        12.35 o
  -5   7  17        201.77        188.51        12.45 o
  -4   7  17         30.96         27.17         7.83 o
  -3   7  17       1218.29       1249.50        41.49 o
  -2   7  17          2.82          2.02         6.63 o
  -1   7  17       1116.06       1176.11        52.55 o
   0   7  17       1496.50       1487.90        42.52 o
   1   7  17       1581.69       1541.90        48.57 o
   2   7  17          3.44          3.41         6.78 o
   3   7  17       1530.99       1684.73        44.93 o
   4   7  17         38.29         41.95         9.11 o
   5   7  17        127.90        117.48        22.28 o
   6   7  17         96.35         87.88        11.90 o
   7   7  17        413.38        413.49        21.75 o
  -7   8  17        635.88        644.38        28.77 o
  -6   8  17        298.32        315.92        19.26 o
  -5   8  17        720.41        754.16        27.13 o
  -4   8  17        740.96        734.71        29.53 o
  -3   8  17        474.99        463.74        23.66 o
  -2   8  17        568.63        575.70        23.78 o
  -1   8  17          7.66          3.04         8.03 o
   0   8  17         55.65         49.88        10.21 o
   1   8  17          5.26         -7.45         8.17 o
   2   8  17        422.09        443.46        20.53 o
   3   8  17        657.45        647.98        24.94 o
   4   8  17        567.58        578.96        24.71 o
   5   8  17        657.42        730.70        28.18 o
   6   8  17        435.33        442.09        21.72 o
   7   8  17        567.36        561.59        26.69 o
  -6   9  17        411.25        448.79        28.36 o
  -5   9  17        144.00        143.91        15.79 o
  -4   9  17        633.48        611.58        30.65 o
  -3   9  17        252.91        226.94        30.15 o
  -2   9  17        340.77        332.61        19.64 o
  -1   9  17        473.84        475.79        22.27 o
   0   9  17        156.30        140.32        13.41 o
   1   9  17        477.56        481.14        22.55 o
   2   9  17        471.19        463.48        28.68 o
   3   9  17        162.15        155.35        11.20 o
   4   9  17        433.88        428.47        21.15 o
   5   9  17        160.53        170.92        13.23 o
   6   9  17        498.24        510.55        23.17 o
  -6  10  17         18.59         24.80        18.56 o
  -5  10  17        573.15        599.68        29.36 o
  -4  10  17        343.41        372.06        39.80 o
  -3  10  17        518.16        521.91        23.78 o
  -2  10  17        274.45        270.84        20.97 o
  -1  10  17        484.40        464.36        22.52 o
   0  10  17        852.44        870.72        37.67 o
   2  10  17        361.13        375.49        20.24 o
   3  10  17        435.61        433.49        23.42 o
   4  10  17        488.10        506.29        20.23 o
   5  10  17        469.42        470.73        23.53 o
   6  10  17         17.49         20.23        23.61 o
  -5  11  17         67.97         70.74        21.61 o
  -4  11  17        168.53        162.07        17.42 o
  -3  11  17        774.36        742.89        31.67 o
  -2  11  17        508.12        555.35        24.89 o
  -1  11  17        254.93        251.89        18.96 o
   0  11  17        378.86        381.13        23.24 o
   2  11  17        339.18        373.49        33.74 o
   4  11  17        119.49        108.34        14.24 o
   5  11  17         52.62         75.91        20.18 o
  -3  12  17        594.86        583.94        29.69 o
  -2  12  17        119.41        131.79        14.37 o
  -1  12  17        680.06        660.52        28.07 o
   0  12  17        195.72        226.98        18.93 o
   1  12  17        481.14        496.74        30.00 o
   2  12  17         77.85         81.62        14.91 o
   3  12  17        745.28        771.36        37.67 o
   0  13  17         21.40          5.48        19.76 o
  -8   0  18        161.95        113.38        20.97 o
  -6   0  18       1141.75       1145.68        53.68 o
  -4   0  18       2382.39       2164.05       160.51 o
  -2   0  18        303.74        308.85        17.08 o
   0   0  18        810.86        816.77        37.86 o
   2   0  18        220.68        239.54        24.17 o
   4   0  18       1661.61       1739.36       112.52 o
   6   0  18       1268.92       1294.04        63.19 o
  -9   1  18        122.92        136.36        16.50 o
  -8   1  18        412.52        372.42        22.20 o
  -7   1  18        255.14        262.67        16.07 o
  -6   1  18       1027.45       1062.24        35.01 o
  -5   1  18        325.59        354.58        25.34 o
  -4   1  18       1176.25       1118.49        44.05 o
  -3   1  18        595.75        543.34        21.22 o
  -2   1  18        560.17        569.41        19.29 o
  -1   1  18       1692.02       1584.84        43.97 o
   0   1  18       4255.48       4306.57       116.25 o
   1   1  18       1558.84       1532.19        50.64 o
   2   1  18        577.66        623.34        24.52 o
   4   1  18       1613.70       1519.97        63.60 o
   5   1  18        508.62        480.83        22.14 o
   6   1  18        891.66        936.08        37.92 o
   7   1  18        226.44        221.82        17.51 o
   8   1  18        285.75        277.56        27.64 o
  -8   2  18        171.47        138.35        15.65 o
  -7   2  18         99.20         96.79        12.73 o
  -6   2  18       1481.50       1531.52        82.13 o
  -5   2  18        186.80        143.22        11.33 o
  -4   2  18       4461.86       4343.45       118.10 o
  -3   2  18         71.08         61.29         7.74 o
  -2   2  18        810.01        790.66        27.27 o
  -1   2  18        735.40        688.93        22.30 o
   0   2  18       4460.64       4518.58       122.16 o
   2   2  18        729.93        757.09        29.96 o
   3   2  18        105.48         92.66        11.21 o
   4   2  18       4485.31       4399.85       134.35 o
   5   2  18        226.02        212.42        16.67 o
   6   2  18       2051.39       2025.79       143.65 o
   7   2  18         95.17         97.21        12.33 o
   8   2  18        248.96        245.66        17.79 o
  -8   3  18        454.62        401.09        41.93 o
  -7   3  18       1205.84       1191.12        44.75 o
  -4   3  18       1626.25       1565.91        46.01 o
  -3   3  18        769.31        724.30        24.61 o
  -2   3  18       1437.21       1481.23        41.97 o
  -1   3  18        374.63        382.85        16.83 o
   0   3  18       2321.06       2290.33        67.43 o
   1   3  18        413.32        431.32        17.12 o
   4   3  18       1642.46       1663.62        52.53 o
   5   3  18        329.61        348.68        17.95 o
   6   3  18       1080.80       1053.72        37.37 o
   8   3  18        302.32        270.99        19.98 o
  -8   4  18        143.30        120.65        14.72 o
  -7   4  18         69.34         52.27        11.50 o
  -6   4  18       1116.70       1053.60        36.71 o
  -5   4  18         96.91         85.75        10.51 o
  -4   4  18        895.12        607.60        65.42 o
  -3   4  18       1990.74       1882.04        49.08 o
  -2   4  18        992.76        948.93        29.05 o
  -1   4  18         35.84         35.81         6.95 o
   0   4  18          6.77         11.02         6.61 o
   1   4  18         25.79         19.65         6.61 o
   2   4  18        628.72        755.92        70.89 o
   3   4  18       1836.32       1777.42        58.83 o
   4   4  18        588.14        592.81        22.07 o
   5   4  18        123.74        139.27        13.83 o
   7   4  18         67.56         50.03        12.03 o
   8   4  18        193.52        197.57        17.24 o
  -8   5  18        297.41        299.07        20.40 o
  -6   5  18        985.00        987.67        37.39 o
  -5   5  18        145.48        109.19         9.65 o
  -4   5  18        177.82        184.46        11.77 o
  -3   5  18        259.63        261.45        12.31 o
  -2   5  18       1057.04       1035.43        30.86 o
  -1   5  18        948.48        931.82        28.61 o
   0   5  18         14.80         24.38         7.05 o
   1   5  18        943.99        950.16        28.71 o
   3   5  18        170.47        187.93        14.09 o
   4   5  18        249.11        255.38        13.97 o
   5   5  18        221.47        196.26        35.74 o
   6   5  18       1072.42       1087.80        35.05 o
   7   5  18        177.55        199.98        15.46 o
   8   5  18        335.12        377.23        22.67 o
  -7   6  18         81.92         74.07        13.91 o
  -6   6  18        641.76        584.31        29.76 o
  -5   6  18        111.64        112.60        10.12 o
  -4   6  18       1408.19       1425.24        44.54 o
  -3   6  18          8.73         11.29         6.83 o
  -2   6  18       1216.33       1112.39        36.26 o
  -1   6  18        208.61        191.69        13.81 o
   0   6  18       1778.59       1942.88        54.51 o
   1   6  18        319.97        287.85        13.15 o
   2   6  18        777.30        830.71        40.08 o
   3   6  18          9.89         27.49         7.96 o
   4   6  18       1621.34       1683.75        47.85 o
   5   6  18        105.02        116.06        11.47 o
   6   6  18        822.85        787.06        27.68 o
   7   6  18        114.09        116.08        13.13 o
  -7   7  18       1740.08       1758.45        59.66 o
  -5   7  18        275.07        249.68        14.42 o
  -4   7  18       1221.71       1214.94        37.14 o
  -3   7  18        442.79        424.42        17.24 o
  -2   7  18       2068.08       2172.14       231.33 o
  -1   7  18        527.43        523.26        21.83 o
   0   7  18       1100.43       1122.54        33.50 o
   1   7  18        708.65        679.12        21.11 o
   2   7  18       3012.56       2908.96       114.97 o
   3   7  18        654.14        525.63        43.49 o
   4   7  18       1039.79       1083.93        37.07 o
   6   7  18        493.29        477.66        22.16 o
  -6   8  18        378.49        399.36        39.04 o
  -5   8  18        332.21        338.11        20.46 o
  -4   8  18        472.43        484.39        21.30 o
  -1   8  18        523.28        508.22        20.10 o
   0   8  18        136.98        119.55        13.24 o
   1   8  18        395.70        389.19        20.17 o
   2   8  18        793.68        803.28        27.79 o
   3   8  18        802.87        819.13        29.99 o
   4   8  18        365.69        360.25        19.52 o
   5   8  18        505.11        513.52        24.95 o
   6   8  18        594.99        617.50        32.12 o
  -6   9  18        361.14        354.73        27.09 o
  -5   9  18        130.48        111.61        15.19 o
  -4   9  18        637.84        643.34        29.44 o
  -3   9  18         66.90         57.23        11.88 o
  -2   9  18        270.63        243.59        18.04 o
  -1   9  18        471.73        491.98        21.88 o
   0   9  18         21.04          4.10        10.32 o
   1   9  18        332.53        363.34        26.54 o
   2   9  18        335.60        334.51        18.89 o
   3   9  18         91.11         95.37        10.32 o
   4   9  18        686.07        684.98        26.42 o
   5   9  18         86.70         71.75        11.30 o
   6   9  18        514.82        501.35        22.98 o
  -5  10  18         24.49         40.89        17.24 o
  -4  10  18        590.45        676.21        61.47 o
  -3  10  18         14.19          4.55        11.29 o
  -2  10  18        275.97        279.16        18.79 o
  -1  10  18         96.74        100.97        13.51 o
   0  10  18       1468.15       1588.58        62.66 o
   1  10  18         61.62         49.45        12.99 o
   2  10  18        183.96        213.49        21.27 o
   3  10  18         19.55         21.53        11.12 o
   4  10  18        924.88        942.50        32.88 o
   5  10  18         18.35         10.84        10.72 o
  -4  11  18       1330.78       1329.59        60.06 o
  -3  11  18         94.48         97.24        13.66 o
  -2  11  18        521.10        513.13        25.53 o
  -1  11  18        171.21        145.30        15.94 o
   0  11  18       1208.74       1169.52        48.66 o
   1  11  18        269.95        244.53        31.21 o
   2  11  18        512.65        521.78        28.38 o
   3  11  18         96.90        104.57        15.09 o
   4  11  18       1576.71       1649.00        60.67 o
  -2  12  18        834.46        872.08        46.78 o
  -1  12  18        365.05        335.37        31.31 o
   0  12  18         59.65         56.83        13.81 o
   1  12  18        237.95        237.92        21.46 o
   2  12  18        528.09        614.82        38.69 o
  -7   0  19        740.69        775.67        38.15 o
  -5   0  19        664.34        514.52        53.28 o
  -3   0  19        304.39        295.98        24.49 o
  -1   0  19       4510.89       4474.78       198.01 o
   1   0  19       3596.95       3872.90       243.88 o
   3   0  19        400.84        399.33        30.51 o
   5   0  19        426.69        408.61        29.50 o
   7   0  19        538.14        546.90        78.91 o
  -8   1  19        208.99        164.72        16.09 o
  -7   1  19        638.10        614.99        27.56 o
  -6   1  19        543.92        541.80        26.53 o
  -5   1  19       2368.47       2246.07        78.18 o
  -4   1  19         96.33         82.56        10.17 o
  -3   1  19       2249.68       2267.99        78.79 o
  -2   1  19        502.74        503.36        18.29 o
  -1   1  19        654.36        671.22        24.97 o
   0   1  19         95.07        148.38        15.45 o
   1   1  19        493.63        519.55        24.58 o
   2   1  19        373.59        403.14        23.63 o
   3   1  19       2350.14       2393.76        73.80 o
   4   1  19         69.88         67.66         9.52 o
   5   1  19       2809.43       2782.25        85.30 o
   6   1  19        706.38        689.00        27.20 o
   7   1  19        770.66        775.00        30.43 o
   8   1  19        283.72        246.94        33.56 o
  -8   2  19          1.91        -12.78        13.37 o
  -7   2  19        768.18        760.71        30.22 o
  -6   2  19        293.22        308.39        15.93 o
  -5   2  19        185.08        166.38        12.26 o
  -4   2  19         41.96         32.18         8.28 o
  -3   2  19       2399.30       2318.39        61.81 o
  -2   2  19        273.56        269.19        12.89 o
  -1   2  19        923.76        893.62        27.95 o
   0   2  19        123.06        141.65        10.51 o
   1   2  19        772.27        771.70        29.56 o
   3   2  19       2096.17       2091.42        70.23 o
   4   2  19         35.77         41.19         8.78 o
   6   2  19        235.50        252.66        18.61 o
   7   2  19        771.63        814.28        32.91 o
   8   2  19          2.33          4.85        11.76 o
  -8   3  19        395.88        384.20        22.81 o
  -7   3  19        229.18        242.98        16.72 o
  -6   3  19        149.93        142.21        11.54 o
  -5   3  19        165.01        163.28        15.13 o
  -4   3  19         43.15         40.59         8.97 o
  -3   3  19       2363.17       2419.91        68.86 o
  -2   3  19        784.26        714.74        24.56 o
  -1   3  19        988.15       1066.50        48.12 o
   0   3  19         27.33         35.39         7.35 o
   1   3  19       1488.55       1465.52        55.10 o
   2   3  19        522.32        531.01        33.30 o
   3   3  19       2536.85       2587.15        78.61 o
   4   3  19         35.32         41.58         8.90 o
   5   3  19        110.85        101.74        10.89 o
   6   3  19        143.14        136.47        12.51 o
   7   3  19        188.93        170.34        16.87 o
   8   3  19        479.82        492.14        25.10 o
  -8   4  19         30.85         21.45        13.36 o
  -7   4  19        594.32        555.23        25.01 o
  -6   4  19         43.74         24.39        10.55 o
  -5   4  19        297.21        276.49        16.42 o
  -4   4  19        205.92        209.32        13.29 o
  -3   4  19         42.44         45.08         7.74 o
  -2   4  19        285.35        225.32        14.73 o
  -1   4  19       5696.79       5806.61       169.84 o
   0   4  19        233.99        235.96        12.66 o
   1   4  19       5920.41       6117.52       170.02 o
   2   4  19        180.99        168.98        12.48 o
   3   4  19         31.96         34.85         7.91 o
   4   4  19        261.62        266.83        14.33 o
   5   4  19        355.60        360.31        18.36 o
   6   4  19         38.38         36.95        10.79 o
   7   4  19        575.24        571.87        27.25 o
   8   4  19         34.80         32.55        12.80 o
  -7   5  19        668.88        622.28        26.91 o
  -6   5  19        155.66        197.61        40.47 o
  -5   5  19       2642.26       2605.81        82.85 o
  -4   5  19         43.58         41.05         8.32 o
  -3   5  19       2545.01       2479.71        65.86 o
  -2   5  19       1255.50       1215.12        34.05 o
  -1   5  19        401.00        398.57        15.91 o
   0   5  19          4.29          8.27         7.12 o
   1   5  19        360.05        368.21        15.97 o
   2   5  19       1054.22       1061.72        36.26 o
   3   5  19       2499.61       2540.72        73.84 o
   4   5  19         46.14         45.17         8.91 o
   5   5  19       3010.58       3075.42        83.85 o
   6   5  19        243.65        258.64        18.54 o
  -7   6  19        923.11        910.08        37.02 o
  -6   6  19        339.81        355.27        23.34 o
  -5   6  19         62.16         48.98         9.75 o
  -4   6  19        132.16        132.92        10.66 o
  -3   6  19       1075.59       1034.39        31.78 o
  -2   6  19        105.17         99.06         8.89 o
  -1   6  19        380.63        394.31        17.35 o
   0   6  19       1621.51       1638.49        46.85 o
   1   6  19        483.66        518.38        17.97 o
   2   6  19        160.28        169.21        22.08 o
   3   6  19        719.55        781.14        54.70 o
   4   6  19         95.02         88.28         9.99 o
   5   6  19         97.73        104.73        11.79 o
   6   6  19        222.83        249.59        26.98 o
   7   6  19        792.89        764.01        34.75 o
  -7   7  19         80.54         73.75        18.13 o
  -6   7  19        161.06        144.81        20.25 o
  -5   7  19        491.56        500.34        21.95 o
  -4   7  19        832.87        798.31        29.07 o
  -3   7  19       1537.07       1561.28        60.46 o
  -2   7  19        267.82        252.67        13.41 o
  -1   7  19        170.87        184.97        13.35 o
   0   7  19        216.77        216.36        12.68 o
   1   7  19        262.19        270.34        13.66 o
   2   7  19        230.11        243.79        13.75 o
   3   7  19       2023.68       2050.02        88.12 o
   4   7  19        836.97        859.32        29.39 o
   5   7  19        414.39        395.90        21.67 o
   6   7  19        102.73         76.81        11.91 o
  -6   8  19        114.96        113.44        13.95 o
  -5   8  19         84.08         79.56        12.15 o
  -4   8  19         38.19         33.80        12.87 o
  -3   8  19        259.17        258.01        19.28 o
  -2   8  19         53.35         45.93        10.58 o
  -1   8  19       2060.33       2088.47        75.76 o
   0   8  19        506.65        511.11        23.23 o
   1   8  19       2186.58       2236.31        61.23 o
   2   8  19         67.84         62.08         9.37 o
   3   8  19        311.59        308.77        16.75 o
   4   8  19         24.13         13.90        10.12 o
   5   8  19         83.65         69.06        11.46 o
   6   8  19        117.25        106.17        13.21 o
  -5   9  19       1545.52       1582.89        64.09 o
  -4   9  19        502.44        501.19        25.19 o
  -3   9  19        684.89        687.77        33.01 o
  -2   9  19        362.10        381.85        21.83 o
  -1   9  19        232.29        248.46        19.34 o
   0   9  19        557.21        533.43        27.20 o
   1   9  19        147.20        212.45        43.16 o
   2   9  19        400.65        430.89        22.39 o
   3   9  19        669.00        705.22        25.48 o
   4   9  19        475.70        469.85        22.06 o
   5   9  19       1544.43       1572.10        52.98 o
  -4  10  19        379.76        444.38        67.44 o
  -3  10  19        224.09        197.94        16.34 o
  -2  10  19        283.32        269.36        20.52 o
  -1  10  19        841.15        835.27        39.55 o
   0  10  19        785.30        797.61        36.28 o
   1  10  19        955.07        992.12        40.39 o
   4  10  19        594.88        613.98        25.96 o
  -3  11  19        205.21        206.21        17.30 o
  -2  11  19         34.22         27.76        15.19 o
  -1  11  19        616.49        614.30        34.65 o
   0  11  19         36.64         52.60        13.79 o
   1  11  19        869.47        898.47        40.34 o
   2  11  19         27.59         30.00        14.25 o
   3  11  19        179.85        178.44        17.88 o
  -8   0  20        975.39        927.77        51.49 o
  -4   0  20        663.99        634.64        32.79 o
  -2   0  20       3862.75       3901.08       158.06 o
   0   0  20       4119.04       4013.14       190.09 o
   6   0  20        542.97        567.38        45.66 o
   8   0  20        816.83        760.20        50.84 o
  -8   1  20        112.79         88.75        15.54 o
  -6   1  20        646.72        638.03        25.81 o
  -5   1  20        669.19        704.91        24.37 o
  -4   1  20        937.32        911.83        30.54 o
  -3   1  20        275.69        278.54        15.66 o
  -2   1  20       2290.52       2086.90        77.68 o
  -1   1  20        797.58        780.30        35.68 o
   0   1  20       3040.93       3090.85       113.81 o
   1   1  20        997.37        967.79        33.81 o
   3   1  20        330.75        328.83        17.56 o
   4   1  20        773.82        769.87        32.69 o
   5   1  20        556.44        608.67        27.84 o
   7   1  20        161.89        125.03        13.55 o
   8   1  20        119.90         98.22        14.44 o
  -8   2  20         32.80         12.78        14.46 o
  -7   2  20         71.53         84.67        12.67 o
  -6   2  20        526.06        511.31        21.36 o
  -5   2  20         15.64          7.91         8.66 o
  -4   2  20       1204.93       1169.11        40.18 o
  -3   2  20         24.35         21.91         9.45 o
  -2   2  20        357.77        318.97        15.07 o
  -1   2  20        659.87        652.52        24.26 o
   0   2  20        502.31        491.14        19.29 o
   1   2  20        759.42        749.31        26.74 o
   2   2  20        269.43        267.25        16.08 o
   3   2  20         15.44         23.81         8.73 o
   4   2  20        975.08        982.80        40.55 o
   5   2  20         24.15         23.30         9.54 o
   6   2  20        555.10        526.66        24.90 o
   7   2  20         46.41         39.32        11.73 o
   8   2  20         28.19         28.04        14.52 o
  -7   3  20        167.47        167.73        14.16 o
  -6   3  20        688.05        662.57        25.12 o
  -5   3  20        492.08        507.41        19.57 o
  -4   3  20        420.07        364.64        18.45 o
  -3   3  20        176.36        158.27        12.78 o
  -2   3  20       1351.22       1325.43        36.61 o
  -1   3  20        169.39        153.03        10.35 o
   0   3  20       2105.36       2146.84        63.61 o
   1   3  20        264.88        263.03        49.91 o
   2   3  20        935.46       1051.52        54.77 o
   3   3  20        197.44        196.70        13.73 o
   4   3  20        413.38        402.45        19.58 o
   5   3  20        402.20        408.80        21.52 o
   7   3  20        140.44        125.20        14.06 o
  -7   4  20        205.10        163.81        14.90 o
  -6   4  20       1592.84       1614.19        57.91 o
  -5   4  20          9.38         -9.60         9.60 o
  -4   4  20        361.51        347.03        16.44 o
  -3   4  20        179.89        157.83        12.10 o
  -2   4  20       3244.12       3301.66        89.84 o
  -1   4  20        641.01        659.78        22.38 o
   0   4  20       1404.62       1380.76        42.78 o
   1   4  20        500.22        534.24        21.94 o
   3   4  20        267.71        250.92        30.57 o
   4   4  20        510.11        449.62        37.92 o
   5   4  20         12.25         15.25        10.33 o
   7   4  20        259.37        245.94        27.64 o
  -7   5  20          2.82        -10.93        13.25 o
  -6   5  20        937.00        967.74       113.98 o
  -5   5  20        806.04        785.89        28.52 o
  -4   5  20        984.14       1022.75        33.09 o
  -3   5  20        321.67        319.34        16.03 o
  -2   5  20       2352.01       2236.23        76.63 o
  -1   5  20        253.03        255.62        13.35 o
   0   5  20       1664.39       1713.89        49.08 o
   1   5  20        165.81        188.04        14.98 o
   3   5  20        382.14        407.54        17.46 o
   4   5  20        706.11        796.92        32.90 o
   5   5  20        828.92        855.29        31.68 o
   6   5  20       1263.68       1308.73        48.73 o
   7   5  20          4.13         10.62        12.03 o
  -7   6  20        109.28        117.75        25.99 o
  -6   6  20        265.39        244.91        21.75 o
  -5   6  20        240.14        227.93        15.78 o
  -4   6  20        635.51        618.74        23.83 o
  -3   6  20        441.30        450.82        17.29 o
  -2   6  20        376.14        335.63        14.58 o
  -1   6  20       1047.88        994.16        33.51 o
   0   6  20       1139.32       1199.41        33.99 o
   1   6  20       1240.50       1228.07        34.08 o
   4   6  20        583.92        589.92        23.85 o
   5   6  20        152.13        139.20        15.04 o
   6   6  20        367.27        360.41        26.24 o
  -6   7  20         36.46         19.54        12.94 o
  -5   7  20        124.32        127.28        14.84 o
  -4   7  20        197.67        171.40        12.54 o
  -3   7  20        566.44        561.45        26.33 o
  -2   7  20        739.23        728.23        22.03 o
  -1   7  20        365.11        345.14        17.00 o
   0   7  20       1306.28       1359.77        42.72 o
   1   7  20        428.67        428.14        17.46 o
   2   7  20        517.06        555.53        32.32 o
   3   7  20        782.89        767.22        32.09 o
   4   7  20        195.54        232.30        15.25 o
   5   7  20         79.11         67.63        11.59 o
   6   7  20         25.94         14.70        12.56 o
  -5   8  20        169.62        180.35        14.85 o
  -4   8  20        242.79        253.34        25.46 o
  -3   8  20        177.60        199.45        17.91 o
  -1   8  20        250.68        236.28        16.38 o
   0   8  20        336.55        381.99        20.43 o
   1   8  20        183.78        176.85        13.33 o
   2   8  20       1331.47       1342.33        42.28 o
   3   8  20        240.06        259.80        15.53 o
   4   8  20        381.12        363.81        21.36 o
   5   8  20        249.21        253.07        19.73 o
  -5   9  20        292.28        222.29        44.26 o
  -4   9  20       1224.45       1275.82        47.53 o
  -3   9  20        149.91        153.63        16.22 o
  -1   9  20        448.11        420.10        48.56 o
   0   9  20        742.79        729.96        35.04 o
   1   9  20        287.40        301.36        22.04 o
   2   9  20        803.14        842.51        31.73 o
   3   9  20        122.76        118.27        13.10 o
   4   9  20       1163.68       1194.77        42.66 o
  -3  10  20        317.12        305.23        23.40 o
  -2  10  20        234.69        245.30        21.66 o
  -1  10  20        503.40        509.13        28.90 o
   0  10  20       2438.97       2582.45        97.89 o
   1  10  20        591.99        586.20        29.61 o
   2  10  20        209.29        239.97        20.86 o
  -2  11  20        166.49        142.84        18.67 o
  -1  11  20        101.01        119.90        16.28 o
   0  11  20        502.07        481.97        28.56 o
   1  11  20         82.16         86.90        15.34 o
   2  11  20        240.51        234.70        42.49 o
  -7   0  21         15.22         19.24        15.27 o
  -5   0  21       1108.63       1109.21        53.09 o
  -3   0  21        690.71        650.42        31.42 o
  -1   0  21         30.20         21.81        12.39 o
   1   0  21         43.35         44.80        12.92 o
   3   0  21        571.43        538.38        36.29 o
   5   0  21       1225.37       1275.52        62.53 o
   7   0  21         12.59         21.09        16.28 o
  -7   1  21        166.12        170.68        14.57 o
  -6   1  21         34.63         15.43        10.76 o
  -5   1  21        223.87        198.64        13.40 o
  -4   1  21         53.56         27.26         9.35 o
  -3   1  21        503.55        473.34        18.87 o
  -2   1  21        121.32        139.38        10.66 o
  -1   1  21       2910.95       2992.25        96.71 o
   0   1  21        517.36        551.54        23.92 o
   1   1  21       3242.75       3270.86       105.04 o
   2   1  21        156.52        173.54        13.47 o
   3   1  21        454.94        446.06        22.12 o
   4   1  21         61.76         63.22        10.45 o
   6   1  21         54.15         57.68        11.62 o
   7   1  21        133.64        109.52        14.42 o
  -7   2  21        770.92        741.56        31.88 o
  -6   2  21         33.13         30.84        10.63 o
  -5   2  21        573.05        581.17        23.53 o
  -4   2  21         77.98         64.37         9.36 o
  -3   2  21       2529.04       2534.10        69.41 o
  -2   2  21        247.40        240.20        14.07 o
  -1   2  21        875.64        885.90        28.11 o
   0   2  21         54.58         45.17         8.70 o
   1   2  21        701.16        735.11        39.37 o
   2   2  21        315.88        312.90        17.37 o
   3   2  21       1903.59       1979.42        98.21 o
   4   2  21         76.54         59.79        10.98 o
   5   2  21        622.55        668.55        27.72 o
   6   2  21         33.96         41.76        11.22 o
   7   2  21        932.41        939.68        38.91 o
  -7   3  21       1030.81       1003.22        36.87 o
  -6   3  21        179.02        134.87        11.98 o
  -5   3  21        179.05        168.24        13.30 o
  -4   3  21        194.05        189.91        12.33 o
  -3   3  21       2114.37       2087.98        71.84 o
  -2   3  21        125.50        118.04        10.45 o
  -1   3  21       2952.01       2950.04       109.98 o
   0   3  21       1473.13       1479.10        45.95 o
   1   3  21       3516.18       3546.52        96.04 o
   2   3  21        181.69        176.50        19.14 o
   3   3  21       2447.89       2484.47        74.11 o
   4   3  21        122.74        114.97        11.75 o
   5   3  21        145.66        161.76        14.63 o
   7   3  21        975.94        965.27        39.78 o
  -7   4  21         49.24         26.75        12.80 o
  -6   4  21        484.53        467.65        24.20 o
  -5   4  21       1035.56       1000.06        39.83 o
  -4   4  21        246.98        227.51        15.92 o
  -3   4  21        672.91        655.42        24.06 o
  -2   4  21        158.11        191.58        12.33 o
  -1   4  21         79.63         74.71         9.59 o
   0   4  21         75.33         86.71        10.26 o
   1   4  21         72.37         71.48         9.31 o
   2   4  21        114.82        152.82        12.87 o
   3   4  21        626.26        656.72        26.98 o
   4   4  21        269.87        281.71        18.22 o
   5   4  21       1040.17       1071.02        38.06 o
   6   4  21        617.69        632.52        32.20 o
   7   4  21         62.86         58.79        13.19 o
  -6   5  21        282.94        288.97        20.15 o
  -5   5  21        128.18        126.94        16.19 o
  -4   5  21        165.84        153.70        11.65 o
  -3   5  21        166.04        177.40        11.51 o
  -2   5  21         70.15         63.79        10.27 o
  -1   5  21       1594.79       1630.28        50.25 o
   0   5  21        185.49        220.61        14.43 o
   1   5  21       1617.84       1646.76        50.48 o
   2   5  21         73.41         78.74         9.91 o
   3   5  21        134.38        144.63        11.96 o
   4   5  21        110.82         95.43        11.97 o
   5   5  21        105.74         98.99        13.16 o
   6   5  21        323.46        330.58        22.34 o
  -6   6  21         58.77         58.24        15.15 o
  -5   6  21        137.61        121.86        14.26 o
  -4   6  21         87.67         81.75        10.66 o
  -3   6  21       1813.57       1773.08        53.48 o
  -2   6  21        135.95        126.42        10.94 o
  -1   6  21        995.03        976.72        31.24 o
   0   6  21         31.36         27.36         8.83 o
   1   6  21        790.30        813.13        35.72 o
   2   6  21        148.49        175.57        13.03 o
   3   6  21       1685.99       1742.11        54.16 o
   4   6  21        107.47        107.09        12.35 o
   5   6  21        129.89        117.17        14.24 o
   6   6  21         41.05         36.22        12.39 o
  -5   7  21        241.31        243.08        18.25 o
  -4   7  21         34.16         33.97        10.40 o
  -3   7  21        930.96        930.50        35.97 o
  -2   7  21          3.22          4.01         9.58 o
  -1   7  21       2522.39       2586.59        69.78 o
   0   7  21       1152.77       1151.76        35.35 o
   1   7  21       2540.61       2701.34        78.84 o
   2   7  21          4.59          6.51         9.29 o
   3   7  21       1194.26       1255.43        42.44 o
   4   7  21         25.02         16.18        10.61 o
   5   7  21        228.38        264.22        20.51 o
  -5   8  21        627.12        684.10        29.03 o
  -4   8  21        771.36        777.77        35.26 o
  -3   8  21        460.20        473.43        28.09 o
  -2   8  21        339.47        329.43        32.30 o
  -1   8  21         15.31         12.32        11.27 o
   0   8  21        111.42        136.79        12.72 o
   1   8  21         23.48         37.79         9.21 o
   2   8  21        226.07        257.33        16.90 o
   3   8  21        508.06        537.29        23.49 o
   4   8  21        876.98        902.15        34.84 o
   5   8  21        489.67        544.48        28.84 o
  -4   9  21        268.82        318.34        42.68 o
  -3   9  21         62.02         74.53        14.66 o
  -2   9  21        192.86        198.79        19.44 o
  -1   9  21       1258.33       1320.24        49.50 o
   0   9  21        101.01         94.47        15.24 o
   1   9  21       1011.60       1041.33        48.95 o
   2   9  21        224.32        265.02        19.16 o
   3   9  21         52.60         56.55        11.23 o
   4   9  21        414.35        450.04        21.95 o
  -2  10  21        383.31        368.04        27.33 o
  -1  10  21        185.41        209.39        18.49 o
   0  10  21         32.35         38.01        13.90 o
   1  10  21        164.73        204.81        20.41 o
   2  10  21        503.29        534.44        28.34 o
  -6   0  22         71.98         81.61        18.55 o
  -4   0  22        165.74        142.90        22.28 o
  -2   0  22       1635.48       1633.62        69.88 o
   0   0  22        815.75        866.09        47.61 o
   4   0  22        105.39         88.50        16.26 o
   6   0  22         57.40         59.61        17.46 o
  -7   1  22        739.76        754.29        29.13 o
  -6   1  22        581.11        585.24        26.36 o
  -5   1  22        286.38        260.93        16.54 o
  -4   1  22       1214.90       1161.56        38.58 o
  -3   1  22        497.35        498.13        21.49 o
  -2   1  22        377.66        363.27        16.69 o
  -1   1  22        308.83        330.57        16.16 o
   0   1  22        168.61        172.43        13.64 o
   1   1  22        348.67        358.27        19.08 o
   3   1  22        660.93        674.53        28.65 o
   4   1  22       1579.67       1544.99       111.28 o
   5   1  22        405.65        358.06        47.21 o
   6   1  22        370.83        415.30        27.41 o
   7   1  22        522.71        548.54        33.96 o
  -7   2  22          5.04         -0.47        12.49 o
  -6   2  22       1093.11       1103.95        35.99 o
  -5   2  22         40.50         39.50         9.99 o
  -4   2  22       1542.10       1492.54        48.72 o
  -3   2  22         54.61         53.01         9.39 o
  -2   2  22        822.53        790.34        26.06 o
  -1   2  22        165.02        192.52        14.14 o
   0   2  22       2698.74       2795.02        87.47 o
   1   2  22        258.18        257.65        16.54 o
   2   2  22        601.56        670.02        37.48 o
   3   2  22         39.40         40.09         9.86 o
   4   2  22       1701.57       1716.87        57.22 o
   5   2  22         39.79         50.99        11.44 o
   6   2  22        983.94       1021.46        42.07 o
   7   2  22          5.11         13.51        13.39 o
  -6   3  22        708.30        760.47        31.45 o
  -5   3  22         78.91         83.47        10.77 o
  -4   3  22        572.81        543.42        23.37 o
  -3   3  22        288.30        296.35        17.40 o
  -2   3  22        825.91        824.37        33.56 o
  -1   3  22         80.11         74.62         9.77 o
   0   3  22       2074.66       2149.59        68.30 o
   1   3  22        125.51        121.32        12.62 o
   2   3  22       1225.05       1120.77        91.05 o
   3   3  22        416.55        401.70        36.87 o
   4   3  22        551.51        533.21        25.47 o
   5   3  22         50.33         41.58        11.69 o
   6   3  22        513.44        581.53        37.87 o
  -6   4  22        162.28        120.91        14.26 o
  -5   4  22        147.54        131.36        11.64 o
  -4   4  22        166.32        153.66        12.04 o
  -3   4  22        174.69        157.55        11.86 o
  -2   4  22       1440.22       1377.48        63.14 o
  -1   4  22        145.62        147.68        13.70 o
   0   4  22        699.49        715.30        25.95 o
   1   4  22         97.08         85.62        10.27 o
   2   4  22        933.66       1016.92        61.26 o
   3   4  22        244.84        240.05        19.73 o
   5   4  22        112.67         84.53        13.22 o
   6   4  22        194.52        188.87        16.69 o
  -6   5  22        247.33        235.52        20.04 o
  -5   5  22        322.12        292.30        20.87 o
  -4   5  22        386.13        357.88        23.42 o
  -3   5  22        523.31        503.27        21.45 o
  -2   5  22        484.21        464.68        22.01 o
  -1   5  22         45.56         64.79        10.22 o
   0   5  22        107.22        117.37        11.64 o
   1   5  22         29.54         38.38         9.62 o
   2   5  22        648.17        651.48        28.46 o
   3   5  22        392.04        393.37        21.97 o
   4   5  22        544.47        523.90        24.77 o
   5   5  22        469.98        380.62        41.45 o
   6   5  22        222.70        238.56        19.40 o
  -5   6  22         28.00         26.61        12.34 o
  -4   6  22       1709.16       1754.76        59.88 o
  -3   6  22        197.05        204.25        14.39 o
  -2   6  22       1090.91       1014.85        42.85 o
  -1   6  22        460.87        464.17        22.02 o
   0   6  22        801.31        854.70        32.51 o
   1   6  22        564.62        578.36        22.15 o
   2   6  22        721.70        778.74        32.62 o
   3   6  22        138.00        149.78        14.88 o
   4   6  22       1478.60       1567.91        55.82 o
   5   6  22         29.58         48.01        12.23 o
  -5   7  22        134.68        146.13        16.26 o
  -4   7  22        328.20        350.29        19.74 o
  -3   7  22        263.34        298.77        57.33 o
  -2   7  22        506.06        470.48        23.58 o
  -1   7  22        150.26        153.58        12.63 o
   0   7  22        736.68        693.34        27.57 o
   1   7  22        219.90        228.44        14.84 o
   2   7  22        780.00        673.02        62.72 o
   3   7  22        396.68        443.74        21.26 o
   4   7  22        432.75        446.26        24.10 o
   5   7  22         85.92         79.79        13.74 o
  -4   8  22        261.93        241.83        26.62 o
  -3   8  22        622.82        585.56        35.93 o
  -1   8  22         38.36         21.92        12.61 o
   0   8  22         11.86         15.13         9.91 o
   1   8  22         32.33         20.53        10.67 o
   2   8  22        792.06        844.79        31.99 o
   3   8  22        399.45        441.10        23.61 o
   4   8  22        185.70        164.17        15.17 o
  -3   9  22         45.78         44.33        15.98 o
  -2   9  22        320.58        362.17        30.18 o
  -1   9  22         26.59         25.80        14.60 o
   0   9  22        220.43        265.91        23.04 o
   1   9  22         40.92         38.75        15.20 o
   2   9  22        437.72        471.72        24.31 o
   3   9  22         42.53         41.17        12.72 o
  -5   0  23        272.78        234.03        26.28 o
  -3   0  23        400.04        415.67        26.09 o
  -1   0  23       3590.82       3870.69       160.60 o
   1   0  23       3775.17       3975.96       185.47 o
   3   0  23        262.14        264.38        54.63 o
   5   0  23        203.12        205.52        39.70 o
  -6   1  23         52.99         32.37        12.43 o
  -5   1  23       2754.61       2811.31        78.83 o
  -4   1  23         10.57          0.77         9.89 o
  -3   1  23        262.20        244.81        15.79 o
  -2   1  23        113.66        121.05        10.84 o
  -1   1  23        145.70        158.57        12.34 o
   0   1  23        173.67        174.72        14.37 o
   1   1  23        107.87        108.42        11.85 o
   2   1  23         73.70         64.50        10.84 o
   3   1  23        357.19        341.85        19.35 o
   4   1  23          6.89          0.13        10.14 o
   5   1  23       2384.62       2444.67        91.27 o
   6   1  23         67.68         52.74        12.98 o
  -6   2  23          2.75         -2.19        11.03 o
  -5   2  23          0.58         -5.28        10.32 o
  -4   2  23        256.50        262.12        16.25 o
  -3   2  23        696.51        700.43        26.47 o
  -2   2  23        113.56        143.33        11.85 o
  -1   2  23        120.65        147.82        12.12 o
   0   2  23        255.33        289.88        18.31 o
   1   2  23         91.75        102.55        11.95 o
   2   2  23         81.07         81.98        12.99 o
   3   2  23        727.54        789.11        31.42 o
   4   2  23        168.98        179.40        20.78 o
   5   2  23          0.40          5.19        11.04 o
   6   2  23          3.44         -1.63        11.70 o
  -6   3  23          4.35         11.38        11.87 o
  -5   3  23        859.66        857.53        30.20 o
  -4   3  23        211.77        186.28        13.55 o
  -3   3  23        576.19        541.33        25.11 o
  -2   3  23        468.84        492.52        21.35 o
  -1   3  23        396.24        396.89        19.01 o
   0   3  23          0.55          1.71         9.58 o
   1   3  23        347.69        329.31        20.33 o
   2   3  23        397.25        435.81        23.24 o
   3   3  23        692.08        699.04        28.38 o
   4   3  23        284.55        273.79        19.50 o
   5   3  23        784.94        834.29        36.09 o
   6   3  23          6.53         -2.60        11.83 o
  -5   4  23        114.95        122.88        12.52 o
  -4   4  23          0.86         -9.00         9.88 o
  -3   4  23         69.12         56.54        10.69 o
  -2   4  23         28.19         36.79         9.83 o
  -1   4  23       1520.48       1488.07        47.24 o
   0   4  23         99.49        115.84        11.57 o
   1   4  23       1565.78       1567.89        55.00 o
   2   4  23         18.52         38.39        10.42 o
   3   4  23        101.45         97.60        15.25 o
   4   4  23          0.90         -9.29        10.68 o
   5   4  23         78.65         66.51        13.68 o
  -5   5  23       1091.27       1053.53        40.34 o
  -4   5  23         70.07         64.40        11.99 o
  -3   5  23        983.03        998.35        36.24 o
  -2   5  23        863.28        851.07        30.98 o
  -1   5  23        253.91        265.42        15.40 o
   0   5  23        168.76        182.64        12.74 o
   1   5  23        166.99        165.59        15.93 o
   2   5  23        725.15        811.47        32.24 o
   3   5  23        653.41        744.82        44.84 o
   4   5  23         62.80         62.96        12.41 o
   5   5  23       1164.22       1209.55        44.79 o
  -4   6  23        180.86        183.28        16.44 o
  -3   6  23        933.26        950.16        41.27 o
  -2   6  23        386.17        340.30        25.14 o
  -1   6  23        159.55        163.55        12.30 o
   0   6  23         76.77         61.19        11.22 o
   1   6  23        148.45        150.04        12.49 o
   2   6  23        404.60        439.14        23.70 o
   3   6  23       1108.56       1168.77        40.48 o
   4   6  23        131.26        128.33        14.53 o
  -4   7  23          4.02         -3.65        11.96 o
  -3   7  23        433.43        425.00        25.25 o
  -2   7  23         35.98         25.96        10.75 o
  -1   7  23        155.94        177.77        22.27 o
   0   7  23         73.19         80.07        11.35 o
   1   7  23        242.54        247.42        16.43 o
   2   7  23         48.70         62.03        11.69 o
   3   7  23        464.79        503.20        24.94 o
   4   7  23          3.93         -0.35        12.05 o
  -3   8  23        142.24        142.71        18.88 o
  -2   8  23        154.01        147.27        17.61 o
  -1   8  23        461.56        470.07        29.30 o
   0   8  23          6.59          2.28         9.98 o
   1   8  23        535.73        556.61        24.35 o
   2   8  23        181.25        171.67        14.48 o
   3   8  23        192.83        212.01        17.65 o
  -1   9  23         98.43        121.67        28.35 o
   0   9  23        107.43        116.51        16.22 o
   1   9  23        103.87         95.53        19.36 o
  -4   0  24        868.10        947.89        46.00 o
  -2   0  24        962.04       1026.60        79.39 o
   0   0  24        773.57        754.96        44.48 o
   2   0  24       1368.79       1417.02        66.96 o
  -5   1  24        874.86        933.80        30.61 o
  -4   1  24        386.26        353.26        19.04 o
  -3   1  24        197.12        178.14        14.30 o
  -2   1  24        402.11        423.84        21.23 o
  -1   1  24         65.92         69.57         9.96 o
   0   1  24        279.21        285.17        18.66 o
   1   1  24         98.12         96.68        11.76 o
   2   1  24        260.61        314.29        26.48 o
   3   1  24        297.26        269.77        48.56 o
   4   1  24        360.58        358.01        23.55 o
   5   1  24        639.48        685.10        38.39 o
  -5   2  24         86.78         99.98        12.40 o
  -4   2  24        771.37        755.19        30.58 o
  -3   2  24          8.40        -10.54        10.54 o
  -2   2  24        322.86        343.09        18.16 o
  -1   2  24        117.77        113.26        11.91 o
   0   2  24        213.71        237.19        17.46 o
   1   2  24        117.68        114.18        12.99 o
   2   2  24        222.10        249.15        19.35 o
   3   2  24          5.50         11.87        11.33 o
   4   2  24        814.23        832.37        34.22 o
   5   2  24         78.86         66.67        14.34 o
  -5   3  24       1384.48       1487.55        45.16 o
  -4   3  24         88.18         67.19        12.09 o
  -3   3  24          9.35        -10.12        10.12 o
  -2   3  24        509.87        561.42        27.80 o
  -1   3  24         46.47         61.37        10.56 o
   0   3  24        181.19        187.64        15.41 o
   1   3  24         29.42         26.54        10.78 o
   2   3  24        754.49        778.92        40.36 o
   3   3  24         14.46         24.07        11.37 o
   4   3  24         73.55         62.13        13.32 o
   5   3  24       1013.24       1155.97        65.83 o
  -5   4  24        105.16         87.97        14.66 o
  -4   4  24        621.34        619.54        28.94 o
  -3   4  24         84.55         77.72        11.92 o
  -2   4  24        634.32        708.66        42.20 o
  -1   4  24        280.98        340.63        18.84 o
   0   4  24        638.98        643.09        28.46 o
   1   4  24        409.07        451.65        22.18 o
   2   4  24        973.15       1009.20        39.54 o
   3   4  24         74.73         86.11        13.45 o
   5   4  24        130.72        130.13        15.81 o
  -4   5  24       1069.70       1154.86        39.11 o
  -3   5  24        296.90        271.69        18.70 o
  -2   5  24        562.20        522.35        22.35 o
  -1   5  24        438.01        526.74        27.80 o
   0   5  24          8.40         10.85        11.68 o
   1   5  24        690.08        718.47        34.75 o
   2   5  24        355.99        405.38        28.33 o
   3   5  24        316.00        337.68        21.71 o
   4   5  24        751.63        906.16        52.19 o
  -4   6  24        884.22        934.02        93.07 o
  -3   6  24         52.93         48.83        13.61 o
  -2   6  24        589.59        563.06        23.86 o
  -1   6  24        529.63        506.94        21.75 o
   0   6  24        185.45        207.55        16.72 o
   1   6  24        411.80        411.71        24.04 o
   2   6  24        421.91        459.24        29.58 o
   3   6  24         41.48         58.27        14.12 o
  -3   7  24         69.18         80.31        25.76 o
  -2   7  24        244.86        224.06        19.14 o
  -1   7  24         53.37         43.61        11.76 o
   0   7  24         37.88         25.74        10.84 o
   1   7  24         80.59         78.75        18.59 o
   2   7  24        213.81        247.31        18.77 o
  -1   8  24        558.21        587.63        46.41 o
   0   8  24          4.39          3.35        11.67 o
   1   8  24        366.66        381.14        44.06 o
  -5   0  25       1907.52       2052.62       102.91 o
  -3   0  25         59.60         43.13        17.36 o
  -1   0  25        117.02        144.14        16.71 o
   1   0  25         82.89         83.39        18.56 o
   3   0  25         54.82         65.54        18.80 o
  -5   1  25        602.40        655.48        73.51 o
  -4   1  25         21.51         16.35        11.30 o
  -3   1  25          4.73         -6.87        11.02 o
  -2   1  25        209.14        244.86        18.01 o
  -1   1  25        416.18        435.68        22.10 o
   0   1  25        239.37        286.21        19.61 o
   1   1  25        469.79        474.64        24.09 o
   2   1  25        220.60        238.00        18.08 o
   3   1  25          5.90         11.13        11.22 o
   4   1  25         13.66          4.15        12.51 o
  -4   2  25         63.81         45.92        12.17 o
  -3   2  25        774.66        728.32        31.30 o
  -2   2  25        430.13        508.23        24.61 o
  -1   2  25       1300.29       1347.62        42.94 o
   0   2  25          0.19         -4.00        10.85 o
   1   2  25        863.17        981.96        56.81 o
   2   2  25        411.28        474.32        24.98 o
   3   2  25        892.97        895.13        35.90 o
   4   2  25        100.25         99.03        14.08 o
  -4   3  25        345.92        349.69        20.87 o
  -3   3  25        295.17        297.50        20.46 o
  -2   3  25        112.08        113.65        13.24 o
  -1   3  25        422.56        485.64        23.49 o
   0   3  25        941.64        969.05        38.49 o
   1   3  25        485.53        519.18        25.16 o
   2   3  25        150.60        155.53        14.77 o
   3   3  25        377.90        402.21        22.59 o
   4   3  25        223.90        275.06        29.43 o
  -4   4  25       1017.86       1017.27        39.26 o
  -3   4  25        100.21         87.53        13.36 o
  -2   4  25         94.51         97.89        12.71 o
  -1   4  25          6.08          9.56        10.63 o
   0   4  25          0.14          2.41         9.90 o
   1   4  25          8.04         13.10        12.03 o
   2   4  25        103.91        127.64        14.15 o
   3   4  25         83.10         61.15        14.88 o
   4   4  25       1021.43       1138.46        44.59 o
  -3   5  25        173.17        165.05        15.94 o
  -2   5  25         73.95         73.50        12.52 o
  -1   5  25         41.11         44.19        12.29 o
   0   5  25        378.60        418.43        24.72 o
   1   5  25         57.73         71.14        13.84 o
   2   5  25         49.77         49.93        13.93 o
   3   5  25        184.02        221.63        18.73 o
  -2   6  25         42.23         31.79        12.22 o
  -1   6  25        346.99        377.36        21.29 o
   0   6  25         72.34         61.05        13.50 o
   1   6  25        295.86        337.61        24.18 o
   2   6  25         29.62         30.42        13.02 o
  -4   0  26        257.09        299.45        53.95 o
  -2   0  26        728.82        784.01        52.93 o
   0   0  26        390.76        447.89        34.94 o
   2   0  26        476.08        550.14        52.88 o
  -3   1  26        155.04        169.61        15.77 o
  -2   1  26        125.70        134.38        14.39 o
  -1   1  26        173.42        174.75        15.67 o
   0   1  26         27.62         26.86        12.20 o
   1   1  26        198.02        188.60        16.05 o
   2   1  26        164.69        174.87        15.59 o
   3   1  26        132.88        127.45        15.27 o
  -3   2  26         65.02         55.92        13.39 o
  -2   2  26        411.86        422.83        22.79 o
  -1   2  26         34.74         45.74        12.26 o
   0   2  26        495.69        491.54        25.69 o
   1   2  26         26.02         30.50        12.04 o
   2   2  26        305.10        320.56        24.89 o
   3   2  26         60.48         67.66        13.94 o
  -3   3  26        890.59        924.07        40.16 o
  -2   3  26        238.48        241.67        19.68 o
  -1   3  26         35.24         27.34        11.70 o
   0   3  26       1105.77       1214.27        44.32 o
   1   3  26         55.19         42.68        12.58 o
   2   3  26        366.43        320.00        26.33 o
   3   3  26        949.39       1045.39        42.09 o
  -2   4  26        374.44        354.88        21.97 o
  -1   4  26         20.70         31.10        11.88 o
   0   4  26        828.41        865.97        36.30 o
   1   4  26         27.81         38.57        12.91 o
   2   4  26        318.45        304.97        23.38 o
  -1   5  26          6.56         18.18        12.98 o
   0   5  26         26.93         29.19        12.63 o
   1   5  26          9.49          5.73        15.31 o
  -1   0  27       2697.02       2994.48       205.06 o
   1   0  27       3920.08       4032.69       207.45 o
  -2   1  27        166.34        166.98        15.52 o
  -1   1  27        279.15        312.94        63.40 o
   0   1  27        321.32        370.54        24.04 o
   1   1  27        179.57        172.51        16.29 o
   2   1  27        106.44        106.91        18.95 o
  -1   2  27        116.34        103.29        14.86 o
   0   2  27        421.37        491.81        24.96 o
   1   2  27        151.59        148.41        16.71 o
  -1   3  27        130.67        175.07        26.38 o
   0   3  27        420.33        499.24        24.73 o
                                                
